# Supplementary material for: Integrated Single-Cell Analysis Dissects Regulatory Mechanisms Underlying Tumor-Associated Macrophage Plasticity in Hepatocellular Carcinoma
Source: Genes (Basel). 2025 Jul 12;16(7):817. doi: 10.3390/genes16070817 (PMC12294698; doi:10.3390/genes16070817)
Supplement: Supplementary file 1 [file genes-16-00817-s001.zip › Table S1.xlsx]

## Sheet: Sheet1
Summary of datasets used in this study
dataset accession	type	number	Sex		Mean Age	TNM Stage
			Female	Male		I/II	III/IV
PRJNA944258	scATAC-seq	12	3	9	69	6	6
GSE151530	scRNA-seq	9	3	6	67	3	6
GSE140228	scRNA-seq	4	0	4	59	4	0
GSE189903	scRNA-seq	3	0	3	74	3	0
GSE156337	scRNA-seq	14	3	11	66	NA	NA
TCGA-LIHC	bulk RNA-seq	377	122	255	59	262	91
ICGC-LIRI-JP	bulk RNA-seq	232	171	61	67	142	90
GSE14520	bulk array	221	22	199	51	170	51
GSE116174	bulk array	64	6	58	54	53	11
