# Supplementary material for: Integrated Single-Cell Analysis Dissects Regulatory Mechanisms Underlying Tumor-Associated Macrophage Plasticity in Hepatocellular Carcinoma
Source: Genes (Basel). 2025 Jul 12;16(7):817. doi: 10.3390/genes16070817 (PMC12294698; doi:10.3390/genes16070817)
Supplement: Supplementary file 1 [file genes-16-00817-s001.zip › Table S2.xlsx]

## Sheet: Sheet1
Top 50 differentially expressed genes in TAM subtype identified in scRNA-seq and scATAC-seq data
C1-CLEC10A TAMs	C2-CXCL9 TAMs	C3-Kupffer cell	C4-SLC40A1 TAMs	C5-SPP1 TAMs	C6-STMN1 TAMs	C7-TREM2 TAMs	HSP TAMs	MDSCs
FCER1A	CXCL9	CD5L	CXCL12	FCGBP	STMN1	C1QB	HSPA6	FCER1A
CD1C	CXCL10	CETP	SLC40A1	SPP1	TYMS	C1QA	S100A9	LYZ
CLEC10A	CXCL11	LYVE1	IGF1	F13A1	MKI67	C1QC	S100A8	HLA-DQA2
CD1E	PLA2G7	ITLN1	CD5L	RNASE1	UBE2C	GPX1	FCN1	CLEC10A
HLA-DPB1	SLAMF7	TIMD4	LILRB5	ABL2	TOP2A	APOA2	HSPA1A	CST3
HLA-DPA1	ATOX1	C11orf96	CCL18	TREM2	TK1	SEPP1	DNAJB1	SAMHD1
PLD4	UBD	NDST3	ITGAD	A2M	CENPF	ATP5E	HSPA1B	HLA-DQB1
RPS23	ACP5	CDH5	APOE	ARHGAP18	PTTG1	SNRPG	ZFAND2A	HLA-DPB1
HLA-DQB1	STAT1	TMEM26	LGMN	COLEC12	NUSAP1	TMEM258	HSP90AA1	HLA-DRA
HLA-DRA	GBP1	SELENBP1	MS4A7	SLCO2B1	CDK1	HSBP1	BAG3	HLA-DPA1
HLA-DQA1	NR1H3	KCNAB1	HSPA1A	DAB2	CKS1B	APOC3	HSPH1	HLA-DRB5
CD74	MGLL	ADAMTS2	C1QB	GSN	CENPM	APOC1	HSPE1	VCAN
RPS3A	TIFAB	SLC16A9	HSPA1B	APOE	CDKN3	LAMTOR2	HLA-DRB6	CD74
EEF1A1	TXN	KIAA1217	VCAM1	CTSB	CDC20	RBX1	HSPB1	CPVL
ENHO	CCL19	PIEZO2	GFRA2	TMIGD3	MCM7	PSMB3	VCAN	CD1C
PPP1R14A	HAPLN3	COL5A1	PDK4	STAB1	DTYMK	FAM96B	G0S2	HLA-DQA1
RPS18	PRDX1	KREMEN1	APOC1	FCGR2A	BIRC5	COX17	HSPD1	FCN1
RPS3	LAMP3	CCL14	OTOA	LINC02345	TMEM106C	COX14	S100A4	CSTA
LGALS2	RARRES1	PHKA1	TMEM37	CD81	TPX2	TMEM59	DNAJA1	HLA-DMB
RPS8	IDO1	CXCL12	DNAJB1	CXCL3	HIST1H1B	SUMO1	LILRA5	C1orf162
RPS4X	GPNMB	SPIC	CD163L1	RGS1	LMNB1	AIF1	DNAJA4	ENHO
FCGR2B	LIPA	FEZ1	JUN	LMNA	CCNB2	COX7A2	CSTA	JAML
RPL5	CD63	RND3	C1QA	IFI27	CENPW	PARK7	STXBP2	CFP
RPS7	SLAMF8	VCAM1	SEPP1	CCL13	ASPM	FIS1	S100A6	HLA-DMA
RPL13	IL18BP	KCNJ10	MAF	APOC1	DHFR	SNRPD2	IFITM2	LGALS2
RPS24	VAMP5	BCAM	C1QC	C1QC	CCNB1	RNF181	MTRNR2L12	COTL1
RPL19	LGMN	FCN3	HES1	CHIT1	SMC2	LAMTOR5	FKBP4	CCDC88A
RPL10	CD72	AP000439.3	GADD45B	FOLR2	ZWINT	SUB1	IER5	POU2F2
HLA-DRB1	IL4I1	SHE	LIPA	MRC1	CLSPN	HLA-DPA1	CD300E	HLA-DRB1
RPL32	FABP5	MARCO	PLD3	MSR1	AURKB	NDUFS6	CFP	S100A4
RPL18A	ACP2	FAM95B1	CD163	NUPR1	HMMR	C19orf53	COTL1	LY86
RPL11	SERPING1	CXADR	HSPH1	IER3	GGH	HLA-DPB1	DNAJB4	AP1S2
RPL7A	LAP3	SLC22A23	MS4A6A	GAL3ST4	HMGB3	DCXR	UBC	ATP5G3
EEF1B2	CECR1	PRSS23	DAB2	ALCAM	GTSE1	YWHAE	MRPL18	ARPC1B
FLT3	LINC00998	NDFIP2	SPIC	CD9	CENPU	NDUFB2	HSP90AB1	SPI1
RPL6	TSPAN4	LILRB5	CRHBP	FOSB	ANLN	COX8A	EREG	GSTP1
RPS5	OAZ2	AC107884.1	SAT1	GPNMB	KIFC1	GHITM	TIMP1	RPS10
CLEC4F	DBI	EXT1	WWP1	HPGDS	UHRF1	GLRX	CD52	CIITA
SLC38A1	CALR	PLEKHG1	FCHO2	CAPG	MCM4	PET100	HSPA8	SLC25A6
PPA1	DNPH1	BACE2	CHCHD6	PMP22	ATAD2	MRPL33	SNHG5	CLEC12A
RPL29	NPL	SYNPO	MS4A4A	PLTP	ASF1B	TRMT112	CD55	FGL2
RPLP0	OTOA	ADGRE1	GPNMB	SLC12A5	HELLS	UBE2L3	ASGR1	RPL36A
RPS13	LGALS9	AC110995.1	CHST13	MAF	PKMYT1	DECR1	CACYBP	EIF3L
RPL30	APOC1	ISYNA1	SELENOP	CD14	NCAPD2	UXT	SLC25A37	KCNK6
RPL37	GBP5	ANKRD36C	KCNMA1	CCL2	DNAJC9	SEC61G	RGS2	CD33
NDRG2	ATP5G3	AC100849.1	MSR1	SGK1	MAD2L1	NDUFA12	LST1	TSPO
NAPSA	LGALS3	AC025569.1	MERTK	CTSD	RRM1	TXNDC17	UBB	S100A9
AFF3	C15orf48	MYO9A	CCL3L3	SLC16A10	CCNA2	TIMM8B	FGR	CTSH
RPS2	EBI3	IL33	MAFB	PLAU	CENPK	HINT1	RPL36A	S100A10
RPL4	ADAMDEC1	SDC3	SDC3	MMP14	FEN1	UFC1	RPL39	MS4A6A
