# Supplementary material for: Integrated Single-Cell Analysis Dissects Regulatory Mechanisms Underlying Tumor-Associated Macrophage Plasticity in Hepatocellular Carcinoma
Source: Genes (Basel). 2025 Jul 12;16(7):817. doi: 10.3390/genes16070817 (PMC12294698; doi:10.3390/genes16070817)
Supplement: Supplementary file 1 [file genes-16-00817-s001.zip › Table S3.xlsx]

## Sheet: C1-CLEC10A TAMs
Enrichment analysis in each TAM subtype
ONTOLOGY	ID	Description	GeneRatio	BgRatio	pvalue	p.adjust	qvalue	geneID	Count
BP	GO:0002181	cytoplasmic translation	25/49	146/18800	1.12402e-40	6.74414e-38	5.31249e-38	RPS3A/RPS4X/RPS23/RPS7/RPL5/RPL18A/RPL6/RPL30/RPLP0/RPL7A/RPS8/RPL13/RPS13/RPS3/RPS18/RPL32/RPS24/RPL29/RPL41/RPS5/RPS2/RPL19/RPS14/RPL18/RPL4	25
BP	GO:0019884	antigen processing and presentation of exogenous antigen	7/49	47/18800	3.03658e-11	9.10973e-09	7.17591e-09	CD1C/CD1E/HLA-DQB2/HLA-DPB1/HLA-DPA1/HLA-DQB1/HLA-DQA1	7
BP	GO:0002399	MHC class II protein complex assembly	5/49	16/18800	4.16775e-10	6.25162e-08	4.92452e-08	HLA-DQB2/HLA-DPB1/HLA-DPA1/HLA-DQB1/HLA-DQA1	5
BP	GO:0002503	peptide antigen assembly with MHC class II protein complex	5/49	16/18800	4.16775e-10	6.25162e-08	4.92452e-08	HLA-DQB2/HLA-DPB1/HLA-DPA1/HLA-DQB1/HLA-DQA1	5
BP	GO:0002396	MHC protein complex assembly	5/49	20/18800	1.46781e-09	1.46781e-07	1.15622e-07	HLA-DQB2/HLA-DPB1/HLA-DPA1/HLA-DQB1/HLA-DQA1	5
BP	GO:0002501	peptide antigen assembly with MHC protein complex	5/49	20/18800	1.46781e-09	1.46781e-07	1.15622e-07	HLA-DQB2/HLA-DPB1/HLA-DPA1/HLA-DQB1/HLA-DQA1	5
BP	GO:0019882	antigen processing and presentation	7/49	107/18800	1.11936e-08	9.59454e-07	7.55781e-07	CD1C/CD1E/HLA-DQB2/HLA-DPB1/HLA-DPA1/HLA-DQB1/HLA-DQA1	7
BP	GO:0019886	antigen processing and presentation of exogenous peptide antigen via MHC class II	5/49	30/18800	1.32306e-08	9.92299e-07	7.81653e-07	HLA-DQB2/HLA-DPB1/HLA-DPA1/HLA-DQB1/HLA-DQA1	5
BP	GO:0002495	antigen processing and presentation of peptide antigen via MHC class II	5/49	34/18800	2.56331e-08	1.70887e-06	1.34611e-06	HLA-DQB2/HLA-DPB1/HLA-DPA1/HLA-DQB1/HLA-DQA1	5
BP	GO:0002504	antigen processing and presentation of peptide or polysaccharide antigen via MHC class II	5/49	36/18800	3.45934e-08	2.0756e-06	1.63499e-06	HLA-DQB2/HLA-DPB1/HLA-DPA1/HLA-DQB1/HLA-DQA1	5
BP	GO:0002478	antigen processing and presentation of exogenous peptide antigen	5/49	38/18800	4.58795e-08	2.50252e-06	1.97128e-06	HLA-DQB2/HLA-DPB1/HLA-DPA1/HLA-DQB1/HLA-DQA1	5
BP	GO:0042254	ribosome biogenesis	9/49	304/18800	7.82251e-08	3.91125e-06	3.08097e-06	RPS7/RPL5/RPL6/RPLP0/RPL7A/RPS8/RPS24/RPS5/RPS14	9
BP	GO:0042255	ribosome assembly	5/49	62/18800	5.64408e-07	2.60496e-05	2.05198e-05	RPL5/RPL6/RPLP0/RPS5/RPS14	5
BP	GO:0048002	antigen processing and presentation of peptide antigen	5/49	63/18800	6.11868e-07	2.62229e-05	2.06563e-05	HLA-DQB2/HLA-DPB1/HLA-DPA1/HLA-DQB1/HLA-DQA1	5
BP	GO:0002381	immunoglobulin production involved in immunoglobulin-mediated immune response	5/49	73/18800	1.28227e-06	5.12907e-05	4.04027e-05	HLA-DQB2/HLA-DPB1/HLA-DPA1/HLA-DQB1/HLA-DQA1	5
BP	GO:0042274	ribosomal small subunit biogenesis	5/49	74/18800	1.3725e-06	5.14689e-05	4.05431e-05	RPS7/RPS8/RPS24/RPS5/RPS14	5
BP	GO:0050870	positive regulation of T cell activation	7/49	223/18800	1.69156e-06	5.97022e-05	4.70286e-05	HLA-DQB2/HLA-DPB1/HLA-DPA1/HLA-DQB1/HLA-DQA1/RPS3/CORO1A	7
BP	GO:0022613	ribonucleoprotein complex biogenesis	9/49	448/18800	2.01666e-06	6.7222e-05	5.2952e-05	RPS7/RPL5/RPL6/RPLP0/RPL7A/RPS8/RPS24/RPS5/RPS14	9
BP	GO:1903039	positive regulation of leukocyte cell-cell adhesion	7/49	245/18800	3.15715e-06	9.96994e-05	7.85351e-05	HLA-DQB2/HLA-DPB1/HLA-DPA1/HLA-DQB1/HLA-DQA1/RPS3/CORO1A	7
BP	GO:0002449	lymphocyte mediated immunity	8/49	365/18800	4.20879e-06	0.000126264	9.94604e-05	CD1C/CD1E/HLA-DQB2/HLA-DPB1/HLA-DPA1/HLA-DQB1/HLA-DQA1/CORO1A	8
BP	GO:0022409	positive regulation of cell-cell adhesion	7/49	291/18800	9.75248e-06	0.000278642	0.000219492	HLA-DQB2/HLA-DPB1/HLA-DPA1/HLA-DQB1/HLA-DQA1/RPS3/CORO1A	7
BP	GO:0002443	leukocyte mediated immunity	8/49	457/18800	2.15625e-05	0.000588069	0.000463233	CD1C/CD1E/HLA-DQB2/HLA-DPB1/HLA-DPA1/HLA-DQB1/HLA-DQA1/CORO1A	8
BP	GO:0006364	rRNA processing	6/49	226/18800	2.56432e-05	0.000668954	0.000526948	RPS7/RPL5/RPL7A/RPS8/RPS24/RPS14	6
BP	GO:0050863	regulation of T cell activation	7/49	342/18800	2.76213e-05	0.000688068	0.000542004	HLA-DQB2/HLA-DPB1/HLA-DPA1/HLA-DQB1/HLA-DQA1/RPS3/CORO1A	7
BP	GO:1903037	regulation of leukocyte cell-cell adhesion	7/49	344/18800	2.86695e-05	0.000688068	0.000542004	HLA-DQB2/HLA-DPB1/HLA-DPA1/HLA-DQB1/HLA-DQA1/RPS3/CORO1A	7
BP	GO:0042273	ribosomal large subunit biogenesis	4/49	72/18800	3.67773e-05	0.000848707	0.000668543	RPL5/RPL6/RPLP0/RPL7A	4
BP	GO:0002460	adaptive immune response based on somatic recombination of immune receptors built from immunoglobulin superfamily domains	7/49	370/18800	4.55619e-05	0.000963562	0.000759017	CD1C/CD1E/HLA-DQB2/HLA-DPB1/HLA-DPA1/HLA-DQB1/HLA-DQA1	7
BP	GO:0051251	positive regulation of lymphocyte activation	7/49	371/18800	4.63468e-05	0.000963562	0.000759017	HLA-DQB2/HLA-DPB1/HLA-DPA1/HLA-DQB1/HLA-DQA1/RPS3/CORO1A	7
BP	GO:0000027	ribosomal large subunit assembly	3/49	27/18800	4.65722e-05	0.000963562	0.000759017	RPL5/RPL6/RPLP0	3
BP	GO:0140694	non-membrane-bounded organelle assembly	7/49	379/18800	5.30356e-05	0.00106071	0.000835543	RPS23/RPL5/RPL6/RPLP0/RPS3/RPS5/RPS14	7
BP	GO:0007159	leukocyte cell-cell adhesion	7/49	381/18800	5.48261e-05	0.00106115	0.000835888	HLA-DQB2/HLA-DPB1/HLA-DPA1/HLA-DQB1/HLA-DQA1/RPS3/CORO1A	7
BP	GO:0016072	rRNA metabolic process	6/49	264/18800	6.10575e-05	0.00114483	0.000901803	RPS7/RPL5/RPL7A/RPS8/RPS24/RPS14	6
BP	GO:0002696	positive regulation of leukocyte activation	7/49	421/18800	0.000102472	0.00186313	0.00146762	HLA-DQB2/HLA-DPB1/HLA-DPA1/HLA-DQB1/HLA-DQA1/RPS3/CORO1A	7
BP	GO:0050867	positive regulation of cell activation	7/49	436/18800	0.000127341	0.00224719	0.00177016	HLA-DQB2/HLA-DPB1/HLA-DPA1/HLA-DQB1/HLA-DQA1/RPS3/CORO1A	7
BP	GO:0045785	positive regulation of cell adhesion	7/49	446/18800	0.000146498	0.00248267	0.00195565	HLA-DQB2/HLA-DPB1/HLA-DPA1/HLA-DQB1/HLA-DQA1/RPS3/CORO1A	7
BP	GO:0042102	positive regulation of T cell proliferation	4/49	103/18800	0.00014896	0.00248267	0.00195565	HLA-DPB1/HLA-DPA1/RPS3/CORO1A	4
BP	GO:0022407	regulation of cell-cell adhesion	7/49	456/18800	0.000167936	0.00266825	0.00210183	HLA-DQB2/HLA-DPB1/HLA-DPA1/HLA-DQB1/HLA-DQA1/RPS3/CORO1A	7
BP	GO:0022618	ribonucleoprotein complex assembly	5/49	200/18800	0.000168989	0.00266825	0.00210183	RPL5/RPL6/RPLP0/RPS5/RPS14	5
BP	GO:0071826	ribonucleoprotein complex subunit organization	5/49	208/18800	0.000202818	0.00312028	0.0024579	RPL5/RPL6/RPLP0/RPS5/RPS14	5
BP	GO:0016064	immunoglobulin mediated immune response	5/49	216/18800	0.000241589	0.00362384	0.00285457	HLA-DQB2/HLA-DPB1/HLA-DPA1/HLA-DQB1/HLA-DQA1	5
BP	GO:0002377	immunoglobulin production	5/49	218/18800	0.000252108	0.00367852	0.00289764	HLA-DQB2/HLA-DPB1/HLA-DPA1/HLA-DQB1/HLA-DQA1	5
BP	GO:0019724	B cell mediated immunity	5/49	219/18800	0.000257497	0.00367852	0.00289764	HLA-DQB2/HLA-DPB1/HLA-DPA1/HLA-DQB1/HLA-DQA1	5
BP	GO:0006413	translational initiation	4/49	120/18800	0.000267924	0.00373847	0.00294487	RPS3A/RPS3/RPS5/EIF3L	4
BP	GO:0006414	translational elongation	3/49	55/18800	0.000396836	0.00541139	0.00426266	RACK1/EEF1A1/EEF1B2	3
BP	GO:0051438	regulation of ubiquitin-protein transferase activity	3/49	56/18800	0.000418532	0.00558042	0.00439581	RPS7/RPL5/RPS2	3
BP	GO:1904667	negative regulation of ubiquitin protein ligase activity	2/49	12/18800	0.000431966	0.00563433	0.00443827	RPS7/RPL5	2
BP	GO:0050671	positive regulation of lymphocyte proliferation	4/49	141/18800	0.000494376	0.00631118	0.00497144	HLA-DPB1/HLA-DPA1/RPS3/CORO1A	4
BP	GO:0032946	positive regulation of mononuclear cell proliferation	4/49	143/18800	0.000521352	0.0065169	0.00513349	HLA-DPB1/HLA-DPA1/RPS3/CORO1A	4
BP	GO:2001244	positive regulation of intrinsic apoptotic signaling pathway	3/49	61/18800	0.00053845	0.00659327	0.00519365	RACK1/RPS7/RPS3	3
BP	GO:0002475	antigen processing and presentation via MHC class Ib	2/49	14/18800	0.000593609	0.0071233	0.00561116	CD1C/CD1E	2
BP	GO:0070665	positive regulation of leukocyte proliferation	4/49	158/18800	0.00075815	0.00891941	0.00702599	HLA-DPB1/HLA-DPA1/RPS3/CORO1A	4
BP	GO:0034470	ncRNA processing	6/49	424/18800	0.000782061	0.00902378	0.0071082	RPS7/RPL5/RPL7A/RPS8/RPS24/RPS14	6
BP	GO:0042129	regulation of T cell proliferation	4/49	174/18800	0.00108549	0.0122886	0.00967993	HLA-DPB1/HLA-DPA1/RPS3/CORO1A	4
BP	GO:0000028	ribosomal small subunit assembly	2/49	19/18800	0.00110622	0.0122913	0.00968211	RPS5/RPS14	2
BP	GO:0002440	production of molecular mediator of immune response	5/49	312/18800	0.00127859	0.0139483	0.0109873	HLA-DQB2/HLA-DPB1/HLA-DPA1/HLA-DQB1/HLA-DQA1	5
BP	GO:0001906	cell killing	4/49	185/18800	0.0013612	0.0143885	0.0113341	CD1C/CD1E/RPL30/CORO1A	4
BP	GO:0031397	negative regulation of protein ubiquitination	3/49	84/18800	0.0013669	0.0143885	0.0113341	RPS7/RPL5/RPS3	3
BP	GO:0051444	negative regulation of ubiquitin-protein transferase activity	2/49	22/18800	0.00148693	0.015382	0.0121167	RPS7/RPL5	2
BP	GO:1904666	regulation of ubiquitin protein ligase activity	2/49	24/18800	0.00177069	0.018007	0.0141845	RPS7/RPL5	2
BP	GO:0042098	T cell proliferation	4/49	204/18800	0.00194709	0.0194709	0.0153376	HLA-DPB1/HLA-DPA1/RPS3/CORO1A	4
BP	GO:1903321	negative regulation of protein modification by small protein conjugation or removal	3/49	96/18800	0.00200532	0.0197245	0.0155374	RPS7/RPL5/RPS3	3
BP	GO:0019883	antigen processing and presentation of endogenous antigen	2/49	26/18800	0.00207814	0.020111	0.0158418	CD1C/CD1E	2
BP	GO:0031396	regulation of protein ubiquitination	4/49	213/18800	0.00227771	0.0216925	0.0170876	RPS7/RPL5/RPS3/RPS2	4
BP	GO:0001916	positive regulation of T cell mediated cytotoxicity	2/49	30/18800	0.00276309	0.0259039	0.020405	CD1C/CD1E	2
BP	GO:0050670	regulation of lymphocyte proliferation	4/49	230/18800	0.00300453	0.0277341	0.0218467	HLA-DPB1/HLA-DPA1/RPS3/CORO1A	4
BP	GO:0032944	regulation of mononuclear cell proliferation	4/49	233/18800	0.00314747	0.0286134	0.0225393	HLA-DPB1/HLA-DPA1/RPS3/CORO1A	4
BP	GO:0042176	regulation of protein catabolic process	5/49	395/18800	0.00356367	0.0319134	0.0251388	RACK1/CST3/RPS7/EEF1A1/RPL5	5
BP	GO:1903320	regulation of protein modification by small protein conjugation or removal	4/49	246/18800	0.00382082	0.0337132	0.0265565	RPS7/RPL5/RPS3/RPS2	4
BP	GO:0042177	negative regulation of protein catabolic process	3/49	124/18800	0.00413627	0.0359676	0.0283324	CST3/RPS7/RPL5	3
BP	GO:0070663	regulation of leukocyte proliferation	4/49	254/18800	0.00428051	0.0366901	0.0289015	HLA-DPB1/HLA-DPA1/RPS3/CORO1A	4
BP	GO:0000462	maturation of SSU-rRNA from tricistronic rRNA transcript (SSU-rRNA, 5.8S rRNA, LSU-rRNA)	2/49	38/18800	0.00440652	0.0368516	0.0290287	RPS8/RPS14	2
BP	GO:0050852	T cell receptor signaling pathway	3/49	127/18800	0.00442219	0.0368516	0.0290287	HLA-DPB1/HLA-DQB1/RPS3	3
BP	GO:0042542	response to hydrogen peroxide	3/49	128/18800	0.0045201	0.0371515	0.029265	AREG/RACK1/RPS3	3
BP	GO:0043029	T cell homeostasis	2/49	39/18800	0.00463701	0.0375974	0.0296162	LGALS2/CORO1A	2
BP	GO:0001909	leukocyte mediated cytotoxicity	3/49	131/18800	0.0048217	0.0384709	0.0303043	CD1C/CD1E/CORO1A	3
BP	GO:0001914	regulation of T cell mediated cytotoxicity	2/49	40/18800	0.00487298	0.0384709	0.0303043	CD1C/CD1E	2
BP	GO:2001235	positive regulation of apoptotic signaling pathway	3/49	134/18800	0.00513522	0.0400147	0.0315204	RACK1/RPS7/RPS3	3
BP	GO:0048872	homeostasis of number of cells	4/49	282/18800	0.00618203	0.047554	0.0374592	LGALS2/RPS24/CORO1A/RPS14	4
BP	GO:0006417	regulation of translation	5/49	463/18800	0.00693743	0.0526894	0.0415044	RACK1/RPS4X/RPL5/RPS3/RPS14	5
BP	GO:2000059	negative regulation of ubiquitin-dependent protein catabolic process	2/49	49/18800	0.00723826	0.0541868	0.042684	RPS7/RPL5	2
BP	GO:0046651	lymphocyte proliferation	4/49	296/18800	0.00731521	0.0541868	0.042684	HLA-DPB1/HLA-DPA1/RPS3/CORO1A	4
BP	GO:0001913	T cell mediated cytotoxicity	2/49	50/18800	0.00752738	0.0550784	0.0433863	CD1C/CD1E	2
BP	GO:0032943	mononuclear cell proliferation	4/49	300/18800	0.00766258	0.0553921	0.0436335	HLA-DPB1/HLA-DPA1/RPS3/CORO1A	4
BP	GO:0030490	maturation of SSU-rRNA	2/49	51/18800	0.00782167	0.0558691	0.0440092	RPS8/RPS14	2
BP	GO:2000058	regulation of ubiquitin-dependent protein catabolic process	3/49	166/18800	0.00925239	0.065311	0.0514467	RACK1/RPS7/RPL5	3
BP	GO:0001912	positive regulation of leukocyte mediated cytotoxicity	2/49	58/18800	0.0100239	0.0691591	0.0544779	CD1C/CD1E	2
BP	GO:2001242	regulation of intrinsic apoptotic signaling pathway	3/49	171/18800	0.0100281	0.0691591	0.0544779	RACK1/RPS7/RPS3	3
BP	GO:0002711	positive regulation of T cell mediated immunity	2/49	59/18800	0.0103585	0.0706259	0.0556334	CD1C/CD1E	2
BP	GO:0070661	leukocyte proliferation	4/49	330/18800	0.0106194	0.0715914	0.0563939	HLA-DPB1/HLA-DPA1/RPS3/CORO1A	4
BP	GO:0002260	lymphocyte homeostasis	2/49	65/18800	0.0124683	0.0813148	0.0640533	LGALS2/CORO1A	2
BP	GO:0031343	positive regulation of cell killing	2/49	65/18800	0.0124683	0.0813148	0.0640533	CD1C/CD1E	2
BP	GO:1903051	negative regulation of proteolysis involved in cellular protein catabolic process	2/49	65/18800	0.0124683	0.0813148	0.0640533	RPS7/RPL5	2
BP	GO:0032271	regulation of protein polymerization	3/49	201/18800	0.0154671	0.0997877	0.0786047	RPS3/COTL1/CORO1A	3
CC	GO:0022626	cytosolic ribosome	25/50	102/19594	3.8476e-45	4.23236e-43	1.98455e-43	RPS3A/RPS4X/RPS23/RPS7/RPL5/RPL18A/RPL6/RPL30/RPLP0/RPL7A/RPS8/RPL13/RPS13/RPS3/RPS18/RPL32/RPS24/RPL29/RPL41/RPS5/RPS2/RPL19/RPS14/RPL18/RPL4	25
CC	GO:0044391	ribosomal subunit	26/50	178/19594	1.24622e-40	6.85421e-39	3.21393e-39	RACK1/RPS3A/RPS4X/RPS23/RPS7/RPL5/RPL18A/RPL6/RPL30/RPLP0/RPL7A/RPS8/RPL13/RPS13/RPS3/RPS18/RPL32/RPS24/RPL29/RPL41/RPS5/RPS2/RPL19/RPS14/RPL18/RPL4	26
CC	GO:0005840	ribosome	26/50	229/19594	1.27993e-37	4.69309e-36	2.20059e-36	RACK1/RPS3A/RPS4X/RPS23/RPS7/RPL5/RPL18A/RPL6/RPL30/RPLP0/RPL7A/RPS8/RPL13/RPS13/RPS3/RPS18/RPL32/RPS24/RPL29/RPL41/RPS5/RPS2/RPL19/RPS14/RPL18/RPL4	26
CC	GO:0022625	cytosolic large ribosomal subunit	13/50	58/19594	1.03085e-22	2.83484e-21	1.32926e-21	RPL5/RPL18A/RPL6/RPL30/RPLP0/RPL7A/RPL13/RPL32/RPL29/RPL41/RPL19/RPL18/RPL4	13
CC	GO:0022627	cytosolic small ribosomal subunit	12/50	43/19594	2.64349e-22	5.81567e-21	2.72696e-21	RPS3A/RPS4X/RPS23/RPS7/RPS8/RPS13/RPS3/RPS18/RPS24/RPS5/RPS2/RPS14	12
CC	GO:0015935	small ribosomal subunit	13/50	69/19594	1.23842e-21	2.27044e-20	1.06461e-20	RACK1/RPS3A/RPS4X/RPS23/RPS7/RPS8/RPS13/RPS3/RPS18/RPS24/RPS5/RPS2/RPS14	13
CC	GO:0015934	large ribosomal subunit	13/50	112/19594	1.00923e-18	1.58594e-17	7.43647e-18	RPL5/RPL18A/RPL6/RPL30/RPLP0/RPL7A/RPL13/RPL32/RPL29/RPL41/RPL19/RPL18/RPL4	13
CC	GO:0005925	focal adhesion	18/50	419/19594	5.86728e-18	8.06751e-17	3.78285e-17	RPS3A/RPS4X/RPS7/RPL5/RPL6/RPL30/RPLP0/RPL7A/RPS8/RPS13/RPS3/RPS18/RPS5/RPS2/RPL19/RPS14/RPL18/RPL4	18
CC	GO:0005844	polysome	11/50	65/19594	7.41857e-18	9.06715e-17	4.25158e-17	RPS4X/RPS23/RPL18A/RPL6/RPL30/RPL7A/RPS3/RPL32/RPL41/RPL19/RPL18	11
CC	GO:0030055	cell-substrate junction	18/50	428/19594	8.5474e-18	9.40214e-17	4.40866e-17	RPS3A/RPS4X/RPS7/RPL5/RPL6/RPL30/RPLP0/RPL7A/RPS8/RPS13/RPS3/RPS18/RPS5/RPS2/RPL19/RPS14/RPL18/RPL4	18
CC	GO:0042788	polysomal ribosome	9/50	31/19594	4.13813e-17	4.13813e-16	1.94037e-16	RPS23/RPL18A/RPL6/RPL30/RPL7A/RPL32/RPL41/RPL19/RPL18	9
CC	GO:0042613	MHC class II protein complex	5/50	17/19594	5.3264e-10	4.88253e-09	2.28942e-09	HLA-DQB2/HLA-DPB1/HLA-DPA1/HLA-DQB1/HLA-DQA1	5
CC	GO:0042611	MHC protein complex	5/50	25/19594	4.50368e-09	3.8108e-08	1.78688e-08	HLA-DQB2/HLA-DPB1/HLA-DPA1/HLA-DQB1/HLA-DQA1	5
CC	GO:0071556	integral component of lumenal side of endoplasmic reticulum membrane	5/50	29/19594	9.98967e-09	7.32576e-08	3.43505e-08	HLA-DQB2/HLA-DPB1/HLA-DPA1/HLA-DQB1/HLA-DQA1	5
CC	GO:0098553	lumenal side of endoplasmic reticulum membrane	5/50	29/19594	9.98967e-09	7.32576e-08	3.43505e-08	HLA-DQB2/HLA-DPB1/HLA-DPA1/HLA-DQB1/HLA-DQA1	5
CC	GO:0012507	ER to Golgi transport vesicle membrane	6/50	62/19594	1.11658e-08	7.67645e-08	3.59949e-08	AREG/HLA-DQB2/HLA-DPB1/HLA-DPA1/HLA-DQB1/HLA-DQA1	6
CC	GO:0098576	lumenal side of membrane	5/50	35/19594	2.6996e-08	1.7011e-07	7.97646e-08	HLA-DQB2/HLA-DPB1/HLA-DPA1/HLA-DQB1/HLA-DQA1	5
CC	GO:0030669	clathrin-coated endocytic vesicle membrane	6/50	72/19594	2.78362e-08	1.7011e-07	7.97646e-08	AREG/HLA-DQB2/HLA-DPB1/HLA-DPA1/HLA-DQB1/HLA-DQA1	6
CC	GO:0045334	clathrin-coated endocytic vesicle	6/50	91/19594	1.14487e-07	6.62819e-07	3.10795e-07	AREG/HLA-DQB2/HLA-DPB1/HLA-DPA1/HLA-DQB1/HLA-DQA1	6
CC	GO:0030134	COPII-coated ER to Golgi transport vesicle	6/50	94/19594	1.39041e-07	7.64724e-07	3.58579e-07	AREG/HLA-DQB2/HLA-DPB1/HLA-DPA1/HLA-DQB1/HLA-DQA1	6
CC	GO:0032588	trans-Golgi network membrane	6/50	100/19594	2.01221e-07	1.05402e-06	4.94228e-07	HLA-DQB2/HLA-DPB1/HLA-DPA1/HLA-DQB1/HLA-DQA1/PLD4	6
CC	GO:0030665	clathrin-coated vesicle membrane	6/50	111/19594	3.7419e-07	1.87095e-06	8.77286e-07	AREG/HLA-DQB2/HLA-DPB1/HLA-DPA1/HLA-DQB1/HLA-DQA1	6
CC	GO:0030666	endocytic vesicle membrane	7/50	194/19594	5.83192e-07	2.78918e-06	1.30785e-06	AREG/HLA-DQB2/HLA-DPB1/HLA-DPA1/HLA-DQB1/HLA-DQA1/CORO1A	7
CC	GO:0030139	endocytic vesicle	8/50	342/19594	2.24997e-06	1.03124e-05	4.83547e-06	AREG/HLA-DQB2/HLA-DPB1/HLA-DPA1/HLA-DQB1/HLA-DQA1/PLD4/CORO1A	8
CC	GO:0030662	coated vesicle membrane	6/50	176/19594	5.52179e-06	2.42959e-05	1.13923e-05	AREG/HLA-DQB2/HLA-DPB1/HLA-DPA1/HLA-DQB1/HLA-DQA1	6
CC	GO:0030136	clathrin-coated vesicle	6/50	192/19594	9.08993e-06	3.84574e-05	1.80327e-05	AREG/HLA-DQB2/HLA-DPB1/HLA-DPA1/HLA-DQB1/HLA-DQA1	6
CC	GO:0030658	transport vesicle membrane	6/50	205/19594	1.32003e-05	5.37788e-05	2.52169e-05	AREG/HLA-DQB2/HLA-DPB1/HLA-DPA1/HLA-DQB1/HLA-DQA1	6
CC	GO:0014069	postsynaptic density	7/50	318/19594	1.52397e-05	5.98702e-05	2.80731e-05	RPL6/RPL30/RPLP0/RPS13/RPS3/RPS18/RPS14	7
CC	GO:0032279	asymmetric synapse	7/50	323/19594	1.68524e-05	6.3923e-05	2.99735e-05	RPL6/RPL30/RPLP0/RPS13/RPS3/RPS18/RPS14	7
CC	GO:0099572	postsynaptic specialization	7/50	341/19594	2.3875e-05	8.75418e-05	4.10483e-05	RPL6/RPL30/RPLP0/RPS13/RPS3/RPS18/RPS14	7
CC	GO:0098984	neuron to neuron synapse	7/50	347/19594	2.66936e-05	9.47191e-05	4.44138e-05	RPL6/RPL30/RPLP0/RPS13/RPS3/RPS18/RPS14	7
CC	GO:0005791	rough endoplasmic reticulum	4/50	79/19594	4.89553e-05	0.000167322	7.84573e-05	RPS23/RPL6/RPL18/RPL4	4
CC	GO:0005802	trans-Golgi network	6/50	260/19594	5.01967e-05	0.000167322	7.84573e-05	HLA-DQB2/HLA-DPB1/HLA-DPA1/HLA-DQB1/HLA-DQA1/PLD4	6
CC	GO:0030176	integral component of endoplasmic reticulum membrane	5/50	164/19594	6.03942e-05	0.000195393	9.16197e-05	HLA-DQB2/HLA-DPB1/HLA-DPA1/HLA-DQB1/HLA-DQA1	5
CC	GO:0031227	intrinsic component of endoplasmic reticulum membrane	5/50	172/19594	7.56885e-05	0.000237878	0.000111541	HLA-DQB2/HLA-DPB1/HLA-DPA1/HLA-DQB1/HLA-DQA1	5
CC	GO:0030135	coated vesicle	6/50	290/19594	9.1776e-05	0.000280427	0.000131492	AREG/HLA-DQB2/HLA-DPB1/HLA-DPA1/HLA-DQB1/HLA-DQA1	6
CC	GO:0098791	Golgi apparatus subcompartment	6/50	385/19594	0.000423812	0.00125998	0.000590804	HLA-DQB2/HLA-DPB1/HLA-DPA1/HLA-DQB1/HLA-DQA1/PLD4	6
CC	GO:0030133	transport vesicle	6/50	402/19594	0.000532423	0.00150289	0.000704706	AREG/HLA-DQB2/HLA-DPB1/HLA-DPA1/HLA-DQB1/HLA-DQA1	6
CC	GO:0005765	lysosomal membrane	6/50	404/19594	0.000546507	0.00150289	0.000704706	HLA-DQB2/HLA-DPB1/EEF1A1/HLA-DPA1/HLA-DQB1/HLA-DQA1	6
CC	GO:0098852	lytic vacuole membrane	6/50	404/19594	0.000546507	0.00150289	0.000704706	HLA-DQB2/HLA-DPB1/EEF1A1/HLA-DPA1/HLA-DQB1/HLA-DQA1	6
CC	GO:0005774	vacuolar membrane	6/50	449/19594	0.000947878	0.00254309	0.00119245	HLA-DQB2/HLA-DPB1/EEF1A1/HLA-DPA1/HLA-DQB1/HLA-DQA1	6
CC	GO:0030864	cortical actin cytoskeleton	3/50	79/19594	0.00107871	0.00282519	0.00132473	EEF1A1/COTL1/CORO1A	3
CC	GO:0001891	phagocytic cup	2/50	28/19594	0.00231214	0.00591478	0.00277344	RACK1/CORO1A	2
CC	GO:0030863	cortical cytoskeleton	3/50	107/19594	0.00257533	0.00643833	0.00301893	EEF1A1/COTL1/CORO1A	3
CC	GO:0031301	integral component of organelle membrane	5/50	382/19594	0.00282971	0.00691707	0.00324341	HLA-DQB2/HLA-DPB1/HLA-DPA1/HLA-DQB1/HLA-DQA1	5
CC	GO:1904813	ficolin-1-rich granule lumen	3/50	124/19594	0.00390363	0.00914627	0.00428868	CST3/EEF1A1/COTL1	3
CC	GO:0031300	intrinsic component of organelle membrane	5/50	412/19594	0.00390795	0.00914627	0.00428868	HLA-DQB2/HLA-DPB1/HLA-DPA1/HLA-DQB1/HLA-DQA1	5
CC	GO:0101002	ficolin-1-rich granule	3/50	185/19594	0.0117253	0.0268705	0.0125996	CST3/EEF1A1/COTL1	3
CC	GO:0036464	cytoplasmic ribonucleoprotein granule	3/50	243/19594	0.0240762	0.0540487	0.0253434	RPS4X/RPL6/RPLP0	3
CC	GO:0032587	ruffle membrane	2/50	97/19594	0.0254712	0.0560367	0.0262756	EEF1A1/RPS3	2
CC	GO:0000276	mitochondrial proton-transporting ATP synthase complex, coupling factor F(o)	1/50	11/19594	0.0277214	0.0597912	0.0280361	ATP5MC2	1
CC	GO:0035770	ribonucleoprotein granule	3/50	261/19594	0.0289263	0.0611903	0.0286921	RPS4X/RPL6/RPLP0	3
CC	GO:0005884	actin filament	2/50	113/19594	0.0337399	0.0700263	0.0328353	COTL1/CORO1A	2
CC	GO:0045263	proton-transporting ATP synthase complex, coupling factor F(o)	1/50	14/19594	0.0351501	0.0716021	0.0335742	ATP5MC2	1
CC	GO:0005852	eukaryotic translation initiation factor 3 complex	1/50	15/19594	0.037614	0.0738846	0.0346445	EIF3L	1
CC	GO:0033290	eukaryotic 48S preinitiation complex	1/50	15/19594	0.037614	0.0738846	0.0346445	EIF3L	1
CC	GO:0016282	eukaryotic 43S preinitiation complex	1/50	17/19594	0.0425232	0.0806475	0.0378156	EIF3L	1
CC	GO:0042599	lamellar body	1/50	17/19594	0.0425232	0.0806475	0.0378156	NAPSA	1
CC	GO:0005938	cell cortex	3/50	310/19594	0.0445547	0.0824425	0.0386573	EEF1A1/COTL1/CORO1A	3
CC	GO:0070993	translation preinitiation complex	1/50	18/19594	0.0449687	0.0824425	0.0386573	EIF3L	1
CC	GO:0045335	phagocytic vesicle	2/50	138/19594	0.0484257	0.087325	0.0409467	PLD4/CORO1A	2
CC	GO:0005753	mitochondrial proton-transporting ATP synthase complex	1/50	21/19594	0.0522682	0.092734	0.0434829	ATP5MC2	1
CC	GO:0045259	proton-transporting ATP synthase complex	1/50	22/19594	0.0546892	0.0954892	0.0447748	ATP5MC2	1
MF	GO:0003735	structural constituent of ribosome	25/50	181/18410	1.20447e-37	1.46946e-35	1.19179e-35	RPS3A/RPS4X/RPS23/RPS7/RPL5/RPL18A/RPL6/RPL30/RPLP0/RPL7A/RPS8/RPL13/RPS13/RPS3/RPS18/RPL32/RPS24/RPL29/RPL41/RPS5/RPS2/RPL19/RPS14/RPL18/RPL4	25
MF	GO:0019843	rRNA binding	8/50	66/18410	8.38727e-12	5.11623e-10	4.14949e-10	RPS4X/RPL5/RPLP0/RPS13/RPS3/RPS18/RPS5/RPS14	8
MF	GO:0048027	mRNA 5'-UTR binding	6/50	27/18410	8.3388e-11	3.39111e-09	2.75034e-09	RPS3A/RPS7/RPL5/RPS13/RPL41/RPS14	6
MF	GO:0023026	MHC class II protein complex binding	5/50	27/18410	9.28497e-09	2.43684e-07	1.97638e-07	HLA-DQB2/HLA-DPB1/HLA-DPA1/HLA-DQB1/HLA-DQA1	5
MF	GO:0032395	MHC class II receptor activity	4/50	10/18410	9.98703e-09	2.43684e-07	1.97638e-07	HLA-DQB2/HLA-DPA1/HLA-DQB1/HLA-DQA1	4
MF	GO:0023023	MHC protein complex binding	5/50	36/18410	4.25704e-08	8.65599e-07	7.02039e-07	HLA-DQB2/HLA-DPB1/HLA-DPA1/HLA-DQB1/HLA-DQA1	5
MF	GO:0042605	peptide antigen binding	4/50	37/18410	2.97582e-06	5.18643e-05	4.20642e-05	HLA-DPB1/HLA-DPA1/HLA-DQB1/HLA-DQA1	4
MF	GO:0003823	antigen binding	6/50	174/18410	7.36067e-06	0.00011225	9.10398e-05	CD1C/CD1E/HLA-DPB1/HLA-DPA1/HLA-DQB1/HLA-DQA1	6
MF	GO:0042277	peptide binding	7/50	322/18410	2.45749e-05	0.000333126	0.00027018	CD1C/CD1E/CST3/HLA-DPB1/HLA-DPA1/HLA-DQB1/HLA-DQA1	7
MF	GO:0033218	amide binding	7/50	402/18410	9.98525e-05	0.0012182	0.000988014	CD1C/CD1E/CST3/HLA-DPB1/HLA-DPA1/HLA-DQB1/HLA-DQA1	7
MF	GO:0071723	lipopeptide binding	2/50	10/18410	0.000320814	0.00355812	0.00288579	CD1C/CD1E	2
MF	GO:0140375	immune receptor activity	4/50	148/18410	0.000692984	0.00704534	0.00571408	HLA-DQB2/HLA-DPA1/HLA-DQB1/HLA-DQA1	4
MF	GO:0003746	translation elongation factor activity	2/50	19/18410	0.00120019	0.0112633	0.00913507	EEF1A1/EEF1B2	2
MF	GO:0055106	ubiquitin-protein transferase regulator activity	2/50	21/18410	0.00146882	0.0125143	0.0101497	RPS7/RPL5	2
MF	GO:0008135	translation factor activity, RNA binding	3/50	84/18410	0.00153865	0.0125143	0.0101497	EEF1A1/EEF1B2/EIF3L	3
MF	GO:0045296	cadherin binding	5/50	333/18410	0.00204352	0.0155818	0.0126375	RACK1/RPL6/RPL7A/RPL29/RPS2	5
MF	GO:0090079	translation regulator activity, nucleic acid binding	3/50	108/18410	0.00314967	0.0226035	0.0183324	EEF1A1/EEF1B2/EIF3L	3
MF	GO:0004536	deoxyribonuclease activity	2/50	57/18410	0.0104895	0.0710958	0.0576618	RPS3/PLD4	2
KEGG	hsa03010	Ribosome	25/42	158/8164	4.00772e-33	2.2844e-31	1.34997e-31	RPS3A/RPS4X/RPS23/RPS7/RPL5/RPL18A/RPL6/RPL30/RPLP0/RPL7A/RPS8/RPL13/RPS13/RPS3/RPS18/RPL32/RPS24/RPL29/RPL41/RPS5/RPS2/RPL19/RPS14/RPL18/RPL4	25
KEGG	hsa05171	Coronavirus disease - COVID-19	25/42	232/8164	9.91239e-29	2.82503e-27	1.66945e-27	RPS3A/RPS4X/RPS23/RPS7/RPL5/RPL18A/RPL6/RPL30/RPLP0/RPL7A/RPS8/RPL13/RPS13/RPS3/RPS18/RPL32/RPS24/RPL29/RPL41/RPS5/RPS2/RPL19/RPS14/RPL18/RPL4	25
KEGG	hsa05310	Asthma	5/42	31/8164	4.3394e-07	8.24486e-06	4.87231e-06	FCER1A/HLA-DPB1/HLA-DPA1/HLA-DQB1/HLA-DQA1	5
KEGG	hsa04640	Hematopoietic cell lineage	6/42	99/8164	1.00625e-05	0.00014339	8.47367e-05	CD1C/CD1E/HLA-DPB1/HLA-DPA1/HLA-DQB1/HLA-DQA1	6
KEGG	hsa05330	Allograft rejection	4/42	38/8164	3.93502e-05	0.000402768	0.000238016	HLA-DPB1/HLA-DPA1/HLA-DQB1/HLA-DQA1	4
KEGG	hsa05140	Leishmaniasis	5/42	77/8164	4.23967e-05	0.000402768	0.000238016	HLA-DPB1/EEF1A1/HLA-DPA1/HLA-DQB1/HLA-DQA1	5
KEGG	hsa05332	Graft-versus-host disease	4/42	42/8164	5.87866e-05	0.000460097	0.000271895	HLA-DPB1/HLA-DPA1/HLA-DQB1/HLA-DQA1	4
KEGG	hsa04940	Type I diabetes mellitus	4/42	43/8164	6.4575e-05	0.000460097	0.000271895	HLA-DPB1/HLA-DPA1/HLA-DQB1/HLA-DQA1	4
KEGG	hsa05323	Rheumatoid arthritis	5/42	93/8164	0.00010497	0.000617971	0.000365191	LTB/HLA-DPB1/HLA-DPA1/HLA-DQB1/HLA-DQA1	5
KEGG	hsa04672	Intestinal immune network for IgA production	4/42	49/8164	0.000108416	0.000617971	0.000365191	HLA-DPB1/HLA-DPA1/HLA-DQB1/HLA-DQA1	4
KEGG	hsa05320	Autoimmune thyroid disease	4/42	53/8164	0.000147623	0.000764954	0.000452051	HLA-DPB1/HLA-DPA1/HLA-DQB1/HLA-DQA1	4
KEGG	hsa05416	Viral myocarditis	4/42	60/8164	0.000239512	0.00113768	0.000672315	HLA-DPB1/HLA-DPA1/HLA-DQB1/HLA-DQA1	4
KEGG	hsa05321	Inflammatory bowel disease	4/42	65/8164	0.000326415	0.0014312	0.000845772	HLA-DPB1/HLA-DPA1/HLA-DQB1/HLA-DQA1	4
KEGG	hsa04612	Antigen processing and presentation	4/42	78/8164	0.000655265	0.00266787	0.00157658	HLA-DPB1/HLA-DPA1/HLA-DQB1/HLA-DQA1	4
KEGG	hsa04145	Phagosome	5/42	152/8164	0.00102232	0.00388482	0.00229574	HLA-DPB1/HLA-DPA1/HLA-DQB1/HLA-DQA1/CORO1A	5
KEGG	hsa04658	Th1 and Th2 cell differentiation	4/42	92/8164	0.00121853	0.00434102	0.00256533	HLA-DPB1/HLA-DPA1/HLA-DQB1/HLA-DQA1	4
KEGG	hsa05150	Staphylococcus aureus infection	4/42	96/8164	0.00142736	0.00478585	0.0028282	HLA-DPB1/HLA-DPA1/HLA-DQB1/HLA-DQA1	4
KEGG	hsa05152	Tuberculosis	5/42	180/8164	0.00216431	0.00660723	0.00390455	HLA-DPB1/HLA-DPA1/HLA-DQB1/HLA-DQA1/CORO1A	5
KEGG	hsa04659	Th17 cell differentiation	4/42	108/8164	0.00220241	0.00660723	0.00390455	HLA-DPB1/HLA-DPA1/HLA-DQB1/HLA-DQA1	4
KEGG	hsa05145	Toxoplasmosis	4/42	112/8164	0.00251487	0.00716738	0.00423557	HLA-DPB1/HLA-DPA1/HLA-DQB1/HLA-DQA1	4
KEGG	hsa05322	Systemic lupus erythematosus	4/42	136/8164	0.00505109	0.0137101	0.008102	HLA-DPB1/HLA-DPA1/HLA-DQB1/HLA-DQA1	4
KEGG	hsa04514	Cell adhesion molecules	4/42	157/8164	0.00835063	0.0216357	0.0127857	HLA-DPB1/HLA-DPA1/HLA-DQB1/HLA-DQA1	4
KEGG	hsa05164	Influenza A	4/42	171/8164	0.0111954	0.0277452	0.0163961	HLA-DPB1/HLA-DPA1/HLA-DQB1/HLA-DQA1	4
KEGG	hsa05169	Epstein-Barr virus infection	4/42	202/8164	0.0195541	0.0464409	0.0274443	HLA-DPB1/HLA-DPA1/HLA-DQB1/HLA-DQA1	4
KEGG	hsa05166	Human T-cell leukemia virus 1 infection	4/42	222/8164	0.0265767	0.0605948	0.0358086	HLA-DPB1/HLA-DPA1/HLA-DQB1/HLA-DQA1	4

## Sheet: C2-CXCL9 TAMs
Enrichment analysis in each TAM subtype
ONTOLOGY	ID	Description	GeneRatio	BgRatio	pvalue	p.adjust	qvalue	geneID	Count
BP	GO:0019886	antigen processing and presentation of exogenous peptide antigen via MHC class II	12/49	30/18800	1.90438e-24	3.0489e-21	1.88433e-21	LGMN/HLA-DRB1/HLA-DQA1/HLA-DRA/HLA-DPA1/CD74/HLA-DQB1/HLA-DPB1/HLA-DMA/HLA-DRB5/HLA-DMB/CTSD	12
BP	GO:0002495	antigen processing and presentation of peptide antigen via MHC class II	12/49	34/18800	1.19858e-23	9.59466e-21	5.92983e-21	LGMN/HLA-DRB1/HLA-DQA1/HLA-DRA/HLA-DPA1/CD74/HLA-DQB1/HLA-DPB1/HLA-DMA/HLA-DRB5/HLA-DMB/CTSD	12
BP	GO:0002504	antigen processing and presentation of peptide or polysaccharide antigen via MHC class II	12/49	36/18800	2.72595e-23	1.45475e-20	8.99085e-21	LGMN/HLA-DRB1/HLA-DQA1/HLA-DRA/HLA-DPA1/CD74/HLA-DQB1/HLA-DPB1/HLA-DMA/HLA-DRB5/HLA-DMB/CTSD	12
BP	GO:0002478	antigen processing and presentation of exogenous peptide antigen	12/49	38/18800	5.875e-23	2.35147e-20	1.45329e-20	LGMN/HLA-DRB1/HLA-DQA1/HLA-DRA/HLA-DPA1/CD74/HLA-DQB1/HLA-DPB1/HLA-DMA/HLA-DRB5/HLA-DMB/CTSD	12
BP	GO:0019884	antigen processing and presentation of exogenous antigen	12/49	47/18800	1.11538e-21	3.57144e-19	2.20727e-19	LGMN/HLA-DRB1/HLA-DQA1/HLA-DRA/HLA-DPA1/CD74/HLA-DQB1/HLA-DPB1/HLA-DMA/HLA-DRB5/HLA-DMB/CTSD	12
BP	GO:0002399	MHC class II protein complex assembly	9/49	16/18800	2.87387e-20	6.57294e-18	4.06231e-18	HLA-DRB1/HLA-DQA1/HLA-DRA/HLA-DPA1/HLA-DQB1/HLA-DPB1/HLA-DMA/HLA-DRB5/HLA-DMB	9
BP	GO:0002503	peptide antigen assembly with MHC class II protein complex	9/49	16/18800	2.87387e-20	6.57294e-18	4.06231e-18	HLA-DRB1/HLA-DQA1/HLA-DRA/HLA-DPA1/HLA-DQB1/HLA-DPB1/HLA-DMA/HLA-DRB5/HLA-DMB	9
BP	GO:0048002	antigen processing and presentation of peptide antigen	12/49	63/18800	5.53241e-20	1.10717e-17	6.84272e-18	LGMN/HLA-DRB1/HLA-DQA1/HLA-DRA/HLA-DPA1/CD74/HLA-DQB1/HLA-DPB1/HLA-DMA/HLA-DRB5/HLA-DMB/CTSD	12
BP	GO:0002396	MHC protein complex assembly	9/49	20/18800	4.18711e-19	6.70356e-17	4.14304e-17	HLA-DRB1/HLA-DQA1/HLA-DRA/HLA-DPA1/HLA-DQB1/HLA-DPB1/HLA-DMA/HLA-DRB5/HLA-DMB	9
BP	GO:0002501	peptide antigen assembly with MHC protein complex	9/49	20/18800	4.18711e-19	6.70356e-17	4.14304e-17	HLA-DRB1/HLA-DQA1/HLA-DRA/HLA-DPA1/HLA-DQB1/HLA-DPB1/HLA-DMA/HLA-DRB5/HLA-DMB	9
BP	GO:0019882	antigen processing and presentation	13/49	107/18800	6.86273e-19	9.9884e-17	6.17318e-17	LGMN/HLA-DRB1/HLA-DQA1/HLA-DRA/HLA-DPA1/CD68/CD74/HLA-DQB1/HLA-DPB1/HLA-DMA/HLA-DRB5/HLA-DMB/CTSD	13
BP	GO:0002449	lymphocyte mediated immunity	17/49	365/18800	2.01688e-17	2.69085e-15	1.66304e-15	C1QB/C1QA/C1QC/HLA-DRB1/HLA-DQA1/HLA-DRA/HLA-DPA1/CD74/CTSC/HLA-DQB1/HLA-DPB1/PRDX1/HLA-DMA/HLA-DRB5/HLA-DMB/IL1B/IL4I1	17
BP	GO:0002443	leukocyte mediated immunity	18/49	457/18800	3.6411e-17	4.48415e-15	2.77136e-15	C1QB/C1QA/C1QC/HLA-DRB1/HLA-DQA1/HLA-DRA/CCL3/HLA-DPA1/CD74/CTSC/HLA-DQB1/HLA-DPB1/PRDX1/HLA-DMA/HLA-DRB5/HLA-DMB/IL1B/IL4I1	18
BP	GO:0002460	adaptive immune response based on somatic recombination of immune receptors built from immunoglobulin superfamily domains	16/49	370/18800	6.80743e-16	7.78479e-14	4.81127e-14	C1QB/C1QA/C1QC/HLA-DRB1/HLA-DQA1/HLA-DRA/HLA-DPA1/CD74/CTSC/HLA-DQB1/HLA-DPB1/HLA-DMA/HLA-DRB5/HLA-DMB/IL1B/IL4I1	16
BP	GO:0016064	immunoglobulin mediated immune response	13/49	216/18800	7.71508e-15	8.23456e-13	5.08924e-13	C1QB/C1QA/C1QC/HLA-DRB1/HLA-DQA1/HLA-DRA/HLA-DPA1/CD74/HLA-DQB1/HLA-DPB1/HLA-DMA/HLA-DRB5/HLA-DMB	13
BP	GO:0019724	B cell mediated immunity	13/49	219/18800	9.22804e-15	9.23381e-13	5.70682e-13	C1QB/C1QA/C1QC/HLA-DRB1/HLA-DQA1/HLA-DRA/HLA-DPA1/CD74/HLA-DQB1/HLA-DPB1/HLA-DMA/HLA-DRB5/HLA-DMB	13
BP	GO:0002381	immunoglobulin production involved in immunoglobulin-mediated immune response	9/49	73/18800	2.18605e-13	2.05875e-11	1.27238e-11	HLA-DRB1/HLA-DQA1/HLA-DRA/HLA-DPA1/HLA-DQB1/HLA-DPB1/HLA-DMA/HLA-DRB5/HLA-DMB	9
BP	GO:0050870	positive regulation of T cell activation	12/49	223/18800	3.615e-13	3.21534e-11	1.98719e-11	HLA-DRB1/HLA-DQA1/HLA-DRA/HLA-DPA1/CD74/HLA-DQB1/HLA-DPB1/HLA-DMA/HLA-DRB5/HLA-DMB/IL1B/IL4I1	12
BP	GO:1903039	positive regulation of leukocyte cell-cell adhesion	12/49	245/18800	1.10369e-12	9.30001e-11	5.74773e-11	HLA-DRB1/HLA-DQA1/HLA-DRA/HLA-DPA1/CD74/HLA-DQB1/HLA-DPB1/HLA-DMA/HLA-DRB5/HLA-DMB/IL1B/IL4I1	12
BP	GO:0002696	positive regulation of leukocyte activation	14/49	421/18800	2.12883e-12	1.70413e-10	1.05321e-10	HLA-DRB1/HLA-DQA1/HLA-DRA/CCL3/HLA-DPA1/CD74/CTSC/HLA-DQB1/HLA-DPB1/HLA-DMA/HLA-DRB5/HLA-DMB/IL1B/IL4I1	14
BP	GO:0050863	regulation of T cell activation	13/49	342/18800	2.77294e-12	2.11404e-10	1.30655e-10	HLA-DRB1/HLA-DQA1/HLA-DRA/HLA-DPA1/CD74/HLA-DQB1/HLA-DPB1/HLA-DMA/GPNMB/HLA-DRB5/HLA-DMB/IL1B/IL4I1	13
BP	GO:1903037	regulation of leukocyte cell-cell adhesion	13/49	344/18800	2.98458e-12	2.17196e-10	1.34235e-10	HLA-DRB1/HLA-DQA1/HLA-DRA/HLA-DPA1/CD74/HLA-DQB1/HLA-DPB1/HLA-DMA/GPNMB/HLA-DRB5/HLA-DMB/IL1B/IL4I1	13
BP	GO:0050867	positive regulation of cell activation	14/49	436/18800	3.41008e-12	2.37371e-10	1.46704e-10	HLA-DRB1/HLA-DQA1/HLA-DRA/CCL3/HLA-DPA1/CD74/CTSC/HLA-DQB1/HLA-DPB1/HLA-DMA/HLA-DRB5/HLA-DMB/IL1B/IL4I1	14
BP	GO:0022409	positive regulation of cell-cell adhesion	12/49	291/18800	8.35423e-12	5.57296e-10	3.44429e-10	HLA-DRB1/HLA-DQA1/HLA-DRA/HLA-DPA1/CD74/HLA-DQB1/HLA-DPB1/HLA-DMA/HLA-DRB5/HLA-DMB/IL1B/IL4I1	12
BP	GO:0007159	leukocyte cell-cell adhesion	13/49	381/18800	1.07749e-11	6.90027e-10	4.26461e-10	HLA-DRB1/HLA-DQA1/HLA-DRA/HLA-DPA1/CD74/HLA-DQB1/HLA-DPB1/HLA-DMA/GPNMB/HLA-DRB5/HLA-DMB/IL1B/IL4I1	13
BP	GO:0022407	regulation of cell-cell adhesion	13/49	456/18800	1.00668e-10	6.19885e-09	3.83111e-09	HLA-DRB1/HLA-DQA1/HLA-DRA/HLA-DPA1/CD74/HLA-DQB1/HLA-DPB1/HLA-DMA/GPNMB/HLA-DRB5/HLA-DMB/IL1B/IL4I1	13
BP	GO:0051251	positive regulation of lymphocyte activation	12/49	371/18800	1.39778e-10	8.28831e-09	5.12247e-09	HLA-DRB1/HLA-DQA1/HLA-DRA/HLA-DPA1/CD74/HLA-DQB1/HLA-DPB1/HLA-DMA/HLA-DRB5/HLA-DMB/IL1B/IL4I1	12
BP	GO:0002440	production of molecular mediator of immune response	11/49	312/18800	3.66732e-10	2.09692e-08	1.29597e-08	HLA-DRB1/HLA-DQA1/HLA-DRA/HLA-DPA1/CD74/HLA-DQB1/HLA-DPB1/HLA-DMA/HLA-DRB5/HLA-DMB/IL1B	11
BP	GO:0045785	positive regulation of cell adhesion	12/49	446/18800	1.143e-09	6.31014e-08	3.89989e-08	HLA-DRB1/HLA-DQA1/HLA-DRA/HLA-DPA1/CD74/HLA-DQB1/HLA-DPB1/HLA-DMA/HLA-DRB5/HLA-DMB/IL1B/IL4I1	12
BP	GO:0002377	immunoglobulin production	9/49	218/18800	4.4154e-09	2.35635e-07	1.45631e-07	HLA-DRB1/HLA-DQA1/HLA-DRA/HLA-DPA1/HLA-DQB1/HLA-DPB1/HLA-DMA/HLA-DRB5/HLA-DMB	9
BP	GO:0006959	humoral immune response	10/49	317/18800	7.40395e-09	3.82378e-07	2.36323e-07	CXCL10/C1QB/C1QA/CXCL9/C1QC/HLA-DRB1/HLA-DQB1/LYZ/CD5L/IL1B	10
BP	GO:0150076	neuroinflammatory response	6/49	73/18800	3.40616e-08	1.70415e-06	1.05322e-06	C1QA/CCL3/CTSC/GRN/MMP9/IL1B	6
BP	GO:0002468	dendritic cell antigen processing and presentation	4/49	15/18800	5.44222e-08	2.6403e-06	1.6318e-06	HLA-DRB1/HLA-DRA/CD68/CD74	4
BP	GO:0150077	regulation of neuroinflammatory response	5/49	41/18800	6.8098e-08	3.20662e-06	1.9818e-06	CCL3/CTSC/GRN/MMP9/IL1B	5
BP	GO:0002683	negative regulation of immune system process	10/49	425/18800	1.17243e-07	5.36304e-06	3.31455e-06	C1QC/HLA-DRB1/CCL3/CD68/CD74/TMEM176B/GBP1/GRN/GPNMB/IL4I1	10
BP	GO:0050670	regulation of lymphocyte proliferation	8/49	230/18800	1.30098e-07	5.78576e-06	3.5758e-06	HLA-DRB1/HLA-DPA1/CD74/HLA-DPB1/GPNMB/HLA-DMB/IL1B/IL4I1	8
BP	GO:0032944	regulation of mononuclear cell proliferation	8/49	233/18800	1.43698e-07	6.21785e-06	3.84285e-06	HLA-DRB1/HLA-DPA1/CD74/HLA-DPB1/GPNMB/HLA-DMB/IL1B/IL4I1	8
BP	GO:0070663	regulation of leukocyte proliferation	8/49	254/18800	2.77895e-07	1.15017e-05	7.10843e-06	HLA-DRB1/HLA-DPA1/CD74/HLA-DPB1/GPNMB/HLA-DMB/IL1B/IL4I1	8
BP	GO:0061900	glial cell activation	5/49	54/18800	2.80178e-07	1.15017e-05	7.10843e-06	C1QA/CCL3/CTSC/GRN/IL1B	5
BP	GO:0042129	regulation of T cell proliferation	7/49	174/18800	3.19148e-07	1.27739e-05	7.89472e-06	HLA-DRB1/HLA-DPA1/HLA-DPB1/GPNMB/HLA-DMB/IL1B/IL4I1	7
BP	GO:0002253	activation of immune response	9/49	386/18800	5.87421e-07	2.29381e-05	1.41765e-05	C1QB/C1QA/C1QC/HLA-DRB1/HLA-DQB1/HLA-DPB1/GBP1/CD5L/IL1B	9
BP	GO:0046651	lymphocyte proliferation	8/49	296/18800	8.848e-07	3.37277e-05	2.08449e-05	HLA-DRB1/HLA-DPA1/CD74/HLA-DPB1/GPNMB/HLA-DMB/IL1B/IL4I1	8
BP	GO:0042098	T cell proliferation	7/49	204/18800	9.32992e-07	3.47377e-05	2.14691e-05	HLA-DRB1/HLA-DPA1/HLA-DPB1/GPNMB/HLA-DMB/IL1B/IL4I1	7
BP	GO:0032943	mononuclear cell proliferation	8/49	300/18800	9.78689e-07	3.56109e-05	2.20088e-05	HLA-DRB1/HLA-DPA1/CD74/HLA-DPB1/GPNMB/HLA-DMB/IL1B/IL4I1	8
BP	GO:0070661	leukocyte proliferation	8/49	330/18800	1.99557e-06	7.0998e-05	4.38792e-05	HLA-DRB1/HLA-DPA1/CD74/HLA-DPB1/GPNMB/HLA-DMB/IL1B/IL4I1	8
BP	GO:0098883	synapse pruning	3/49	11/18800	2.70542e-06	9.41602e-05	5.81943e-05	C1QB/C1QA/C1QC	3
BP	GO:0002697	regulation of immune effector process	8/49	353/18800	3.28895e-06	0.000112034	6.92411e-05	HLA-DRB1/HLA-DRA/CD74/GRN/HLA-DMB/CD5L/IL1B/IL4I1	8
BP	GO:0001774	microglial cell activation	4/49	47/18800	6.6886e-06	0.000223093	0.000137879	C1QA/CCL3/CTSC/GRN	4
BP	GO:0030593	neutrophil chemotaxis	5/49	106/18800	8.11193e-06	0.000253637	0.000156757	CXCL10/CXCL9/CCL3/CD74/IL1B	5
BP	GO:0042116	macrophage activation	5/49	106/18800	8.11193e-06	0.000253637	0.000156757	C1QA/CCL3/CD74/CTSC/GRN	5
BP	GO:1902105	regulation of leukocyte differentiation	7/49	283/18800	8.13387e-06	0.000253637	0.000156757	C1QC/HLA-DRB1/HLA-DRA/CCL3/CD74/TMEM176B/IL4I1	7
BP	GO:0001906	cell killing	6/49	185/18800	8.23806e-06	0.000253637	0.000156757	HLA-DRB1/HLA-DRA/CTSC/LYZ/PRDX1/CD5L	6
BP	GO:0002269	leukocyte activation involved in inflammatory response	4/49	50/18800	8.58669e-06	0.000259383	0.000160308	C1QA/CCL3/CTSC/GRN	4
BP	GO:0002456	T cell mediated immunity	5/49	112/18800	1.06135e-05	0.000314672	0.000194478	HLA-DRB1/HLA-DRA/CTSC/IL1B/IL4I1	5
BP	GO:0032609	interferon-gamma production	5/49	117/18800	1.3127e-05	0.000371002	0.000229292	HLA-DRB1/HLA-DPA1/HLA-DPB1/CD14/IL1B	5
BP	GO:0032649	regulation of interferon-gamma production	5/49	117/18800	1.3127e-05	0.000371002	0.000229292	HLA-DRB1/HLA-DPA1/HLA-DPB1/CD14/IL1B	5
BP	GO:0150078	positive regulation of neuroinflammatory response	3/49	18/18800	1.32087e-05	0.000371002	0.000229292	CCL3/CTSC/IL1B	3
BP	GO:0070372	regulation of ERK1 and ERK2 cascade	7/49	311/18800	1.50024e-05	0.000414117	0.000255939	APOE/HLA-DRB1/CCL3/CD74/GBP1/GPNMB/IL1B	7
BP	GO:1901214	regulation of neuron death	7/49	313/18800	1.56362e-05	0.000424297	0.00026223	C1QA/APOE/LGMN/CTSZ/CCL3/GRN/GPNMB	7
BP	GO:0045591	positive regulation of regulatory T cell differentiation	3/49	20/18800	1.83857e-05	0.000482551	0.000298233	HLA-DRB1/HLA-DRA/IL4I1	3
BP	GO:1903978	regulation of microglial cell activation	3/49	20/18800	1.83857e-05	0.000482551	0.000298233	CCL3/CTSC/GRN	3
BP	GO:0050866	negative regulation of cell activation	6/49	216/18800	1.9871e-05	0.000494756	0.000305776	APOE/HLA-DRB1/CD74/GRN/GPNMB/IL4I1	6
BP	GO:0071621	granulocyte chemotaxis	5/49	128/18800	2.02881e-05	0.000494756	0.000305776	CXCL10/CXCL9/CCL3/CD74/IL1B	5
BP	GO:1990266	neutrophil migration	5/49	128/18800	2.02881e-05	0.000494756	0.000305776	CXCL10/CXCL9/CCL3/CD74/IL1B	5
BP	GO:0043030	regulation of macrophage activation	4/49	62/18800	2.0327e-05	0.000494756	0.000305776	CCL3/CD74/CTSC/GRN	4
BP	GO:0071222	cellular response to lipopolysaccharide	6/49	217/18800	2.03959e-05	0.000494756	0.000305776	CXCL10/CXCL9/CCL3/CD68/CD14/IL1B	6
BP	GO:0150146	cell junction disassembly	3/49	21/18800	2.14107e-05	0.00051162	0.000316199	C1QB/C1QA/C1QC	3
BP	GO:0006956	complement activation	5/49	131/18800	2.26884e-05	0.000534178	0.00033014	C1QB/C1QA/C1QC/CD5L/IL1B	5
BP	GO:0070371	ERK1 and ERK2 cascade	7/49	335/18800	2.41985e-05	0.000561476	0.000347012	APOE/HLA-DRB1/CCL3/CD74/GBP1/GPNMB/IL1B	7
BP	GO:0071219	cellular response to molecule of bacterial origin	6/49	229/18800	2.76159e-05	0.00062272	0.000384862	CXCL10/CXCL9/CCL3/CD68/CD14/IL1B	6
BP	GO:0097529	myeloid leukocyte migration	6/49	229/18800	2.76159e-05	0.00062272	0.000384862	CXCL10/CXCL9/LGMN/CCL3/CD74/IL1B	6
BP	GO:0050671	positive regulation of lymphocyte proliferation	5/49	141/18800	3.23206e-05	0.000707398	0.000437196	HLA-DPA1/CD74/HLA-DPB1/HLA-DMB/IL1B	5
BP	GO:0048143	astrocyte activation	3/49	24/18800	3.24041e-05	0.000707398	0.000437196	C1QA/GRN/IL1B	3
BP	GO:0030595	leukocyte chemotaxis	6/49	236/18800	3.26967e-05	0.000707398	0.000437196	CXCL10/CXCL9/LGMN/CCL3/CD74/IL1B	6
BP	GO:0070997	neuron death	7/49	353/18800	3.38012e-05	0.000721543	0.000445938	C1QA/APOE/LGMN/CTSZ/CCL3/GRN/GPNMB	7
BP	GO:0032946	positive regulation of mononuclear cell proliferation	5/49	143/18800	3.45789e-05	0.000728432	0.000450196	HLA-DPA1/CD74/HLA-DPB1/HLA-DMB/IL1B	5
BP	GO:0019883	antigen processing and presentation of endogenous antigen	3/49	26/18800	4.14735e-05	0.000862325	0.000532947	HLA-DRB1/HLA-DRA/CD74	3
BP	GO:1903706	regulation of hemopoiesis	7/49	371/18800	4.63468e-05	0.000951298	0.000587935	C1QC/HLA-DRB1/HLA-DRA/CCL3/CD74/TMEM176B/IL4I1	7
BP	GO:0032729	positive regulation of interferon-gamma production	4/49	77/18800	4.79167e-05	0.000971071	0.000600156	HLA-DPA1/HLA-DPB1/CD14/IL1B	4
BP	GO:0097530	granulocyte migration	5/49	154/18800	4.92761e-05	0.000986138	0.000609468	CXCL10/CXCL9/CCL3/CD74/IL1B	5
BP	GO:0071216	cellular response to biotic stimulus	6/49	256/18800	5.14752e-05	0.00101743	0.000628807	CXCL10/CXCL9/CCL3/CD68/CD14/IL1B	6
BP	GO:0070665	positive regulation of leukocyte proliferation	5/49	158/18800	5.5675e-05	0.00108702	0.000671817	HLA-DPA1/CD74/HLA-DPB1/HLA-DMB/IL1B	5
BP	GO:0050900	leukocyte migration	7/49	384/18800	5.76045e-05	0.00111114	0.000686725	CXCL10/CXCL9/LGMN/CCL3/CD74/MMP9/IL1B	7
BP	GO:0050727	regulation of inflammatory response	7/49	394/18800	6.77138e-05	0.00129059	0.000797631	APOE/HLA-DRB1/CCL3/CTSC/GRN/MMP9/IL1B	7
BP	GO:0002709	regulation of T cell mediated immunity	4/49	88/18800	8.08494e-05	0.00152282	0.000941158	HLA-DRB1/HLA-DRA/IL1B/IL4I1	4
BP	GO:0045589	regulation of regulatory T cell differentiation	3/49	33/18800	8.59208e-05	0.00159953	0.000988562	HLA-DRB1/HLA-DRA/IL4I1	3
BP	GO:0002366	leukocyte activation involved in immune response	6/49	285/18800	9.31346e-05	0.00171389	0.00105924	HLA-DRB1/HLA-DRA/CCL3/CD74/GRN/HLA-DMB	6
BP	GO:0002263	cell activation involved in immune response	6/49	289/18800	0.00010054	0.00182913	0.00113047	HLA-DRB1/HLA-DRA/CCL3/CD74/GRN/HLA-DMB	6
BP	GO:0002690	positive regulation of leukocyte chemotaxis	4/49	94/18800	0.000104525	0.00185938	0.00114916	CXCL10/LGMN/CCL3/CD74	4
BP	GO:0045582	positive regulation of T cell differentiation	4/49	94/18800	0.000104525	0.00185938	0.00114916	HLA-DRB1/HLA-DRA/CD74/IL4I1	4
BP	GO:0045066	regulatory T cell differentiation	3/49	36/18800	0.000111824	0.00196736	0.0012159	HLA-DRB1/HLA-DRA/IL4I1	3
BP	GO:0032103	positive regulation of response to external stimulus	7/49	442/18800	0.000138572	0.00241146	0.00149036	CXCL10/LGMN/CCL3/CD74/CTSC/GRN/IL1B	7
BP	GO:0002695	negative regulation of leukocyte activation	5/49	193/18800	0.000143092	0.00244321	0.00150999	HLA-DRB1/CD74/GRN/GPNMB/IL4I1	5
BP	GO:1902106	negative regulation of leukocyte differentiation	4/49	102/18800	0.000143449	0.00244321	0.00150999	C1QC/CCL3/CD74/TMEM176B	4
BP	GO:0042102	positive regulation of T cell proliferation	4/49	103/18800	0.00014896	0.00251037	0.0015515	HLA-DPA1/HLA-DPB1/HLA-DMB/IL1B	4
BP	GO:0060326	cell chemotaxis	6/49	315/18800	0.000160885	0.00268309	0.00165824	CXCL10/CXCL9/LGMN/CCL3/CD74/IL1B	6
BP	GO:1903707	negative regulation of hemopoiesis	4/49	106/18800	0.000166414	0.00274668	0.00169755	C1QC/CCL3/CD74/TMEM176B	4
BP	GO:0045621	positive regulation of lymphocyte differentiation	4/49	107/18800	0.000172547	0.00281885	0.00174215	HLA-DRB1/HLA-DRA/CD74/IL4I1	4
BP	GO:0030574	collagen catabolic process	3/49	42/18800	0.00017783	0.00287582	0.00177735	CTSB/MMP9/CST3	3
BP	GO:0014002	astrocyte development	3/49	43/18800	0.000190818	0.00305499	0.00188809	C1QA/GRN/IL1B	3
BP	GO:0051235	maintenance of location	6/49	331/18800	0.000210369	0.00332803	0.00205684	CXCL10/CXCL9/APOE/CCL3/FTL/IL1B	6
BP	GO:0002573	myeloid leukocyte differentiation	5/49	210/18800	0.00021203	0.00332803	0.00205684	C1QC/HLA-DRB1/CCL3/CD74/MMP9	5
BP	GO:0032496	response to lipopolysaccharide	6/49	333/18800	0.000217316	0.0033779	0.00208766	CXCL10/CXCL9/CCL3/CD68/CD14/IL1B	6
BP	GO:0002286	T cell activation involved in immune response	4/49	116/18800	0.000235326	0.00362267	0.00223893	HLA-DRB1/HLA-DRA/CD74/HLA-DMB	4
BP	GO:0019216	regulation of lipid metabolic process	6/49	339/18800	0.000239253	0.00364803	0.00225461	APOE/PSAP/CD74/APOC1/NPC2/IL1B	6
BP	GO:0002761	regulation of myeloid leukocyte differentiation	4/49	117/18800	0.000243192	0.00367311	0.00227011	C1QC/HLA-DRB1/CCL3/CD74	4
BP	GO:0051651	maintenance of location in cell	5/49	219/18800	0.000257497	0.00385282	0.00238118	CXCL10/CXCL9/APOE/CCL3/FTL	5
BP	GO:0070374	positive regulation of ERK1 and ERK2 cascade	5/49	220/18800	0.000262972	0.00389832	0.0024093	APOE/HLA-DRB1/CCL3/CD74/GPNMB	5
BP	GO:0030225	macrophage differentiation	3/49	49/18800	0.000281761	0.00410091	0.0025345	C1QC/HLA-DRB1/MMP9	3
BP	GO:0042304	regulation of fatty acid biosynthetic process	3/49	49/18800	0.000281761	0.00410091	0.0025345	CD74/APOC1/IL1B	3
BP	GO:0045657	positive regulation of monocyte differentiation	2/49	10/18800	0.000295505	0.00422414	0.00261066	HLA-DRB1/CD74	2
BP	GO:1903980	positive regulation of microglial cell activation	2/49	10/18800	0.000295505	0.00422414	0.00261066	CCL3/CTSC	2
BP	GO:0001913	T cell mediated cytotoxicity	3/49	50/18800	0.000299198	0.00422732	0.00261263	HLA-DRB1/HLA-DRA/CTSC	3
BP	GO:0002237	response to molecule of bacterial origin	6/49	354/18800	0.00030179	0.00422732	0.00261263	CXCL10/CXCL9/CCL3/CD68/CD14/IL1B	6
BP	GO:0002688	regulation of leukocyte chemotaxis	4/49	124/18800	0.000303649	0.00422732	0.00261263	CXCL10/LGMN/CCL3/CD74	4
BP	GO:0050868	negative regulation of T cell activation	4/49	125/18800	0.000313089	0.00432117	0.00267063	HLA-DRB1/CD74/GPNMB/IL4I1	4
BP	GO:0050852	T cell receptor signaling pathway	4/49	127/18800	0.000332598	0.00455119	0.0028128	HLA-DRB1/HLA-DQB1/HLA-DPB1/GBP1	4
BP	GO:0002274	myeloid leukocyte activation	5/49	232/18800	0.000335835	0.00455654	0.0028161	C1QA/CCL3/CD74/CTSC/GRN	5
BP	GO:0034381	plasma lipoprotein particle clearance	3/49	53/18800	0.000355645	0.00473176	0.00292439	APOE/APOC1/LIPA	3
BP	GO:0002604	regulation of dendritic cell antigen processing and presentation	2/49	11/18800	0.000360571	0.00473176	0.00292439	CD68/CD74	2
BP	GO:0046598	positive regulation of viral entry into host cell	2/49	11/18800	0.000360571	0.00473176	0.00292439	HLA-DRB1/CD74	2
BP	GO:0075294	positive regulation by symbiont of entry into host	2/49	11/18800	0.000360571	0.00473176	0.00292439	HLA-DRB1/CD74	2
BP	GO:0001909	leukocyte mediated cytotoxicity	4/49	131/18800	0.000374209	0.00486153	0.0030046	HLA-DRB1/HLA-DRA/CTSC/PRDX1	4
BP	GO:0045862	positive regulation of proteolysis	6/49	369/18800	0.000376534	0.00486153	0.0030046	APOE/LGMN/CTSC/GRN/IL1B/CTSD	6
BP	GO:0002424	T cell mediated immune response to tumor cell	2/49	12/18800	0.000431966	0.00548871	0.00339221	HLA-DRB1/IL4I1	2
BP	GO:0043380	regulation of memory T cell differentiation	2/49	12/18800	0.000431966	0.00548871	0.00339221	HLA-DRB1/HLA-DRA	2
BP	GO:0002699	positive regulation of immune effector process	5/49	248/18800	0.000455662	0.00574421	0.00355012	HLA-DRB1/HLA-DRA/CD74/HLA-DMB/IL1B	5
BP	GO:0034341	response to interferon-gamma	4/49	140/18800	0.000481268	0.00597294	0.00369149	CCL3/HLA-DPA1/CD74/GBP1	4
BP	GO:0050921	positive regulation of chemotaxis	4/49	140/18800	0.000481268	0.00597294	0.00369149	CXCL10/LGMN/CCL3/CD74	4
BP	GO:0002711	positive regulation of T cell mediated immunity	3/49	59/18800	0.000488153	0.00601179	0.00371549	HLA-DRB1/HLA-DRA/IL1B	3
BP	GO:0002687	positive regulation of leukocyte migration	4/49	141/18800	0.000494376	0.00604195	0.00373413	CXCL10/LGMN/CCL3/CD74	4
BP	GO:0031392	regulation of prostaglandin biosynthetic process	2/49	13/18800	0.000509655	0.00608924	0.00376336	CD74/IL1B	2
BP	GO:0033700	phospholipid efflux	2/49	13/18800	0.000509655	0.00608924	0.00376336	APOE/APOC1	2
BP	GO:0043379	memory T cell differentiation	2/49	13/18800	0.000509655	0.00608924	0.00376336	HLA-DRB1/HLA-DRA	2
BP	GO:1903038	negative regulation of leukocyte cell-cell adhesion	4/49	144/18800	0.000535226	0.00634739	0.00392291	HLA-DRB1/CD74/GPNMB/IL4I1	4
BP	GO:0050729	positive regulation of inflammatory response	4/49	145/18800	0.000549362	0.00646712	0.0039969	CCL3/CTSC/GRN/IL1B	4
BP	GO:0031663	lipopolysaccharide-mediated signaling pathway	3/49	62/18800	0.000564796	0.00655245	0.00404964	CCL3/CD14/IL1B	3
BP	GO:0032757	positive regulation of interleukin-8 production	3/49	62/18800	0.000564796	0.00655245	0.00404964	CD74/CD14/IL1B	3
BP	GO:0010872	regulation of cholesterol esterification	2/49	14/18800	0.000593609	0.0067557	0.00417525	APOE/APOC1	2
BP	GO:0090715	immunological memory formation process	2/49	14/18800	0.000593609	0.0067557	0.00417525	HLA-DRB1/HLA-DRA	2
BP	GO:0030217	T cell differentiation	5/49	263/18800	0.000594974	0.0067557	0.00417525	HLA-DRB1/HLA-DRA/CD74/IL1B/IL4I1	5
BP	GO:0031638	zymogen activation	3/49	64/18800	0.00061993	0.00694062	0.00428954	LGMN/CTSZ/CD5L	3
BP	GO:0050918	positive chemotaxis	3/49	64/18800	0.00061993	0.00694062	0.00428954	CXCL10/CCL3/GPNMB	3
BP	GO:0045580	regulation of T cell differentiation	4/49	151/18800	0.000639812	0.00711346	0.00439637	HLA-DRB1/HLA-DRA/CD74/IL4I1	4
BP	GO:0031343	positive regulation of cell killing	3/49	65/18800	0.00064874	0.00716299	0.00442697	HLA-DRB1/HLA-DRA/CD5L	3
BP	GO:0045834	positive regulation of lipid metabolic process	4/49	153/18800	0.000672177	0.00737093	0.00455549	APOE/CD74/APOC1/IL1B	4
BP	GO:0071677	positive regulation of mononuclear cell migration	3/49	66/18800	0.000678392	0.00738847	0.00456633	CXCL10/LGMN/CCL3	3
BP	GO:2001279	regulation of unsaturated fatty acid biosynthetic process	2/49	15/18800	0.000683794	0.00739698	0.00457159	CD74/IL1B	2
BP	GO:0042130	negative regulation of T cell proliferation	3/49	68/18800	0.000740259	0.00784984	0.00485147	HLA-DRB1/GPNMB/IL4I1	3
BP	GO:1902107	positive regulation of leukocyte differentiation	4/49	157/18800	0.000740366	0.00784984	0.00485147	HLA-DRB1/HLA-DRA/CD74/IL4I1	4
BP	GO:1903708	positive regulation of hemopoiesis	4/49	157/18800	0.000740366	0.00784984	0.00485147	HLA-DRB1/HLA-DRA/CD74/IL4I1	4
BP	GO:0033344	cholesterol efflux	3/49	69/18800	0.000772494	0.00805849	0.00498043	APOE/APOC1/NPC2	3
BP	GO:0034375	high-density lipoprotein particle remodeling	2/49	16/18800	0.000780179	0.00805849	0.00498043	APOE/APOC1	2
BP	GO:0042159	lipoprotein catabolic process	2/49	16/18800	0.000780179	0.00805849	0.00498043	APOE/CTSD	2
BP	GO:0051044	positive regulation of membrane protein ectodomain proteolysis	2/49	16/18800	0.000780179	0.00805849	0.00498043	APOE/IL1B	2
BP	GO:0002548	monocyte chemotaxis	3/49	70/18800	0.00080561	0.00826783	0.00510981	CXCL10/LGMN/CCL3	3
BP	GO:0051250	negative regulation of lymphocyte activation	4/49	161/18800	0.000813316	0.00829376	0.00512583	HLA-DRB1/CD74/GPNMB/IL4I1	4
BP	GO:0044403	biological process involved in symbiotic interaction	5/49	286/18800	0.000867887	0.00877798	0.00542509	APOE/HLA-DRB1/CTSB/CCL3/CD74	5
BP	GO:1903131	mononuclear cell differentiation	6/49	433/18800	0.000872206	0.00877798	0.00542509	HLA-DRB1/HLA-DRA/CD74/TMEM176B/IL1B/IL4I1	6
BP	GO:0042886	amide transport	5/49	287/18800	0.000881559	0.00877798	0.00542509	HLA-DRB1/PSAP/CD74/FOLR2/IL1B	5
BP	GO:0090713	immunological memory process	2/49	17/18800	0.000882732	0.00877798	0.00542509	HLA-DRB1/HLA-DRA	2
BP	GO:0034433	steroid esterification	2/49	18/18800	0.000991423	0.00967846	0.00598163	APOE/APOC1	2
BP	GO:0034434	sterol esterification	2/49	18/18800	0.000991423	0.00967846	0.00598163	APOE/APOC1	2
BP	GO:0034435	cholesterol esterification	2/49	18/18800	0.000991423	0.00967846	0.00598163	APOE/APOC1	2
BP	GO:0002822	regulation of adaptive immune response based on somatic recombination of immune receptors built from immunoglobulin superfamily domains	4/49	173/18800	0.00106256	0.01031	0.00637195	HLA-DRB1/HLA-DRA/IL1B/IL4I1	4
BP	GO:0002483	antigen processing and presentation of endogenous peptide antigen	2/49	19/18800	0.00110622	0.0105663	0.00653033	HLA-DRB1/HLA-DRA	2
BP	GO:0002706	regulation of lymphocyte mediated immunity	4/49	175/18800	0.00110877	0.0105663	0.00653033	HLA-DRB1/HLA-DRA/IL1B/IL4I1	4
BP	GO:0046890	regulation of lipid biosynthetic process	4/49	175/18800	0.00110877	0.0105663	0.00653033	APOE/CD74/APOC1/IL1B	4
BP	GO:0052547	regulation of peptidase activity	6/49	456/18800	0.00113928	0.0107186	0.00662447	LGMN/CTSB/GRN/MMP9/CTSD/CST3	6
BP	GO:0030301	cholesterol transport	3/49	79/18800	0.00114483	0.0107186	0.00662447	APOE/APOC1/NPC2	3
BP	GO:0048708	astrocyte differentiation	3/49	79/18800	0.00114483	0.0107186	0.00662447	C1QA/GRN/IL1B	3
BP	GO:0007162	negative regulation of cell adhesion	5/49	305/18800	0.00115623	0.0107624	0.00665151	HLA-DRB1/CD74/GBP1/GPNMB/IL4I1	5
BP	GO:0002577	regulation of antigen processing and presentation	2/49	20/18800	0.00122709	0.0111623	0.00689871	CD68/CD74	2
BP	GO:0002837	regulation of immune response to tumor cell	2/49	20/18800	0.00122709	0.0111623	0.00689871	HLA-DRB1/IL4I1	2
BP	GO:0045655	regulation of monocyte differentiation	2/49	20/18800	0.00122709	0.0111623	0.00689871	HLA-DRB1/CD74	2
BP	GO:0090026	positive regulation of monocyte chemotaxis	2/49	20/18800	0.00122709	0.0111623	0.00689871	CXCL10/LGMN	2
BP	GO:0045619	regulation of lymphocyte differentiation	4/49	181/18800	0.00125586	0.0113595	0.00702057	HLA-DRB1/HLA-DRA/CD74/IL4I1	4
BP	GO:0030449	regulation of complement activation	2/49	21/18800	0.001354	0.0120243	0.00743141	CD5L/IL1B	2
BP	GO:1901739	regulation of myoblast fusion	2/49	21/18800	0.001354	0.0120243	0.00743141	CXCL10/CXCL9	2
BP	GO:1903902	positive regulation of viral life cycle	2/49	21/18800	0.001354	0.0120243	0.00743141	HLA-DRB1/CD74	2
BP	GO:0050672	negative regulation of lymphocyte proliferation	3/49	84/18800	0.0013669	0.0120243	0.00743141	HLA-DRB1/GPNMB/IL4I1	3
BP	GO:0097006	regulation of plasma lipoprotein particle levels	3/49	84/18800	0.0013669	0.0120243	0.00743141	APOE/APOC1/LIPA	3
BP	GO:0001819	positive regulation of cytokine production	6/49	475/18800	0.00140404	0.0122397	0.00756455	CCL3/HLA-DPA1/CD74/HLA-DPB1/CD14/IL1B	6
BP	GO:0032945	negative regulation of mononuclear cell proliferation	3/49	85/18800	0.00141433	0.0122397	0.00756455	HLA-DRB1/GPNMB/IL4I1	3
BP	GO:0046889	positive regulation of lipid biosynthetic process	3/49	85/18800	0.00141433	0.0122397	0.00756455	APOE/CD74/IL1B	3
BP	GO:0002819	regulation of adaptive immune response	4/49	188/18800	0.00144416	0.0124306	0.00768257	HLA-DRB1/HLA-DRA/IL1B/IL4I1	4
BP	GO:0002834	regulation of response to tumor cell	2/49	22/18800	0.00148693	0.0126882	0.00784173	HLA-DRB1/IL4I1	2
BP	GO:0008202	steroid metabolic process	5/49	323/18800	0.00148993	0.0126882	0.00784173	APOE/LGMN/APOC1/NPC2/LIPA	5
BP	GO:1901216	positive regulation of neuron death	3/49	87/18800	0.00151226	0.0128102	0.00791715	C1QA/CCL3/GRN	3
BP	GO:0070098	chemokine-mediated signaling pathway	3/49	89/18800	0.00161435	0.013603	0.00840713	CXCL10/CXCL9/CCL3	3
BP	GO:0045723	positive regulation of fatty acid biosynthetic process	2/49	23/18800	0.00162583	0.0136281	0.00842262	CD74/IL1B	2
BP	GO:0043410	positive regulation of MAPK cascade	6/49	491/18800	0.00166156	0.013855	0.00856286	APOE/HLA-DRB1/CCL3/CD74/GPNMB/IL1B	6
BP	GO:0070664	negative regulation of leukocyte proliferation	3/49	91/18800	0.00172066	0.0142735	0.00882149	HLA-DRB1/GPNMB/IL4I1	3
BP	GO:0051043	regulation of membrane protein ectodomain proteolysis	2/49	24/18800	0.00177069	0.0145284	0.00897906	APOE/IL1B	2
BP	GO:0019217	regulation of fatty acid metabolic process	3/49	92/18800	0.00177542	0.0145284	0.00897906	CD74/APOC1/IL1B	3
BP	GO:0022408	negative regulation of cell-cell adhesion	4/49	199/18800	0.00177862	0.0145284	0.00897906	HLA-DRB1/CD74/GPNMB/IL4I1	4
BP	GO:0002285	lymphocyte activation involved in immune response	4/49	201/18800	0.00184474	0.014992	0.00926558	HLA-DRB1/HLA-DRA/CD74/HLA-DMB	4
BP	GO:0015918	sterol transport	3/49	94/18800	0.00188818	0.0152676	0.0094359	APOE/APOC1/NPC2	3
BP	GO:0043523	regulation of neuron apoptotic process	4/49	207/18800	0.00205332	0.0163093	0.0100797	APOE/LGMN/CCL3/GRN	4
BP	GO:1990868	response to chemokine	3/49	97/18800	0.00206556	0.0163093	0.0100797	CXCL10/CXCL9/CCL3	3
BP	GO:1990869	cellular response to chemokine	3/49	97/18800	0.00206556	0.0163093	0.0100797	CXCL10/CXCL9/CCL3	3
BP	GO:0034377	plasma lipoprotein particle assembly	2/49	26/18800	0.00207814	0.0163093	0.0100797	APOE/APOC1	2
BP	GO:0050995	negative regulation of lipid catabolic process	2/49	26/18800	0.00207814	0.0163093	0.0100797	APOC1/IL1B	2
BP	GO:1901623	regulation of lymphocyte chemotaxis	2/49	26/18800	0.00207814	0.0163093	0.0100797	CXCL10/CCL3	2
BP	GO:0045637	regulation of myeloid cell differentiation	4/49	208/18800	0.0020896	0.0163193	0.0100859	C1QC/HLA-DRB1/CCL3/CD74	4
BP	GO:1901215	negative regulation of neuron death	4/49	209/18800	0.00212633	0.0165255	0.0102133	APOE/LGMN/GRN/GPNMB	4
BP	GO:0002831	regulation of response to biotic stimulus	5/49	351/18800	0.00214362	0.0165794	0.0102467	APOE/HLA-DRB1/GRN/IL1B/IL4I1	5
BP	GO:0002418	immune response to tumor cell	2/49	27/18800	0.00224066	0.0172466	0.010659	HLA-DRB1/IL4I1	2
BP	GO:0031341	regulation of cell killing	3/49	100/18800	0.00225298	0.0172585	0.0106663	HLA-DRB1/HLA-DRA/CD5L	3
BP	GO:0032963	collagen metabolic process	3/49	101/18800	0.00231772	0.0176699	0.0109206	CTSB/MMP9/CST3	3
BP	GO:0015914	phospholipid transport	3/49	102/18800	0.00238361	0.0179388	0.0110868	APOE/APOC1/NPC2	3
BP	GO:0032677	regulation of interleukin-8 production	3/49	102/18800	0.00238361	0.0179388	0.0110868	CD74/CD14/IL1B	3
BP	GO:0010818	T cell chemotaxis	2/49	28/18800	0.00240901	0.0179388	0.0110868	CXCL10/CCL3	2
BP	GO:0032801	receptor catabolic process	2/49	28/18800	0.00240901	0.0179388	0.0110868	APOE/LGMN	2
BP	GO:0090025	regulation of monocyte chemotaxis	2/49	28/18800	0.00240901	0.0179388	0.0110868	CXCL10/LGMN	2
BP	GO:0032637	interleukin-8 production	3/49	103/18800	0.00245065	0.0181643	0.0112262	CD74/CD14/IL1B	3
BP	GO:0002685	regulation of leukocyte migration	4/49	218/18800	0.00247721	0.0182765	0.0112955	CXCL10/LGMN/CCL3/CD74	4
BP	GO:0065005	protein-lipid complex assembly	2/49	29/18800	0.00258317	0.0189211	0.0116939	APOE/APOC1	2
BP	GO:0045833	negative regulation of lipid metabolic process	3/49	105/18800	0.00258821	0.0189211	0.0116939	APOE/APOC1/IL1B	3
BP	GO:0001916	positive regulation of T cell mediated cytotoxicity	2/49	30/18800	0.00276309	0.0197487	0.0122054	HLA-DRB1/HLA-DRA	2
BP	GO:0034368	protein-lipid complex remodeling	2/49	30/18800	0.00276309	0.0197487	0.0122054	APOE/APOC1	2
BP	GO:0034369	plasma lipoprotein particle remodeling	2/49	30/18800	0.00276309	0.0197487	0.0122054	APOE/APOC1	2
BP	GO:0043032	positive regulation of macrophage activation	2/49	30/18800	0.00276309	0.0197487	0.0122054	CCL3/CTSC	2
BP	GO:0060142	regulation of syncytium formation by plasma membrane fusion	2/49	30/18800	0.00276309	0.0197487	0.0122054	CXCL10/CXCL9	2
BP	GO:0050920	regulation of chemotaxis	4/49	225/18800	0.0027763	0.0197549	0.0122092	CXCL10/LGMN/CCL3/CD74	4
BP	GO:0006958	complement activation, classical pathway	3/49	108/18800	0.00280337	0.0198593	0.0122737	C1QB/C1QA/C1QC	3
BP	GO:0002824	positive regulation of adaptive immune response based on somatic recombination of immune receptors built from immunoglobulin superfamily domains	3/49	110/18800	0.00295276	0.0207341	0.0128144	HLA-DRB1/HLA-DRA/IL1B	3
BP	GO:1901222	regulation of NIK/NF-kappaB signaling	3/49	110/18800	0.00295276	0.0207341	0.0128144	CD14/PRDX1/IL1B	3
BP	GO:0071347	cellular response to interleukin-1	3/49	111/18800	0.00302926	0.0211784	0.013089	CCL3/GBP1/IL1B	3
BP	GO:0030098	lymphocyte differentiation	5/49	382/18800	0.00308892	0.0213928	0.0132215	HLA-DRB1/HLA-DRA/CD74/IL1B/IL4I1	5
BP	GO:0001516	prostaglandin biosynthetic process	2/49	32/18800	0.00314011	0.0213928	0.0132215	CD74/IL1B	2
BP	GO:0032770	positive regulation of monooxygenase activity	2/49	32/18800	0.00314011	0.0213928	0.0132215	APOE/IL1B	2
BP	GO:0034367	protein-containing complex remodeling	2/49	32/18800	0.00314011	0.0213928	0.0132215	APOE/APOC1	2
BP	GO:0043372	positive regulation of CD4-positive, alpha-beta T cell differentiation	2/49	32/18800	0.00314011	0.0213928	0.0132215	HLA-DRB1/HLA-DRA	2
BP	GO:0046457	prostanoid biosynthetic process	2/49	32/18800	0.00314011	0.0213928	0.0132215	CD74/IL1B	2
BP	GO:0002703	regulation of leukocyte mediated immunity	4/49	236/18800	0.003295	0.0223303	0.0138009	HLA-DRB1/HLA-DRA/IL1B/IL4I1	4
BP	GO:0045940	positive regulation of steroid metabolic process	2/49	33/18800	0.00333715	0.0223303	0.0138009	APOE/APOC1	2
BP	GO:0055094	response to lipoprotein particle	2/49	33/18800	0.00333715	0.0223303	0.0138009	APOE/CD68	2
BP	GO:0002821	positive regulation of adaptive immune response	3/49	115/18800	0.00334745	0.0223303	0.0138009	HLA-DRB1/HLA-DRA/IL1B	3
BP	GO:0021782	glial cell development	3/49	115/18800	0.00334745	0.0223303	0.0138009	C1QA/GRN/IL1B	3
BP	GO:0006869	lipid transport	5/49	391/18800	0.00341234	0.022575	0.0139522	APOE/PSAP/APOC1/NPC2/IL1B	5
BP	GO:0030099	myeloid cell differentiation	5/49	391/18800	0.00341234	0.022575	0.0139522	C1QC/HLA-DRB1/CCL3/CD74/MMP9	5
BP	GO:0071675	regulation of mononuclear cell migration	3/49	116/18800	0.00343007	0.0225989	0.0139669	CXCL10/LGMN/CCL3	3
BP	GO:0009615	response to virus	5/49	392/18800	0.00344973	0.0226353	0.0139894	CXCL10/CXCL9/GBP1/NPC2/IL1B	5
BP	GO:0002708	positive regulation of lymphocyte mediated immunity	3/49	117/18800	0.00351394	0.0229625	0.0141916	HLA-DRB1/HLA-DRA/IL1B	3
BP	GO:0051402	neuron apoptotic process	4/49	241/18800	0.00355128	0.0231122	0.0142841	APOE/LGMN/CCL3/GRN	4
BP	GO:0032368	regulation of lipid transport	3/49	118/18800	0.00359905	0.0232342	0.0143595	APOE/APOC1/IL1B	3
BP	GO:0071346	cellular response to interferon-gamma	3/49	118/18800	0.00359905	0.0232342	0.0143595	CCL3/HLA-DPA1/GBP1	3
BP	GO:0051928	positive regulation of calcium ion transport	3/49	119/18800	0.00368542	0.0236962	0.0146451	CXCL10/CXCL9/CCL3	3
BP	GO:0050851	antigen receptor-mediated signaling pathway	4/49	244/18800	0.00371139	0.0237678	0.0146893	HLA-DRB1/HLA-DQB1/HLA-DPB1/GBP1	4
BP	GO:0002455	humoral immune response mediated by circulating immunoglobulin	3/49	121/18800	0.00386194	0.0245356	0.0151638	C1QB/C1QA/C1QC	3
BP	GO:0051209	release of sequestered calcium ion into cytosol	3/49	121/18800	0.00386194	0.0245356	0.0151638	CXCL10/CXCL9/CCL3	3
BP	GO:0014902	myotube differentiation	3/49	122/18800	0.0039521	0.0246819	0.0152543	CXCL10/CXCL9/PLD3	3
BP	GO:0019730	antimicrobial humoral response	3/49	122/18800	0.0039521	0.0246819	0.0152543	CXCL10/CXCL9/LYZ	3
BP	GO:0051283	negative regulation of sequestering of calcium ion	3/49	122/18800	0.0039521	0.0246819	0.0152543	CXCL10/CXCL9/CCL3	3
BP	GO:0030224	monocyte differentiation	2/49	36/18800	0.00396206	0.0246819	0.0152543	HLA-DRB1/CD74	2
BP	GO:0071402	cellular response to lipoprotein particle stimulus	2/49	36/18800	0.00396206	0.0246819	0.0152543	APOE/CD68	2
BP	GO:0051282	regulation of sequestering of calcium ion	3/49	124/18800	0.00413627	0.0256673	0.0158633	CXCL10/CXCL9/CCL3	3
BP	GO:2000403	positive regulation of lymphocyte migration	2/49	37/18800	0.00418152	0.025848	0.0159749	CXCL10/CCL3	2
BP	GO:0045622	regulation of T-helper cell differentiation	2/49	38/18800	0.00440652	0.027134	0.0167697	HLA-DRB1/HLA-DRA	2
BP	GO:0051208	sequestering of calcium ion	3/49	128/18800	0.0045201	0.027677	0.0171054	CXCL10/CXCL9/CCL3	3
BP	GO:0016032	viral process	5/49	418/18800	0.00452929	0.027677	0.0171054	APOE/HLA-DRB1/CTSB/CCL3/CD74	5
BP	GO:0050808	synapse organization	5/49	419/18800	0.00457511	0.0278508	0.0172127	C1QB/C1QA/C1QC/APOE/LGMN	5
BP	GO:0045923	positive regulation of fatty acid metabolic process	2/49	39/18800	0.00463701	0.0280146	0.017314	CD74/IL1B	2
BP	GO:2000516	positive regulation of CD4-positive, alpha-beta T cell activation	2/49	39/18800	0.00463701	0.0280146	0.017314	HLA-DRB1/HLA-DRA	2
BP	GO:0001914	regulation of T cell mediated cytotoxicity	2/49	40/18800	0.00487298	0.0292196	0.0180588	HLA-DRB1/HLA-DRA	2
BP	GO:0051281	positive regulation of release of sequestered calcium ion into cytosol	2/49	40/18800	0.00487298	0.0292196	0.0180588	CXCL10/CXCL9	2
BP	GO:0010565	regulation of cellular ketone metabolic process	3/49	132/18800	0.00492488	0.0294206	0.018183	CD74/APOC1/IL1B	3
BP	GO:0003158	endothelium development	3/49	133/18800	0.00502938	0.0299332	0.0184998	CXCL10/SLC40A1/IL1B	3
BP	GO:0002347	response to tumor cell	2/49	42/18800	0.00536122	0.0316728	0.0195749	HLA-DRB1/IL4I1	2
BP	GO:0050999	regulation of nitric-oxide synthase activity	2/49	42/18800	0.00536122	0.0316728	0.0195749	APOE/IL1B	2
BP	GO:0043270	positive regulation of ion transport	4/49	273/18800	0.00551931	0.0324868	0.020078	CXCL10/CXCL9/CCL3/IL1B	4
BP	GO:0002705	positive regulation of leukocyte mediated immunity	3/49	138/18800	0.00557201	0.0325576	0.0201217	HLA-DRB1/HLA-DRA/IL1B	3
BP	GO:0031644	regulation of nervous system process	3/49	138/18800	0.00557201	0.0325576	0.0201217	CCL3/CTSC/TYMP	3
BP	GO:0046596	regulation of viral entry into host cell	2/49	43/18800	0.00561344	0.0326804	0.0201976	HLA-DRB1/CD74	2
BP	GO:0042157	lipoprotein metabolic process	3/49	140/18800	0.00579853	0.0336357	0.020788	APOE/APOC1/CTSD	3
BP	GO:0006509	membrane protein ectodomain proteolysis	2/49	44/18800	0.00587101	0.0339332	0.0209719	APOE/IL1B	2
BP	GO:0038061	NIK/NF-kappaB signaling	3/49	141/18800	0.00591384	0.0339357	0.0209734	CD14/PRDX1/IL1B	3
BP	GO:0070555	response to interleukin-1	3/49	141/18800	0.00591384	0.0339357	0.0209734	CCL3/GBP1/IL1B	3
BP	GO:0010876	lipid localization	5/49	446/18800	0.00594169	0.0339737	0.0209969	APOE/PSAP/APOC1/NPC2/IL1B	5
BP	GO:0002920	regulation of humoral immune response	2/49	45/18800	0.00613391	0.0344575	0.021296	CD5L/IL1B	2
BP	GO:0007520	myoblast fusion	2/49	45/18800	0.00613391	0.0344575	0.021296	CXCL10/CXCL9	2
BP	GO:0042088	T-helper 1 type immune response	2/49	45/18800	0.00613391	0.0344575	0.021296	HLA-DRB1/IL1B	2
BP	GO:0071827	plasma lipoprotein particle organization	2/49	45/18800	0.00613391	0.0344575	0.021296	APOE/APOC1	2
BP	GO:1900271	regulation of long-term synaptic potentiation	2/49	45/18800	0.00613391	0.0344575	0.021296	APOE/LGMN	2
BP	GO:0048872	homeostasis of number of cells	4/49	282/18800	0.00618203	0.0346064	0.0213879	CD74/SLC40A1/LIPA/PRDX1	4
BP	GO:0015748	organophosphate ester transport	3/49	145/18800	0.00638882	0.0355156	0.0219499	APOE/APOC1/NPC2	3
BP	GO:0043524	negative regulation of neuron apoptotic process	3/49	145/18800	0.00638882	0.0355156	0.0219499	APOE/LGMN/GRN	3
BP	GO:0046718	viral entry into host cell	3/49	146/18800	0.00651103	0.0360697	0.0222923	HLA-DRB1/CTSB/CD74	3
BP	GO:0036230	granulocyte activation	2/49	47/18800	0.00667559	0.0368539	0.022777	CCL3/GRN	2
BP	GO:0031349	positive regulation of defense response	4/49	289/18800	0.00673276	0.03703	0.0228858	CCL3/CTSC/GRN/IL1B	4
BP	GO:0022411	cellular component disassembly	5/49	460/18800	0.00675375	0.03703	0.0228858	C1QB/C1QA/C1QC/MMP9/CST3	5
BP	GO:0010632	regulation of epithelial cell migration	4/49	290/18800	0.006814	0.0371062	0.0229329	APOE/LGMN/GRN/MMP9	4
BP	GO:0051607	defense response to virus	4/49	290/18800	0.006814	0.0371062	0.0229329	CXCL10/CXCL9/GBP1/IL1B	4
BP	GO:0042063	gliogenesis	4/49	291/18800	0.0068959	0.0372984	0.0230517	C1QA/CCL3/GRN/IL1B	4
BP	GO:0140546	defense response to symbiont	4/49	291/18800	0.0068959	0.0372984	0.0230517	CXCL10/CXCL9/GBP1/IL1B	4
BP	GO:0031641	regulation of myelination	2/49	48/18800	0.00695432	0.0373619	0.023091	CTSC/TYMP	2
BP	GO:0071825	protein-lipid complex subunit organization	2/49	48/18800	0.00695432	0.0373619	0.023091	APOE/APOC1	2
BP	GO:0051051	negative regulation of transport	5/49	464/18800	0.00699944	0.0374786	0.0231631	APOE/CD74/APOC1/MMP9/IL1B	5
BP	GO:0002762	negative regulation of myeloid leukocyte differentiation	2/49	49/18800	0.00723826	0.0384998	0.0237942	C1QC/CCL3	2
BP	GO:0120009	intermembrane lipid transfer	2/49	49/18800	0.00723826	0.0384998	0.0237942	APOE/NPC2	2
BP	GO:0044409	entry into host	3/49	153/18800	0.00740564	0.0390618	0.0241415	HLA-DRB1/CTSB/CD74	3
BP	GO:0006692	prostanoid metabolic process	2/49	50/18800	0.00752738	0.0390618	0.0241415	CD74/IL1B	2
BP	GO:0006693	prostaglandin metabolic process	2/49	50/18800	0.00752738	0.0390618	0.0241415	CD74/IL1B	2
BP	GO:0043370	regulation of CD4-positive, alpha-beta T cell differentiation	2/49	50/18800	0.00752738	0.0390618	0.0241415	HLA-DRB1/HLA-DRA	2
BP	GO:0046638	positive regulation of alpha-beta T cell differentiation	2/49	50/18800	0.00752738	0.0390618	0.0241415	HLA-DRB1/HLA-DRA	2
BP	GO:0052372	modulation by symbiont of entry into host	2/49	50/18800	0.00752738	0.0390618	0.0241415	HLA-DRB1/CD74	2
BP	GO:0016125	sterol metabolic process	3/49	154/18800	0.00753909	0.0390618	0.0241415	APOE/NPC2/LIPA	3
BP	GO:0097553	calcium ion transmembrane import into cytosol	3/49	154/18800	0.00753909	0.0390618	0.0241415	CXCL10/CXCL9/CCL3	3
BP	GO:0002429	immune response-activating cell surface receptor signaling pathway	4/49	300/18800	0.00766258	0.0393782	0.0243371	HLA-DRB1/HLA-DQB1/HLA-DPB1/GBP1	4
BP	GO:0002757	immune response-activating signal transduction	4/49	300/18800	0.00766258	0.0393782	0.0243371	HLA-DRB1/HLA-DQB1/HLA-DPB1/GBP1	4
BP	GO:1905952	regulation of lipid localization	3/49	155/18800	0.00767396	0.0393782	0.0243371	APOE/APOC1/IL1B	3
BP	GO:0006636	unsaturated fatty acid biosynthetic process	2/49	52/18800	0.00812109	0.0414072	0.0255911	CD74/IL1B	2
BP	GO:0043525	positive regulation of neuron apoptotic process	2/49	52/18800	0.00812109	0.0414072	0.0255911	CCL3/GRN	2
BP	GO:0002764	immune response-regulating signaling pathway	5/49	482/18800	0.00818323	0.0415916	0.025705	HLA-DRB1/HLA-DQB1/HLA-DPB1/GBP1/CD14	5
BP	GO:0019221	cytokine-mediated signaling pathway	5/49	486/18800	0.00846414	0.0428832	0.0265033	CXCL10/CXCL9/CCL3/CD74/IL1B	5
BP	GO:0006633	fatty acid biosynthetic process	3/49	162/18800	0.00865817	0.0437034	0.0270102	CD74/APOC1/IL1B	3
BP	GO:0006968	cellular defense response	2/49	54/18800	0.00873523	0.0437034	0.0270102	CXCL9/CD5L	2
BP	GO:0010524	positive regulation of calcium ion transport into cytosol	2/49	54/18800	0.00873523	0.0437034	0.0270102	CXCL10/CXCL9	2
BP	GO:0045661	regulation of myoblast differentiation	2/49	54/18800	0.00873523	0.0437034	0.0270102	CXCL10/CXCL9	2
BP	GO:0007568	aging	3/49	163/18800	0.00880454	0.043913	0.0271398	C1QA/CD68/CTSC	3
BP	GO:0002763	positive regulation of myeloid leukocyte differentiation	2/49	55/18800	0.00904988	0.0448572	0.0277233	HLA-DRB1/CD74	2
BP	GO:1904645	response to amyloid-beta	2/49	55/18800	0.00904988	0.0448572	0.0277233	LGMN/MMP9	2
BP	GO:0010817	regulation of hormone levels	5/49	496/18800	0.00919574	0.0454394	0.0280832	CTSZ/HLA-DRB1/CTSB/IL1B/IL4I1	5
BP	GO:0019058	viral life cycle	4/49	317/18800	0.00926036	0.045618	0.0281935	APOE/HLA-DRB1/CTSB/CD74	4
BP	GO:0043903	regulation of biological process involved in symbiotic interaction	2/49	56/18800	0.00936956	0.0460143	0.0284384	HLA-DRB1/CD74	2
BP	GO:0051048	negative regulation of secretion	3/49	167/18800	0.00940459	0.0460451	0.0284575	APOE/CD74/IL1B	3
BP	GO:0007566	embryo implantation	2/49	57/18800	0.00969424	0.0470317	0.0290673	MMP9/IL1B	2
BP	GO:0032768	regulation of monooxygenase activity	2/49	57/18800	0.00969424	0.0470317	0.0290673	APOE/IL1B	2
BP	GO:0046456	icosanoid biosynthetic process	2/49	57/18800	0.00969424	0.0470317	0.0290673	CD74/IL1B	2
BP	GO:0001912	positive regulation of leukocyte mediated cytotoxicity	2/49	58/18800	0.0100239	0.048213	0.0297973	HLA-DRB1/HLA-DRA	2
BP	GO:0033619	membrane protein proteolysis	2/49	58/18800	0.0100239	0.048213	0.0297973	APOE/IL1B	2
BP	GO:0060402	calcium ion transport into cytosol	3/49	171/18800	0.0100281	0.048213	0.0297973	CXCL10/CXCL9/CCL3	3
BP	GO:0016042	lipid catabolic process	4/49	327/18800	0.0102949	0.0490648	0.0303238	APOE/APOC1/LIPA/IL1B	4
BP	GO:0000768	syncytium formation by plasma membrane fusion	2/49	59/18800	0.0103585	0.0490648	0.0303238	CXCL10/CXCL9	2
BP	GO:0006826	iron ion transport	2/49	59/18800	0.0103585	0.0490648	0.0303238	SLC40A1/FTL	2
BP	GO:0051353	positive regulation of oxidoreductase activity	2/49	59/18800	0.0103585	0.0490648	0.0303238	APOE/IL1B	2
BP	GO:0140253	cell-cell fusion	2/49	59/18800	0.0103585	0.0490648	0.0303238	CXCL10/CXCL9	2
BP	GO:0002768	immune response-regulating cell surface receptor signaling pathway	4/49	328/18800	0.0104024	0.0491274	0.0303624	HLA-DRB1/HLA-DQB1/HLA-DPB1/GBP1	4
BP	GO:0010634	positive regulation of epithelial cell migration	3/49	174/18800	0.0105112	0.04935	0.0305	LGMN/GRN/MMP9	3
BP	GO:0048771	tissue remodeling	3/49	174/18800	0.0105112	0.04935	0.0305	LIPA/GPNMB/CST3	3
BP	GO:0043407	negative regulation of MAP kinase activity	2/49	60/18800	0.010698	0.0500803	0.0309513	APOE/IL1B	2
BP	GO:0052126	movement in host environment	3/49	177/18800	0.0110076	0.0509476	0.0314874	HLA-DRB1/CTSB/CD74	3
BP	GO:0043112	receptor metabolic process	2/49	61/18800	0.0110424	0.0509476	0.0314874	APOE/LGMN	2
BP	GO:0048524	positive regulation of viral process	2/49	61/18800	0.0110424	0.0509476	0.0314874	HLA-DRB1/CD74	2
BP	GO:0050994	regulation of lipid catabolic process	2/49	61/18800	0.0110424	0.0509476	0.0314874	APOC1/IL1B	2
BP	GO:0051055	negative regulation of lipid biosynthetic process	2/49	61/18800	0.0110424	0.0509476	0.0314874	APOE/APOC1	2
BP	GO:0043409	negative regulation of MAPK cascade	3/49	179/18800	0.011346	0.0520487	0.0321679	APOE/GBP1/IL1B	3
BP	GO:0050777	negative regulation of immune response	3/49	179/18800	0.011346	0.0520487	0.0321679	HLA-DRB1/GRN/IL4I1	3
BP	GO:0022617	extracellular matrix disassembly	2/49	62/18800	0.0113916	0.0521085	0.0322049	MMP9/CST3	2
BP	GO:0002791	regulation of peptide secretion	3/49	180/18800	0.0115175	0.0525341	0.0324679	HLA-DRB1/CD74/IL1B	3
BP	GO:0006949	syncytium formation	2/49	63/18800	0.0117457	0.0529715	0.0327382	CXCL10/CXCL9	2
BP	GO:0032623	interleukin-2 production	2/49	63/18800	0.0117457	0.0529715	0.0327382	GBP1/IL1B	2
BP	GO:0032663	regulation of interleukin-2 production	2/49	63/18800	0.0117457	0.0529715	0.0327382	GBP1/IL1B	2
BP	GO:2000401	regulation of lymphocyte migration	2/49	63/18800	0.0117457	0.0529715	0.0327382	CXCL10/CCL3	2
BP	GO:0032640	tumor necrosis factor production	3/49	182/18800	0.0118649	0.0530605	0.0327932	CCL3/CD14/GPNMB	3
BP	GO:0032680	regulation of tumor necrosis factor production	3/49	182/18800	0.0118649	0.0530605	0.0327932	CCL3/CD14/GPNMB	3
BP	GO:0050728	negative regulation of inflammatory response	3/49	182/18800	0.0118649	0.0530605	0.0327932	APOE/HLA-DRB1/GRN	3
BP	GO:0062012	regulation of small molecule metabolic process	4/49	342/18800	0.0119834	0.0534414	0.0330287	APOE/CD74/APOC1/IL1B	4
BP	GO:0090087	regulation of peptide transport	3/49	183/18800	0.0120408	0.0535482	0.0330947	HLA-DRB1/CD74/IL1B	3
BP	GO:0048247	lymphocyte chemotaxis	2/49	64/18800	0.0121046	0.0536827	0.0331778	CXCL10/CCL3	2
BP	GO:0045765	regulation of angiogenesis	4/49	345/18800	0.0123413	0.0545811	0.033733	CXCL10/GRN/GPNMB/IL1B	4
BP	GO:0007565	female pregnancy	3/49	185/18800	0.0123972	0.0546776	0.0337927	CTSB/MMP9/IL1B	3
BP	GO:0002260	lymphocyte homeostasis	2/49	65/18800	0.0124683	0.0546896	0.0338001	CD74/SLC40A1	2
BP	GO:0042093	T-helper cell differentiation	2/49	65/18800	0.0124683	0.0546896	0.0338001	HLA-DRB1/HLA-DRA	2
BP	GO:0071706	tumor necrosis factor superfamily cytokine production	3/49	187/18800	0.0127597	0.0556629	0.0344016	CCL3/CD14/GPNMB	3
BP	GO:1903555	regulation of tumor necrosis factor superfamily cytokine production	3/49	187/18800	0.0127597	0.0556629	0.0344016	CCL3/CD14/GPNMB	3
BP	GO:0006879	cellular iron ion homeostasis	2/49	66/18800	0.0128367	0.0556953	0.0344216	SLC40A1/FTL	2
BP	GO:2000514	regulation of CD4-positive, alpha-beta T cell activation	2/49	66/18800	0.0128367	0.0556953	0.0344216	HLA-DRB1/HLA-DRA	2
BP	GO:0043123	positive regulation of I-kappaB kinase/NF-kappaB signaling	3/49	188/18800	0.0129432	0.0558961	0.0345457	HLA-DRB1/CD74/IL1B	3
BP	GO:0045861	negative regulation of proteolysis	4/49	350/18800	0.0129528	0.0558961	0.0345457	CTSZ/CTSB/MMP9/CST3	4
BP	GO:0010038	response to metal ion	4/49	351/18800	0.0130774	0.0559498	0.0345789	LGMN/SLC40A1/CD14/MMP9	4
BP	GO:1901342	regulation of vasculature development	4/49	351/18800	0.0130774	0.0559498	0.0345789	CXCL10/GRN/GPNMB/IL1B	4
BP	GO:0002294	CD4-positive, alpha-beta T cell differentiation involved in immune response	2/49	67/18800	0.0132099	0.0559498	0.0345789	HLA-DRB1/HLA-DRA	2
BP	GO:0046637	regulation of alpha-beta T cell differentiation	2/49	67/18800	0.0132099	0.0559498	0.0345789	HLA-DRB1/HLA-DRA	2
BP	GO:0051851	modulation by host of symbiont process	2/49	67/18800	0.0132099	0.0559498	0.0345789	APOE/CCL3	2
BP	GO:0072678	T cell migration	2/49	67/18800	0.0132099	0.0559498	0.0345789	CXCL10/CCL3	2
BP	GO:1901224	positive regulation of NIK/NF-kappaB signaling	2/49	67/18800	0.0132099	0.0559498	0.0345789	CD14/IL1B	2
BP	GO:0060401	cytosolic calcium ion transport	3/49	190/18800	0.0133147	0.056245	0.0347614	CXCL10/CXCL9/CCL3	3
BP	GO:0051701	biological process involved in interaction with host	3/49	191/18800	0.0135028	0.0565038	0.0349213	HLA-DRB1/CTSB/CD74	3
BP	GO:0071248	cellular response to metal ion	3/49	191/18800	0.0135028	0.0565038	0.0349213	LGMN/SLC40A1/MMP9	3
BP	GO:0002287	alpha-beta T cell activation involved in immune response	2/49	68/18800	0.0135877	0.0565038	0.0349213	HLA-DRB1/HLA-DRA	2
BP	GO:0002293	alpha-beta T cell differentiation involved in immune response	2/49	68/18800	0.0135877	0.0565038	0.0349213	HLA-DRB1/HLA-DRA	2
BP	GO:0002720	positive regulation of cytokine production involved in immune response	2/49	68/18800	0.0135877	0.0565038	0.0349213	CD74/IL1B	2
BP	GO:0050709	negative regulation of protein secretion	2/49	68/18800	0.0135877	0.0565038	0.0349213	APOE/IL1B	2
BP	GO:0010952	positive regulation of peptidase activity	3/49	192/18800	0.0136923	0.0567913	0.035099	LGMN/GRN/CTSD	3
BP	GO:0032370	positive regulation of lipid transport	2/49	69/18800	0.0139703	0.0573536	0.0354465	APOE/IL1B	2
BP	GO:0046635	positive regulation of alpha-beta T cell activation	2/49	69/18800	0.0139703	0.0573536	0.0354465	HLA-DRB1/HLA-DRA	2
BP	GO:0050795	regulation of behavior	2/49	69/18800	0.0139703	0.0573536	0.0354465	APOE/CCL3	2
BP	GO:0010631	epithelial cell migration	4/49	358/18800	0.0139712	0.0573536	0.0354465	APOE/LGMN/GRN/MMP9	4
BP	GO:0032722	positive regulation of chemokine production	2/49	70/18800	0.0143575	0.058673	0.036262	CD74/IL1B	2
BP	GO:0090132	epithelium migration	4/49	361/18800	0.0143659	0.058673	0.036262	APOE/LGMN/GRN/MMP9	4
BP	GO:0043393	regulation of protein binding	3/49	196/18800	0.0144658	0.0589308	0.0364213	APOE/CTSZ/MMP9	3
BP	GO:1904427	positive regulation of calcium ion transmembrane transport	2/49	71/18800	0.0147493	0.0599331	0.0370407	CXCL10/CXCL9	2
BP	GO:0090130	tissue migration	4/49	366/18800	0.0150394	0.0607412	0.0375402	APOE/LGMN/GRN/MMP9	4
BP	GO:0071674	mononuclear cell migration	3/49	199/18800	0.015062	0.0607412	0.0375402	CXCL10/LGMN/CCL3	3
BP	GO:1903828	negative regulation of protein localization	3/49	199/18800	0.015062	0.0607412	0.0375402	APOE/GBP1/IL1B	3
BP	GO:2001233	regulation of apoptotic signaling pathway	4/49	370/18800	0.0155925	0.0627225	0.0387647	CD74/CTSC/MMP9/IL1B	4
BP	GO:0051346	negative regulation of hydrolase activity	4/49	371/18800	0.0157327	0.0631281	0.0390154	CTSB/APOC1/MMP9/CST3	4
BP	GO:0000302	response to reactive oxygen species	3/49	203/18800	0.0158783	0.0635531	0.039278	APOE/PRDX1/MMP9	3
BP	GO:0044703	multi-organism reproductive process	3/49	205/18800	0.0162957	0.0650027	0.040174	CTSB/MMP9/IL1B	3
BP	GO:0002437	inflammatory response to antigenic stimulus	2/49	75/18800	0.0163623	0.0650027	0.040174	HLA-DRB1/CD68	2
BP	GO:0050848	regulation of calcium-mediated signaling	2/49	75/18800	0.0163623	0.0650027	0.040174	CCL3/GBP1	2
BP	GO:0002292	T cell differentiation involved in immune response	2/49	76/18800	0.0167769	0.0664847	0.0410899	HLA-DRB1/HLA-DRA	2
BP	GO:0030100	regulation of endocytosis	3/49	208/18800	0.0169334	0.0669392	0.0413707	APOE/APOC1/CD14	3
BP	GO:0042180	cellular ketone metabolic process	3/49	211/18800	0.0175849	0.069139	0.0427303	CD74/APOC1/IL1B	3
BP	GO:0033077	T cell differentiation in thymus	2/49	78/18800	0.0176194	0.069139	0.0427303	CD74/IL1B	2
BP	GO:1901264	carbohydrate derivative transport	2/49	78/18800	0.0176194	0.069139	0.0427303	PSAP/NPC2	2
BP	GO:0044706	multi-multicellular organism process	3/49	213/18800	0.018027	0.0703012	0.0434486	CTSB/MMP9/IL1B	3
BP	GO:0061844	antimicrobial humoral immune response mediated by antimicrobial peptide	2/49	79/18800	0.0180473	0.0703012	0.0434486	CXCL10/CXCL9	2
BP	GO:1901184	regulation of ERBB signaling pathway	2/49	79/18800	0.0180473	0.0703012	0.0434486	LGMN/MMP9	2
BP	GO:0072330	monocarboxylic acid biosynthetic process	3/49	215/18800	0.0184753	0.0712914	0.0440606	CD74/APOC1/IL1B	3
BP	GO:0001895	retina homeostasis	2/49	80/18800	0.0184797	0.0712914	0.0440606	LYZ/PRDX1	2
BP	GO:0051279	regulation of release of sequestered calcium ion into cytosol	2/49	80/18800	0.0184797	0.0712914	0.0440606	CXCL10/CXCL9	2
BP	GO:0097061	dendritic spine organization	2/49	80/18800	0.0184797	0.0712914	0.0440606	APOE/LGMN	2
BP	GO:0045445	myoblast differentiation	2/49	81/18800	0.0189163	0.0728006	0.0449933	CXCL10/CXCL9	2
BP	GO:0010001	glial cell differentiation	3/49	218/18800	0.0191594	0.0735592	0.0454621	C1QA/GRN/IL1B	3
BP	GO:0042176	regulation of protein catabolic process	4/49	395/18800	0.0193413	0.0739646	0.0457127	APOE/CTSC/IL1B/CST3	4
BP	GO:0043367	CD4-positive, alpha-beta T cell differentiation	2/49	82/18800	0.0193574	0.0739646	0.0457127	HLA-DRB1/HLA-DRA	2
BP	GO:0032092	positive regulation of protein binding	2/49	83/18800	0.0198027	0.0753068	0.0465422	APOE/MMP9	2
BP	GO:0033273	response to vitamin	2/49	83/18800	0.0198027	0.0753068	0.0465422	CXCL10/FOLR2	2
BP	GO:0071241	cellular response to inorganic substance	3/49	221/18800	0.0198574	0.0753358	0.0465601	LGMN/SLC40A1/MMP9	3
BP	GO:0001910	regulation of leukocyte mediated cytotoxicity	2/49	85/18800	0.0207063	0.0780019	0.0482079	HLA-DRB1/HLA-DRA	2
BP	GO:0050886	endocrine process	2/49	85/18800	0.0207063	0.0780019	0.0482079	CTSZ/IL1B	2
BP	GO:0055072	iron ion homeostasis	2/49	85/18800	0.0207063	0.0780019	0.0482079	SLC40A1/FTL	2
BP	GO:0002790	peptide secretion	3/49	225/18800	0.0208099	0.078208	0.0483353	HLA-DRB1/CD74/IL1B	3
BP	GO:0019915	lipid storage	2/49	86/18800	0.0211645	0.079169	0.0489292	APOE/IL1B	2
BP	GO:0034103	regulation of tissue remodeling	2/49	86/18800	0.0211645	0.079169	0.0489292	GPNMB/CST3	2
BP	GO:2000116	regulation of cysteine-type endopeptidase activity	3/49	229/18800	0.0217872	0.0813085	0.0502515	LGMN/MMP9/CTSD	3
BP	GO:0010594	regulation of endothelial cell migration	3/49	230/18800	0.0220354	0.0816638	0.0504711	APOE/LGMN/GRN	3
BP	GO:0042445	hormone metabolic process	3/49	230/18800	0.0220354	0.0816638	0.0504711	CTSZ/CTSB/IL4I1	3
BP	GO:2001234	negative regulation of apoptotic signaling pathway	3/49	230/18800	0.0220354	0.0816638	0.0504711	CD74/MMP9/IL1B	3
BP	GO:0001776	leukocyte homeostasis	2/49	89/18800	0.0225643	0.0832383	0.0514442	CD74/SLC40A1	2
BP	GO:0106027	neuron projection organization	2/49	89/18800	0.0225643	0.0832383	0.0514442	APOE/LGMN	2
BP	GO:0045732	positive regulation of protein catabolic process	3/49	233/18800	0.0227895	0.0838758	0.0518381	APOE/CTSC/IL1B	3
BP	GO:0045638	negative regulation of myeloid cell differentiation	2/49	91/18800	0.0235183	0.0863596	0.0533732	C1QC/CCL3	2
BP	GO:0002275	myeloid cell activation involved in immune response	2/49	93/18800	0.0244887	0.0897173	0.0554484	CCL3/GRN	2
BP	GO:0052548	regulation of endopeptidase activity	4/49	426/18800	0.0247109	0.0903245	0.0558237	LGMN/MMP9/CTSD/CST3	4
BP	GO:1905954	positive regulation of lipid localization	2/49	94/18800	0.02498	0.0911003	0.0563032	APOE/IL1B	2
BP	GO:0016485	protein processing	3/49	243/18800	0.0254042	0.0918751	0.056782	LGMN/CTSZ/CD5L	3
BP	GO:0007188	adenylate cyclase-modulating G protein-coupled receptor signaling pathway	3/49	244/18800	0.0256742	0.0918751	0.056782	CXCL10/CXCL9/PSAP	3
BP	GO:0002291	T cell activation via T cell receptor contact with antigen bound to MHC molecule on antigen presenting cell	1/49	10/18800	0.0257663	0.0918751	0.056782	HLA-DMB	1
BP	GO:0033079	immature T cell proliferation	1/49	10/18800	0.0257663	0.0918751	0.056782	IL1B	1
BP	GO:0034379	very-low-density lipoprotein particle assembly	1/49	10/18800	0.0257663	0.0918751	0.056782	APOC1	1
BP	GO:0035747	natural killer cell chemotaxis	1/49	10/18800	0.0257663	0.0918751	0.056782	CCL3	1
BP	GO:0060742	epithelial cell differentiation involved in prostate gland development	1/49	10/18800	0.0257663	0.0918751	0.056782	PSAP	1
BP	GO:0070391	response to lipoteichoic acid	1/49	10/18800	0.0257663	0.0918751	0.056782	CD14	1
BP	GO:0071223	cellular response to lipoteichoic acid	1/49	10/18800	0.0257663	0.0918751	0.056782	CD14	1
BP	GO:0150172	regulation of phosphatidylcholine metabolic process	1/49	10/18800	0.0257663	0.0918751	0.056782	APOC1	1
BP	GO:0006979	response to oxidative stress	4/49	433/18800	0.0260368	0.0926332	0.0572505	APOE/PRDX1/MMP9/SELENOP	4
BP	GO:0006898	receptor-mediated endocytosis	3/49	246/18800	0.0262189	0.0930183	0.0574885	APOE/APOC1/CD14	3
BP	GO:0002532	production of molecular mediator involved in inflammatory response	2/49	97/18800	0.0264781	0.0930183	0.0574885	GRN/PLD3	2
BP	GO:0032642	regulation of chemokine production	2/49	97/18800	0.0264781	0.0930183	0.0574885	CD74/IL1B	2
BP	GO:0032755	positive regulation of interleukin-6 production	2/49	97/18800	0.0264781	0.0930183	0.0574885	CD74/IL1B	2
BP	GO:0045807	positive regulation of endocytosis	2/49	97/18800	0.0264781	0.0930183	0.0574885	APOE/CD14	2
BP	GO:0009636	response to toxic substance	3/49	247/18800	0.0264936	0.0930183	0.0574885	APOE/CCL3/PRDX1	3
BP	GO:0015850	organic hydroxy compound transport	3/49	248/18800	0.0267699	0.0935279	0.0578035	APOE/APOC1/NPC2	3
BP	GO:0002718	regulation of cytokine production involved in immune response	2/49	98/18800	0.0269854	0.0935279	0.0578035	CD74/IL1B	2
BP	GO:0032602	chemokine production	2/49	98/18800	0.0269854	0.0935279	0.0578035	CD74/IL1B	2
BP	GO:0042632	cholesterol homeostasis	2/49	98/18800	0.0269854	0.0935279	0.0578035	APOE/NPC2	2
BP	GO:0060291	long-term synaptic potentiation	2/49	98/18800	0.0269854	0.0935279	0.0578035	APOE/LGMN	2
BP	GO:0015833	peptide transport	3/49	249/18800	0.0270477	0.0935279	0.0578035	HLA-DRB1/CD74/IL1B	3
BP	GO:0034612	response to tumor necrosis factor	3/49	249/18800	0.0270477	0.0935279	0.0578035	CCL3/GBP1/CD14	3
BP	GO:0015908	fatty acid transport	2/49	99/18800	0.0274967	0.0936351	0.0578697	APOE/IL1B	2
BP	GO:0045639	positive regulation of myeloid cell differentiation	2/49	99/18800	0.0274967	0.0936351	0.0578697	HLA-DRB1/CD74	2
BP	GO:0055092	sterol homeostasis	2/49	99/18800	0.0274967	0.0936351	0.0578697	APOE/NPC2	2
BP	GO:0051924	regulation of calcium ion transport	3/49	251/18800	0.027608	0.0936351	0.0578697	CXCL10/CXCL9/CCL3	3
BP	GO:0050708	regulation of protein secretion	3/49	252/18800	0.0278905	0.0936351	0.0578697	APOE/HLA-DRB1/IL1B	3
BP	GO:0002367	cytokine production involved in immune response	2/49	100/18800	0.0280119	0.0936351	0.0578697	CD74/IL1B	2
BP	GO:0098869	cellular oxidant detoxification	2/49	100/18800	0.0280119	0.0936351	0.0578697	APOE/PRDX1	2
BP	GO:0001660	fever generation	1/49	11/18800	0.0283069	0.0936351	0.0578697	IL1B	1
BP	GO:0006707	cholesterol catabolic process	1/49	11/18800	0.0283069	0.0936351	0.0578697	APOE	1
BP	GO:0007042	lysosomal lumen acidification	1/49	11/18800	0.0283069	0.0936351	0.0578697	GRN	1
BP	GO:0016127	sterol catabolic process	1/49	11/18800	0.0283069	0.0936351	0.0578697	APOE	1
BP	GO:0031642	negative regulation of myelination	1/49	11/18800	0.0283069	0.0936351	0.0578697	CTSC	1
BP	GO:0032493	response to bacterial lipoprotein	1/49	11/18800	0.0283069	0.0936351	0.0578697	CD14	1
BP	GO:0040015	negative regulation of multicellular organism growth	1/49	11/18800	0.0283069	0.0936351	0.0578697	LGMN	1
BP	GO:0042118	endothelial cell activation	1/49	11/18800	0.0283069	0.0936351	0.0578697	CXCL10	1
BP	GO:0045060	negative thymic T cell selection	1/49	11/18800	0.0283069	0.0936351	0.0578697	CD74	1
BP	GO:0071492	cellular response to UV-A	1/49	11/18800	0.0283069	0.0936351	0.0578697	MMP9	1
BP	GO:0097278	complement-dependent cytotoxicity	1/49	11/18800	0.0283069	0.0936351	0.0578697	CD5L	1
BP	GO:1902950	regulation of dendritic spine maintenance	1/49	11/18800	0.0283069	0.0936351	0.0578697	APOE	1
BP	GO:1903977	positive regulation of glial cell migration	1/49	11/18800	0.0283069	0.0936351	0.0578697	CCL3	1
BP	GO:2000644	regulation of receptor catabolic process	1/49	11/18800	0.0283069	0.0936351	0.0578697	APOE	1
BP	GO:0043122	regulation of I-kappaB kinase/NF-kappaB signaling	3/49	254/18800	0.0284601	0.0937947	0.0579684	HLA-DRB1/CD74/IL1B	3
BP	GO:0000041	transition metal ion transport	2/49	101/18800	0.0285309	0.0937947	0.0579684	SLC40A1/FTL	2
BP	GO:0051702	biological process involved in interaction with symbiont	2/49	101/18800	0.0285309	0.0937947	0.0579684	APOE/CCL3	2
BP	GO:0031667	response to nutrient levels	4/49	446/18800	0.028612	0.0938684	0.0580139	CXCL10/APOE/CD68/FOLR2	4
BP	GO:0035710	CD4-positive, alpha-beta T cell activation	2/49	102/18800	0.0290539	0.0947358	0.05855	HLA-DRB1/HLA-DRA	2
BP	GO:0062014	negative regulation of small molecule metabolic process	2/49	102/18800	0.0290539	0.0947358	0.05855	APOE/APOC1	2
BP	GO:2001243	negative regulation of intrinsic apoptotic signaling pathway	2/49	102/18800	0.0290539	0.0947358	0.05855	CD74/MMP9	2
BP	GO:0006641	triglyceride metabolic process	2/49	103/18800	0.0295807	0.0958677	0.0592496	APOE/APOC1	2
BP	GO:0010522	regulation of calcium ion transport into cytosol	2/49	103/18800	0.0295807	0.0958677	0.0592496	CXCL10/CXCL9	2
BP	GO:0032760	positive regulation of tumor necrosis factor production	2/49	103/18800	0.0295807	0.0958677	0.0592496	CCL3/CD14	2
BP	GO:0019218	regulation of steroid metabolic process	2/49	104/18800	0.0301113	0.0964384	0.0596023	APOE/APOC1	2
BP	GO:0046634	regulation of alpha-beta T cell activation	2/49	105/18800	0.0306457	0.0964384	0.0596023	HLA-DRB1/HLA-DRA	2
BP	GO:0006874	cellular calcium ion homeostasis	4/49	456/18800	0.0306934	0.0964384	0.0596023	CXCL10/CXCL9/APOE/CCL3	4
BP	GO:0010466	negative regulation of peptidase activity	3/49	262/18800	0.0308006	0.0964384	0.0596023	CTSB/MMP9/CST3	3
BP	GO:0006568	tryptophan metabolic process	1/49	12/18800	0.030841	0.0964384	0.0596023	IL4I1	1
BP	GO:0031650	regulation of heat generation	1/49	12/18800	0.030841	0.0964384	0.0596023	IL1B	1
BP	GO:0034370	triglyceride-rich lipoprotein particle remodeling	1/49	12/18800	0.030841	0.0964384	0.0596023	APOE	1
BP	GO:0034372	very-low-density lipoprotein particle remodeling	1/49	12/18800	0.030841	0.0964384	0.0596023	APOE	1
BP	GO:0043383	negative T cell selection	1/49	12/18800	0.030841	0.0964384	0.0596023	CD74	1
BP	GO:0048680	positive regulation of axon regeneration	1/49	12/18800	0.030841	0.0964384	0.0596023	GRN	1
BP	GO:0051549	positive regulation of keratinocyte migration	1/49	12/18800	0.030841	0.0964384	0.0596023	MMP9	1
BP	GO:0060312	regulation of blood vessel remodeling	1/49	12/18800	0.030841	0.0964384	0.0596023	CST3	1
BP	GO:0060736	prostate gland growth	1/49	12/18800	0.030841	0.0964384	0.0596023	PSAP	1
BP	GO:0060907	positive regulation of macrophage cytokine production	1/49	12/18800	0.030841	0.0964384	0.0596023	CD74	1
BP	GO:0090209	negative regulation of triglyceride metabolic process	1/49	12/18800	0.030841	0.0964384	0.0596023	APOE	1
BP	GO:0140052	cellular response to oxidised low-density lipoprotein particle stimulus	1/49	12/18800	0.030841	0.0964384	0.0596023	CD68	1
BP	GO:1900272	negative regulation of long-term synaptic potentiation	1/49	12/18800	0.030841	0.0964384	0.0596023	APOE	1
BP	GO:1905245	regulation of aspartic-type peptidase activity	1/49	12/18800	0.030841	0.0964384	0.0596023	GRN	1
BP	GO:0051341	regulation of oxidoreductase activity	2/49	106/18800	0.0311839	0.0973206	0.0601475	APOE/IL1B	2
BP	GO:1903557	positive regulation of tumor necrosis factor superfamily cytokine production	2/49	107/18800	0.0317259	0.0988194	0.0610738	CCL3/CD14	2
CC	GO:0042613	MHC class II protein complex	10/50	17/19594	8.59846e-23	9.28634e-21	2.7153e-21	HLA-DRB1/HLA-DQA1/HLA-DRA/HLA-DPA1/CD74/HLA-DQB1/HLA-DPB1/HLA-DMA/HLA-DRB5/HLA-DMB	10
CC	GO:0042611	MHC protein complex	10/50	25/19594	1.42387e-20	7.68888e-19	2.24821e-19	HLA-DRB1/HLA-DQA1/HLA-DRA/HLA-DPA1/CD74/HLA-DQB1/HLA-DPB1/HLA-DMA/HLA-DRB5/HLA-DMB	10
CC	GO:0071556	integral component of lumenal side of endoplasmic reticulum membrane	8/50	29/19594	4.11436e-15	1.11088e-13	3.24818e-14	HLA-DRB1/HLA-DQA1/HLA-DRA/HLA-DPA1/CD74/HLA-DQB1/HLA-DPB1/HLA-DRB5	8
CC	GO:0098553	lumenal side of endoplasmic reticulum membrane	8/50	29/19594	4.11436e-15	1.11088e-13	3.24818e-14	HLA-DRB1/HLA-DQA1/HLA-DRA/HLA-DPA1/CD74/HLA-DQB1/HLA-DPB1/HLA-DRB5	8
CC	GO:0005775	vacuolar lumen	12/50	174/19594	1.48523e-14	3.20811e-13	9.38043e-14	LGMN/CTSB/PSAP/CD74/CTSC/LYZ/NPC2/FTL/GRN/LIPA/PLD3/CTSD	12
CC	GO:0098576	lumenal side of membrane	8/50	35/19594	2.2304e-14	4.01472e-13	1.1739e-13	HLA-DRB1/HLA-DQA1/HLA-DRA/HLA-DPA1/CD74/HLA-DQB1/HLA-DPB1/HLA-DRB5	8
CC	GO:0030134	COPII-coated ER to Golgi transport vesicle	10/50	94/19594	3.46367e-14	5.34395e-13	1.56256e-13	CTSZ/HLA-DRB1/HLA-DQA1/HLA-DRA/HLA-DPA1/CD74/CTSC/HLA-DQB1/HLA-DPB1/HLA-DRB5	10
CC	GO:0005765	lysosomal membrane	15/50	404/19594	4.66269e-14	5.59522e-13	1.63603e-13	HLA-DRB1/HLA-DQA1/HLA-DRA/PSAP/HLA-DPA1/CD68/CD74/HLA-DQB1/HLA-DPB1/GRN/HLA-DMA/PLD3/HLA-DRB5/HLA-DMB/CTSD	15
CC	GO:0098852	lytic vacuole membrane	15/50	404/19594	4.66269e-14	5.59522e-13	1.63603e-13	HLA-DRB1/HLA-DQA1/HLA-DRA/PSAP/HLA-DPA1/CD68/CD74/HLA-DQB1/HLA-DPB1/GRN/HLA-DMA/PLD3/HLA-DRB5/HLA-DMB/CTSD	15
CC	GO:0030669	clathrin-coated endocytic vesicle membrane	9/50	72/19594	1.61693e-13	1.74628e-12	5.10608e-13	APOE/HLA-DRB1/HLA-DQA1/HLA-DRA/HLA-DPA1/CD74/HLA-DQB1/HLA-DPB1/HLA-DRB5	9
CC	GO:0005774	vacuolar membrane	15/50	449/19594	2.16194e-13	2.12263e-12	6.20652e-13	HLA-DRB1/HLA-DQA1/HLA-DRA/PSAP/HLA-DPA1/CD68/CD74/HLA-DQB1/HLA-DPB1/GRN/HLA-DMA/PLD3/HLA-DRB5/HLA-DMB/CTSD	15
CC	GO:0045334	clathrin-coated endocytic vesicle	9/50	91/19594	1.43645e-12	1.2928e-11	3.78012e-12	APOE/HLA-DRB1/HLA-DQA1/HLA-DRA/HLA-DPA1/CD74/HLA-DQB1/HLA-DPB1/HLA-DRB5	9
CC	GO:0012507	ER to Golgi transport vesicle membrane	8/50	62/19594	3.04312e-12	2.52813e-11	7.3922e-12	HLA-DRB1/HLA-DQA1/HLA-DRA/HLA-DPA1/CD74/HLA-DQB1/HLA-DPB1/HLA-DRB5	8
CC	GO:0030665	clathrin-coated vesicle membrane	9/50	111/19594	8.9173e-12	6.87906e-11	2.01142e-11	APOE/HLA-DRB1/HLA-DQA1/HLA-DRA/HLA-DPA1/CD74/HLA-DQB1/HLA-DPB1/HLA-DRB5	9
CC	GO:0005802	trans-Golgi network	11/50	260/19594	4.29873e-11	3.09509e-10	9.04996e-11	HLA-DRB1/HLA-DQA1/HLA-DRA/HLA-DPA1/CD74/HLA-DQB1/MS4A7/HLA-DPB1/GRN/HLA-DRB5/MS4A6A	11
CC	GO:0005770	late endosome	11/50	283/19594	1.06546e-10	7.19183e-10	2.10287e-10	LGMN/HLA-DRB1/HLA-DRA/PSAP/CD68/CD74/GRN/HLA-DMA/PLD3/HLA-DRB5/HLA-DMB	11
CC	GO:0043202	lysosomal lumen	8/50	97/19594	1.21659e-10	7.72892e-10	2.25992e-10	LGMN/CTSB/PSAP/CD74/NPC2/LIPA/PLD3/CTSD	8
CC	GO:0030135	coated vesicle	11/50	290/19594	1.38275e-10	8.29652e-10	2.42588e-10	APOE/CTSZ/HLA-DRB1/HLA-DQA1/HLA-DRA/HLA-DPA1/CD74/CTSC/HLA-DQB1/HLA-DPB1/HLA-DRB5	11
CC	GO:0032588	trans-Golgi network membrane	8/50	100/19594	1.55755e-10	8.85346e-10	2.58873e-10	HLA-DRB1/HLA-DQA1/HLA-DRA/HLA-DPA1/CD74/HLA-DQB1/HLA-DPB1/HLA-DRB5	8
CC	GO:0030662	coated vesicle membrane	9/50	176/19594	5.65985e-10	3.05632e-09	8.9366e-10	APOE/HLA-DRB1/HLA-DQA1/HLA-DRA/HLA-DPA1/CD74/HLA-DQB1/HLA-DPB1/HLA-DRB5	9
CC	GO:0030136	clathrin-coated vesicle	9/50	192/19594	1.22286e-09	6.28897e-09	1.83888e-09	APOE/HLA-DRB1/HLA-DQA1/HLA-DRA/HLA-DPA1/CD74/HLA-DQB1/HLA-DPB1/HLA-DRB5	9
CC	GO:0030666	endocytic vesicle membrane	9/50	194/19594	1.33998e-09	6.57809e-09	1.92342e-09	APOE/HLA-DRB1/HLA-DQA1/HLA-DRA/HLA-DPA1/CD74/HLA-DQB1/HLA-DPB1/HLA-DRB5	9
CC	GO:0098791	Golgi apparatus subcompartment	11/50	385/19594	2.74774e-09	1.29024e-08	3.77264e-09	HLA-DRB1/HLA-DQA1/HLA-DRA/HLA-DPA1/CD74/HLA-DQB1/MS4A7/HLA-DPB1/GRN/HLA-DRB5/MS4A6A	11
CC	GO:0030176	integral component of endoplasmic reticulum membrane	8/50	164/19594	8.08125e-09	3.63656e-08	1.06332e-08	HLA-DRB1/HLA-DQA1/HLA-DRA/HLA-DPA1/CD74/HLA-DQB1/HLA-DPB1/HLA-DRB5	8
CC	GO:0031227	intrinsic component of endoplasmic reticulum membrane	8/50	172/19594	1.17452e-08	5.07391e-08	1.4836e-08	HLA-DRB1/HLA-DQA1/HLA-DRA/HLA-DPA1/CD74/HLA-DQB1/HLA-DPB1/HLA-DRB5	8
CC	GO:0030658	transport vesicle membrane	8/50	205/19594	4.6122e-08	1.91584e-07	5.60186e-08	HLA-DRB1/HLA-DQA1/HLA-DRA/HLA-DPA1/CD74/HLA-DQB1/HLA-DPB1/HLA-DRB5	8
CC	GO:0062023	collagen-containing extracellular matrix	10/50	429/19594	1.07088e-07	4.28352e-07	1.25249e-07	C1QB/C1QA/C1QC/APOE/CTSZ/CTSB/PSAP/CTSC/MMP9/CTSD	10
CC	GO:0031902	late endosome membrane	7/50	152/19594	1.11154e-07	4.28738e-07	1.25362e-07	HLA-DRB1/HLA-DRA/CD68/HLA-DMA/PLD3/HLA-DRB5/HLA-DMB	7
CC	GO:0005766	primary lysosome	7/50	155/19594	1.27066e-07	4.57436e-07	1.33753e-07	PSAP/CD68/CTSC/LYZ/NPC2/FTL/GRN	7
CC	GO:0042582	azurophil granule	7/50	155/19594	1.27066e-07	4.57436e-07	1.33753e-07	PSAP/CD68/CTSC/LYZ/NPC2/FTL/GRN	7
CC	GO:0030139	endocytic vesicle	9/50	342/19594	1.8062e-07	6.29258e-07	1.83994e-07	APOE/HLA-DRB1/HLA-DQA1/HLA-DRA/HLA-DPA1/CD74/HLA-DQB1/HLA-DPB1/HLA-DRB5	9
CC	GO:0030133	transport vesicle	9/50	402/19594	7.01274e-07	2.3668e-06	6.92047e-07	HLA-DRB1/HLA-DQA1/HLA-DRA/HLA-DPA1/CD74/HLA-DQB1/SLC40A1/HLA-DPB1/HLA-DRB5	9
CC	GO:0034774	secretory granule lumen	8/50	322/19594	1.43633e-06	4.70073e-06	1.37448e-06	CTSZ/CTSC/LYZ/NPC2/FTL/GRN/CTSD/SELENOP	8
CC	GO:0060205	cytoplasmic vesicle lumen	8/50	325/19594	1.53931e-06	4.88959e-06	1.4297e-06	CTSZ/CTSC/LYZ/NPC2/FTL/GRN/CTSD/SELENOP	8
CC	GO:0031983	vesicle lumen	8/50	327/19594	1.61141e-06	4.97236e-06	1.45391e-06	CTSZ/CTSC/LYZ/NPC2/FTL/GRN/CTSD/SELENOP	8
CC	GO:0035578	azurophil granule lumen	5/50	91/19594	3.47402e-06	1.04221e-05	3.04738e-06	CTSC/LYZ/NPC2/FTL/GRN	5
CC	GO:0031301	integral component of organelle membrane	8/50	382/19594	5.09176e-06	1.48624e-05	4.34574e-06	HLA-DRB1/HLA-DQA1/HLA-DRA/HLA-DPA1/CD74/HLA-DQB1/HLA-DPB1/HLA-DRB5	8
CC	GO:0031300	intrinsic component of organelle membrane	8/50	412/19594	8.84776e-06	2.51463e-05	7.35271e-06	HLA-DRB1/HLA-DQA1/HLA-DRA/HLA-DPA1/CD74/HLA-DQB1/HLA-DPB1/HLA-DRB5	8
CC	GO:1904724	tertiary granule lumen	4/50	55/19594	1.16242e-05	3.219e-05	9.41229e-06	LYZ/MMP9/CTSD/CST3	4
CC	GO:1904813	ficolin-1-rich granule lumen	5/50	124/19594	1.579e-05	4.26331e-05	1.24658e-05	CTSZ/CTSB/MMP9/CTSD/CST3	5
CC	GO:0101002	ficolin-1-rich granule	5/50	185/19594	0.000106723	0.000281124	8.22e-05	CTSZ/CTSB/MMP9/CTSD/CST3	5
CC	GO:0009897	external side of plasma membrane	7/50	455/19594	0.000146514	0.000376751	0.000110161	CXCL10/CXCL9/HLA-DRB1/CTSB/CD74/FOLR2/CD14	7
CC	GO:0042470	melanosome	4/50	109/19594	0.000171356	0.000420601	0.000122983	CTSB/PRDX1/GPNMB/CTSD	4
CC	GO:0048770	pigment granule	4/50	109/19594	0.000171356	0.000420601	0.000122983	CTSB/PRDX1/GPNMB/CTSD	4
CC	GO:0001772	immunological synapse	3/50	44/19594	0.000192357	0.000461657	0.000134987	HLA-DRB1/HLA-DRA/IL4I1	3
CC	GO:0042627	chylomicron	2/50	13/19594	0.000488916	0.00114789	0.00033564	APOE/APOC1	2
CC	GO:0035580	specific granule lumen	3/50	62/19594	0.000531849	0.0012052	0.000352399	CTSZ/LYZ/CTSD	3
CC	GO:0072562	blood microparticle	4/50	147/19594	0.000535646	0.0012052	0.000352399	C1QB/C1QC/APOE/CD5L	4
CC	GO:0070820	tertiary granule	4/50	164/19594	0.000807328	0.00177942	0.000520298	LYZ/MMP9/CTSD/CST3	4
CC	GO:0031362	anchored component of external side of plasma membrane	2/50	20/19594	0.00117743	0.00244543	0.000715039	FOLR2/CD14	2
CC	GO:0034361	very-low-density lipoprotein particle	2/50	20/19594	0.00117743	0.00244543	0.000715039	APOE/APOC1	2
CC	GO:0034385	triglyceride-rich plasma lipoprotein particle	2/50	20/19594	0.00117743	0.00244543	0.000715039	APOE/APOC1	2
CC	GO:0005581	collagen trimer	3/50	86/19594	0.00137864	0.0028093	0.000821432	C1QB/C1QA/C1QC	3
CC	GO:0031233	intrinsic component of external side of plasma membrane	2/50	24/19594	0.00169926	0.00339852	0.00099372	FOLR2/CD14	2
CC	GO:0034364	high-density lipoprotein particle	2/50	27/19594	0.00215049	0.00422277	0.00123473	APOE/APOC1	2
CC	GO:0036019	endolysosome	2/50	28/19594	0.00231214	0.00445913	0.00130384	LGMN/CTSB	2
CC	GO:0031904	endosome lumen	2/50	35/19594	0.00359828	0.00681778	0.0019935	LGMN/CTSB	2
CC	GO:0034358	plasma lipoprotein particle	2/50	36/19594	0.00380375	0.0069628	0.00203591	APOE/APOC1	2
CC	GO:1990777	lipoprotein particle	2/50	36/19594	0.00380375	0.0069628	0.00203591	APOE/APOC1	2
CC	GO:0032994	protein-lipid complex	2/50	39/19594	0.00445218	0.00801392	0.00234325	APOE/APOC1	2
CC	GO:0042581	specific granule	3/50	160/19594	0.00790913	0.0140031	0.00409446	CTSZ/LYZ/CTSD	3
CC	GO:0005788	endoplasmic reticulum lumen	4/50	311/19594	0.00808039	0.0140755	0.00411565	APOE/CTSZ/CTSC/CST3	4
CC	GO:0035577	azurophil granule membrane	2/50	58/19594	0.00963037	0.0162523	0.00475215	PSAP/CD68	2
CC	GO:0031901	early endosome membrane	3/50	172/19594	0.00963102	0.0162523	0.00475215	HLA-DRA/PLD3/GPNMB	3
CC	GO:0046658	anchored component of plasma membrane	2/50	62/19594	0.0109459	0.018187	0.00531783	FOLR2/CD14	2
CC	GO:0033116	endoplasmic reticulum-Golgi intermediate compartment membrane	2/50	77/19594	0.0165312	0.0270511	0.00790967	CTSZ/CTSC	2
CC	GO:0005769	early endosome	4/50	389/19594	0.0171854	0.0277018	0.00809994	APOE/HLA-DRA/PLD3/GPNMB	4
CC	GO:0044754	autolysosome	1/50	11/19594	0.0277214	0.04339	0.0126871	FTL	1
CC	GO:1904090	peptidase inhibitor complex	1/50	11/19594	0.0277214	0.04339	0.0126871	CTSB	1
CC	GO:0034362	low-density lipoprotein particle	1/50	12/19594	0.0302038	0.0466002	0.0136258	APOE	1
CC	GO:0031089	platelet dense granule lumen	1/50	14/19594	0.0351501	0.0534678	0.0156339	SELENOP	1
CC	GO:0005767	secondary lysosome	1/50	17/19594	0.0425232	0.0626769	0.0183266	FTL	1
CC	GO:0005793	endoplasmic reticulum-Golgi intermediate compartment	2/50	131/19594	0.044111	0.0626769	0.0183266	CTSZ/CTSC	2
CC	GO:0033162	melanosome membrane	1/50	18/19594	0.0449687	0.0626769	0.0183266	GPNMB	1
CC	GO:0043083	synaptic cleft	1/50	18/19594	0.0449687	0.0626769	0.0183266	APOE	1
CC	GO:0045009	chitosome	1/50	18/19594	0.0449687	0.0626769	0.0183266	GPNMB	1
CC	GO:0090741	pigment granule membrane	1/50	18/19594	0.0449687	0.0626769	0.0183266	GPNMB	1
CC	GO:0030667	secretory granule membrane	3/50	312/19594	0.0452666	0.0626769	0.0183266	PSAP/CD68/CD14	3
CC	GO:0045121	membrane raft	3/50	326/19594	0.0504093	0.0685627	0.0200476	CD14/MS4A4A/CTSD	3
CC	GO:0098857	membrane microdomain	3/50	327/19594	0.0507872	0.0685627	0.0200476	CD14/MS4A4A/CTSD	3
CC	GO:0042827	platelet dense granule	1/50	21/19594	0.0522682	0.069691	0.0203775	SELENOP	1
CC	GO:0071682	endocytic vesicle lumen	1/50	23/19594	0.0571042	0.0752104	0.0219914	APOE	1
CC	GO:0031225	anchored component of membrane	2/50	169/19594	0.0692218	0.0900717	0.0263368	FOLR2/CD14	2
MF	GO:0023026	MHC class II protein complex binding	10/50	27/18410	6.81547e-20	1.08366e-17	6.81547e-18	HLA-DRB1/HLA-DQA1/HLA-DRA/HLA-DPA1/CD74/HLA-DQB1/HLA-DPB1/HLA-DMA/HLA-DRB5/HLA-DMB	10
MF	GO:0023023	MHC protein complex binding	10/50	36/18410	2.01725e-18	1.60371e-16	1.00863e-16	HLA-DRB1/HLA-DQA1/HLA-DRA/HLA-DPA1/CD74/HLA-DQB1/HLA-DPB1/HLA-DMA/HLA-DRB5/HLA-DMB	10
MF	GO:0033218	amide binding	15/50	402/18410	1.0591e-13	5.61323e-12	3.53033e-12	C1QA/APOE/HLA-DRB1/HLA-DQA1/HLA-DRA/PSAP/HLA-DPA1/CD74/HLA-DQB1/SLC40A1/FOLR2/HLA-DPB1/CD14/HLA-DRB5/CST3	15
MF	GO:0042277	peptide binding	13/50	322/18410	2.23507e-12	8.8844e-11	5.58767e-11	C1QA/APOE/HLA-DRB1/HLA-DQA1/HLA-DRA/HLA-DPA1/CD74/HLA-DQB1/SLC40A1/HLA-DPB1/CD14/HLA-DRB5/CST3	13
MF	GO:0042605	peptide antigen binding	7/50	37/18410	6.80805e-12	2.16496e-10	1.36161e-10	HLA-DRB1/HLA-DQA1/HLA-DRA/HLA-DPA1/HLA-DQB1/HLA-DPB1/HLA-DRB5	7
MF	GO:0032395	MHC class II receptor activity	5/50	10/18410	3.00056e-11	7.95147e-10	5.00093e-10	HLA-DRB1/HLA-DQA1/HLA-DRA/HLA-DPA1/HLA-DQB1	5
MF	GO:0003823	antigen binding	7/50	174/18410	4.23412e-07	9.61751e-06	6.04875e-06	HLA-DRB1/HLA-DQA1/HLA-DRA/HLA-DPA1/HLA-DQB1/HLA-DPB1/HLA-DRB5	7
MF	GO:0140375	immune receptor activity	6/50	148/18410	2.8949e-06	5.75362e-05	3.61863e-05	HLA-DRB1/HLA-DQA1/HLA-DRA/HLA-DPA1/CD74/HLA-DQB1	6
MF	GO:0004197	cysteine-type endopeptidase activity	5/50	120/18410	1.81349e-05	0.000320383	0.000201499	LGMN/CTSZ/CTSB/CTSC/CTSD	5
MF	GO:0001540	amyloid-beta binding	4/50	81/18410	6.8658e-05	0.00109166	0.00068658	C1QA/APOE/CD74/CST3	4
MF	GO:0008234	cysteine-type peptidase activity	5/50	178/18410	0.000118983	0.00154538	0.000971935	LGMN/CTSZ/CTSB/CTSC/CTSD	5
MF	GO:0042056	chemoattractant activity	3/50	36/18410	0.000126352	0.00154538	0.000971935	CXCL10/CCL3/GPNMB	3
MF	GO:0043394	proteoglycan binding	3/50	36/18410	0.000126352	0.00154538	0.000971935	APOE/CTSB/GPNMB	3
MF	GO:0004175	endopeptidase activity	7/50	432/18410	0.000155939	0.00177102	0.00111385	LGMN/CTSZ/CTSB/CTSC/MMP9/CD5L/CTSD	7
MF	GO:0008009	chemokine activity	3/50	49/18410	0.000318039	0.00310618	0.00195357	CXCL10/CXCL9/CCL3	3
MF	GO:0042608	T cell receptor binding	2/50	10/18410	0.000320814	0.00310618	0.00195357	HLA-DRB1/HLA-DRA	2
MF	GO:0048018	receptor ligand activity	7/50	489/18410	0.000332107	0.00310618	0.00195357	CXCL10/CXCL9/CCL3/GRN/GPNMB/TYMP/IL1B	7
MF	GO:0030546	signaling receptor activator activity	7/50	496/18410	0.000361823	0.00319611	0.00201013	CXCL10/CXCL9/CCL3/GRN/GPNMB/TYMP/IL1B	7
MF	GO:0005125	cytokine activity	5/50	235/18410	0.000430921	0.00360613	0.002268	CXCL10/CXCL9/CCL3/GRN/IL1B	5
MF	GO:0042379	chemokine receptor binding	3/50	71/18410	0.000946075	0.0075213	0.00473038	CXCL10/CXCL9/CCL3	3
MF	GO:0045236	CXCR chemokine receptor binding	2/50	18/18410	0.00107572	0.00814475	0.00512248	CXCL10/CXCL9	2
MF	GO:0120020	cholesterol transfer activity	2/50	22/18410	0.0016129	0.0116569	0.00733136	APOE/NPC2	2
MF	GO:0120015	sterol transfer activity	2/50	23/18410	0.00176345	0.0121908	0.00766717	APOE/NPC2	2
MF	GO:0030247	polysaccharide binding	2/50	25/18410	0.00208381	0.0138052	0.00868254	HLA-DRB1/HLA-DRA	2
MF	GO:0015248	sterol transporter activity	2/50	36/18410	0.00429346	0.0273064	0.0171738	APOE/NPC2	2
MF	GO:0048156	tau protein binding	2/50	43/18410	0.00607995	0.0370941	0.0233296	APOE/LGMN	2
MF	GO:0005126	cytokine receptor binding	4/50	272/18410	0.00629899	0.0370941	0.0233296	CXCL10/CXCL9/CCL3/IL1B	4
MF	GO:0120013	lipid transfer activity	2/50	49/18410	0.00783648	0.0445	0.0279874	APOE/NPC2	2
MF	GO:0008201	heparin binding	3/50	168/18410	0.0106891	0.0586056	0.0368589	CXCL10/APOE/GPNMB	3
MF	GO:0031406	carboxylic acid binding	3/50	173/18410	0.0115685	0.0602625	0.0379009	PSAP/APOC1/FOLR2	3
MF	GO:0004252	serine-type endopeptidase activity	3/50	174/18410	0.0117493	0.0602625	0.0379009	CTSC/MMP9/CD5L	3
MF	GO:0005518	collagen binding	2/50	68/18410	0.0146911	0.0726273	0.0456775	CTSB/MMP9	2
MF	GO:0008236	serine-type peptidase activity	3/50	191/18410	0.0150736	0.0726273	0.0456775	CTSC/MMP9/CD5L	3
MF	GO:0017171	serine hydrolase activity	3/50	195/18410	0.0159254	0.0744745	0.0468393	CTSC/MMP9/CD5L	3
MF	GO:0038024	cargo receptor activity	2/50	79/18410	0.0194979	0.0885764	0.0557084	FOLR2/CD5L	2
MF	GO:0033293	monocarboxylic acid binding	2/50	81/18410	0.0204339	0.0902499	0.0567609	PSAP/APOC1	2
MF	GO:0016209	antioxidant activity	2/50	85/18410	0.0223613	0.0960931	0.0604359	APOE/PRDX1	2
KEGG	hsa04612	Antigen processing and presentation	12/40	78/8164	1.08312e-15	1.07229e-13	6.15667e-14	LGMN/HLA-DRB1/HLA-DQA1/CTSB/HLA-DRA/HLA-DPA1/CD74/HLA-DQB1/HLA-DPB1/HLA-DMA/HLA-DRB5/HLA-DMB	12
KEGG	hsa05332	Graft-versus-host disease	10/40	42/8164	3.10793e-15	1.33193e-13	7.64744e-14	HLA-DRB1/HLA-DQA1/HLA-DRA/HLA-DPA1/HLA-DQB1/HLA-DPB1/HLA-DMA/HLA-DRB5/HLA-DMB/IL1B	10
KEGG	hsa04940	Type I diabetes mellitus	10/40	43/8164	4.03615e-15	1.33193e-13	7.64744e-14	HLA-DRB1/HLA-DQA1/HLA-DRA/HLA-DPA1/HLA-DQB1/HLA-DPB1/HLA-DMA/HLA-DRB5/HLA-DMB/IL1B	10
KEGG	hsa05310	Asthma	9/40	31/8164	1.15647e-14	2.86226e-13	1.6434e-13	HLA-DRB1/HLA-DQA1/HLA-DRA/HLA-DPA1/HLA-DQB1/HLA-DPB1/HLA-DMA/HLA-DRB5/HLA-DMB	9
KEGG	hsa05150	Staphylococcus aureus infection	12/40	96/8164	1.4707e-14	2.912e-13	1.67196e-13	C1QB/C1QA/C1QC/HLA-DRB1/HLA-DQA1/HLA-DRA/HLA-DPA1/HLA-DQB1/HLA-DPB1/HLA-DMA/HLA-DRB5/HLA-DMB	12
KEGG	hsa05330	Allograft rejection	9/40	38/8164	9.12897e-14	1.50628e-12	8.6485e-13	HLA-DRB1/HLA-DQA1/HLA-DRA/HLA-DPA1/HLA-DQB1/HLA-DPB1/HLA-DMA/HLA-DRB5/HLA-DMB	9
KEGG	hsa05321	Inflammatory bowel disease	10/40	65/8164	3.49967e-13	4.94954e-12	2.84184e-12	HLA-DRB1/HLA-DQA1/HLA-DRA/HLA-DPA1/HLA-DQB1/HLA-DPB1/HLA-DMA/HLA-DRB5/HLA-DMB/IL1B	10
KEGG	hsa05323	Rheumatoid arthritis	11/40	93/8164	4.0312e-13	4.98861e-12	2.86427e-12	HLA-DRB1/HLA-DQA1/HLA-DRA/CCL3/HLA-DPA1/HLA-DQB1/HLA-DPB1/HLA-DMA/HLA-DRB5/HLA-DMB/IL1B	11
KEGG	hsa04640	Hematopoietic cell lineage	11/40	99/8164	8.17219e-13	8.9894e-12	5.16138e-12	HLA-DRB1/HLA-DQA1/HLA-DRA/HLA-DPA1/HLA-DQB1/HLA-DPB1/CD14/HLA-DMA/HLA-DRB5/HLA-DMB/IL1B	11
KEGG	hsa05322	Systemic lupus erythematosus	12/40	136/8164	1.05034e-12	9.97075e-12	5.72483e-12	C1QB/C1QA/C1QC/HLA-DRB1/HLA-DQA1/HLA-DRA/HLA-DPA1/HLA-DQB1/HLA-DPB1/HLA-DMA/HLA-DRB5/HLA-DMB	12
KEGG	hsa04672	Intestinal immune network for IgA production	9/40	49/8164	1.10786e-12	9.97075e-12	5.72483e-12	HLA-DRB1/HLA-DQA1/HLA-DRA/HLA-DPA1/HLA-DQB1/HLA-DPB1/HLA-DMA/HLA-DRB5/HLA-DMB	9
KEGG	hsa05152	Tuberculosis	13/40	180/8164	1.35007e-12	1.11381e-11	6.39509e-12	HLA-DRB1/HLA-DQA1/HLA-DRA/HLA-DPA1/CD74/HLA-DQB1/HLA-DPB1/CD14/HLA-DMA/HLA-DRB5/HLA-DMB/IL1B/CTSD	13
KEGG	hsa05140	Leishmaniasis	10/40	77/8164	2.05966e-12	1.56851e-11	9.0058e-12	HLA-DRB1/HLA-DQA1/HLA-DRA/HLA-DPA1/HLA-DQB1/HLA-DPB1/HLA-DMA/HLA-DRB5/HLA-DMB/IL1B	10
KEGG	hsa05320	Autoimmune thyroid disease	9/40	53/8164	2.3571e-12	1.66681e-11	9.57018e-12	HLA-DRB1/HLA-DQA1/HLA-DRA/HLA-DPA1/HLA-DQB1/HLA-DPB1/HLA-DMA/HLA-DRB5/HLA-DMB	9
KEGG	hsa05416	Viral myocarditis	9/40	60/8164	7.67586e-12	5.06607e-11	2.90875e-11	HLA-DRB1/HLA-DQA1/HLA-DRA/HLA-DPA1/HLA-DQB1/HLA-DPB1/HLA-DMA/HLA-DRB5/HLA-DMB	9
KEGG	hsa04659	Th17 cell differentiation	10/40	108/8164	6.54849e-11	4.05188e-10	2.32644e-10	HLA-DRB1/HLA-DQA1/HLA-DRA/HLA-DPA1/HLA-DQB1/HLA-DPB1/HLA-DMA/HLA-DRB5/HLA-DMB/IL1B	10
KEGG	hsa05164	Influenza A	11/40	171/8164	3.37052e-10	1.96283e-09	1.12698e-09	CXCL10/HLA-DRB1/HLA-DQA1/HLA-DRA/HLA-DPA1/HLA-DQB1/HLA-DPB1/HLA-DMA/HLA-DRB5/HLA-DMB/IL1B	11
KEGG	hsa04658	Th1 and Th2 cell differentiation	9/40	92/8164	4.04006e-10	2.22203e-09	1.27581e-09	HLA-DRB1/HLA-DQA1/HLA-DRA/HLA-DPA1/HLA-DQB1/HLA-DPB1/HLA-DMA/HLA-DRB5/HLA-DMB	9
KEGG	hsa04145	Phagosome	10/40	152/8164	1.95363e-09	1.01794e-08	5.84465e-09	HLA-DRB1/HLA-DQA1/HLA-DRA/HLA-DPA1/HLA-DQB1/HLA-DPB1/CD14/HLA-DMA/HLA-DRB5/HLA-DMB	10
KEGG	hsa05145	Toxoplasmosis	9/40	112/8164	2.38477e-09	1.18046e-08	6.77777e-09	HLA-DRB1/HLA-DQA1/HLA-DRA/HLA-DPA1/HLA-DQB1/HLA-DPB1/HLA-DMA/HLA-DRB5/HLA-DMB	9
KEGG	hsa04142	Lysosome	9/40	132/8164	1.0276e-08	4.84438e-08	2.78146e-08	LGMN/CTSZ/CTSB/PSAP/CD68/CTSC/NPC2/LIPA/CTSD	9
KEGG	hsa05169	Epstein-Barr virus infection	10/40	202/8164	3.05625e-08	1.37531e-07	7.89652e-08	CXCL10/HLA-DRB1/HLA-DQA1/HLA-DRA/HLA-DPA1/HLA-DQB1/HLA-DPB1/HLA-DMA/HLA-DRB5/HLA-DMB	10
KEGG	hsa04514	Cell adhesion molecules	9/40	157/8164	4.69683e-08	2.02168e-07	1.16077e-07	HLA-DRB1/HLA-DQA1/HLA-DRA/HLA-DPA1/HLA-DQB1/HLA-DPB1/HLA-DMA/HLA-DRB5/HLA-DMB	9
KEGG	hsa05166	Human T-cell leukemia virus 1 infection	9/40	222/8164	9.07644e-07	3.74403e-06	2.14968e-06	HLA-DRB1/HLA-DQA1/HLA-DRA/HLA-DPA1/HLA-DQB1/HLA-DPB1/HLA-DMA/HLA-DRB5/HLA-DMB	9
KEGG	hsa05168	Herpes simplex virus 1 infection	11/40	495/8164	1.68476e-05	6.67165e-05	3.83061e-05	HLA-DRB1/HLA-DQA1/HLA-DRA/HLA-DPA1/CD74/HLA-DQB1/HLA-DPB1/HLA-DMA/HLA-DRB5/HLA-DMB/IL1B	11
KEGG	hsa05133	Pertussis	5/40	76/8164	3.12309e-05	0.000118918	6.82781e-05	C1QB/C1QA/C1QC/CD14/IL1B	5
KEGG	hsa04979	Cholesterol metabolism	4/40	51/8164	0.000104591	0.0003835	0.000220191	APOE/APOC1/NPC2/LIPA	4
KEGG	hsa05142	Chagas disease	5/40	102/8164	0.000128285	0.000453579	0.000260428	C1QB/C1QA/C1QC/CCL3/IL1B	5
KEGG	hsa04620	Toll-like receptor signaling pathway	5/40	104/8164	0.000140629	0.000480078	0.000275643	CXCL10/CXCL9/CCL3/CD14/IL1B	5
KEGG	hsa04936	Alcoholic liver disease	5/40	142/8164	0.000598054	0.00197358	0.00113315	C1QB/C1QA/C1QC/CD14/IL1B	5
KEGG	hsa04210	Apoptosis	4/40	136/8164	0.0042311	0.0135122	0.00775821	CTSZ/CTSB/CTSC/CTSD	4
KEGG	hsa05171	Coronavirus disease - COVID-19	5/40	232/8164	0.00518851	0.016052	0.00921643	CXCL10/C1QB/C1QA/C1QC/IL1B	5
KEGG	hsa04610	Complement and coagulation cascades	3/40	85/8164	0.00815375	0.0244613	0.0140447	C1QB/C1QA/C1QC	3
KEGG	hsa01523	Antifolate resistance	2/40	30/8164	0.00933712	0.0271875	0.01561	FOLR2/IL1B	2
KEGG	hsa04657	IL-17 signaling pathway	3/40	94/8164	0.0107356	0.0303665	0.0174353	CXCL10/MMP9/IL1B	3
KEGG	hsa04061	Viral protein interaction with cytokine and cytokine receptor	3/40	100/8164	0.0126921	0.0349033	0.0200401	CXCL10/CXCL9/CCL3	3
KEGG	hsa05146	Amoebiasis	3/40	102/8164	0.0133868	0.0358187	0.0205658	CD14/PRDX1/IL1B	3
KEGG	hsa04216	Ferroptosis	2/40	41/8164	0.0170152	0.0425296	0.0244189	SLC40A1/FTL	2
KEGG	hsa05219	Bladder cancer	2/40	41/8164	0.0170152	0.0425296	0.0244189	TYMP/MMP9	2
KEGG	hsa04668	TNF signaling pathway	3/40	112/8164	0.0171837	0.0425296	0.0244189	CXCL10/MMP9/IL1B	3
KEGG	hsa05417	Lipid and atherosclerosis	4/40	215/8164	0.0203776	0.0492045	0.0282514	CCL3/CD14/MMP9/IL1B	4
KEGG	hsa05134	Legionellosis	2/40	57/8164	0.0315328	0.0743273	0.0426759	CD14/IL1B	2
KEGG	hsa04978	Mineral absorption	2/40	60/8164	0.0346515	0.0797791	0.0458062	SLC40A1/FTL	2
KEGG	hsa04623	Cytosolic DNA-sensing pathway	2/40	63/8164	0.0378857	0.0852428	0.0489432	CXCL10/IL1B	2
KEGG	hsa05020	Prion disease	4/40	273/8164	0.0435544	0.0958197	0.0550161	C1QB/C1QA/C1QC/IL1B	4

## Sheet: C3-Kupffer cell
Enrichment analysis in each TAM subtype
ONTOLOGY	ID	Description	GeneRatio	BgRatio	pvalue	p.adjust	qvalue	geneID	Count
BP	GO:0006958	complement activation, classical pathway	3/4	108/18800	7.34422e-07	5.19199e-05	1.44668e-05	C6/C3/C2	3
BP	GO:0002455	humoral immune response mediated by circulating immunoglobulin	3/4	121/18800	1.03543e-06	5.19199e-05	1.44668e-05	C6/C3/C2	3
BP	GO:0006956	complement activation	3/4	131/18800	1.31594e-06	5.19199e-05	1.44668e-05	C6/C3/C2	3
BP	GO:2000425	regulation of apoptotic cell clearance	2/4	10/18800	1.52706e-06	5.19199e-05	1.44668e-05	C3/C2	2
BP	GO:0016064	immunoglobulin mediated immune response	3/4	216/18800	5.93274e-06	0.000140167	3.90557e-05	C6/C3/C2	3
BP	GO:0019724	B cell mediated immunity	3/4	219/18800	6.18382e-06	0.000140167	3.90557e-05	C6/C3/C2	3
BP	GO:0006959	humoral immune response	3/4	317/18800	1.87602e-05	0.000364484	0.000101559	C6/C3/C2	3
BP	GO:0002449	lymphocyte mediated immunity	3/4	365/18800	2.86179e-05	0.000450424	0.000125505	C6/C3/C2	3
BP	GO:0002460	adaptive immune response based on somatic recombination of immune receptors built from immunoglobulin superfamily domains	3/4	370/18800	2.98075e-05	0.000450424	0.000125505	C6/C3/C2	3
BP	GO:0002253	activation of immune response	3/4	386/18800	3.38335e-05	0.000460136	0.000128211	C6/C3/C2	3
BP	GO:0043277	apoptotic cell clearance	2/4	51/18800	4.31408e-05	0.000533377	0.000148619	C3/C2	2
BP	GO:0002443	leukocyte mediated immunity	3/4	457/18800	5.60543e-05	0.000635282	0.000177014	C6/C3/C2	3
BP	GO:0050766	positive regulation of phagocytosis	2/4	71/18800	8.39629e-05	0.000878381	0.00024475	C3/C2	2
BP	GO:0050764	regulation of phagocytosis	2/4	99/18800	0.000163579	0.00158905	0.00044277	C3/C2	2
BP	GO:0006909	phagocytosis	2/4	310/18800	0.00159091	0.0144242	0.00401914	C3/C2	2
BP	GO:0097278	complement-dependent cytotoxicity	1/4	11/18800	0.00233856	0.0173423	0.00483222	C3	1
BP	GO:0098883	synapse pruning	1/4	11/18800	0.00233856	0.0173423	0.00483222	C3	1
BP	GO:0002863	positive regulation of inflammatory response to antigenic stimulus	1/4	12/18800	0.00255095	0.0173423	0.00483222	C3	1
BP	GO:0002524	hypersensitivity	1/4	13/18800	0.00276331	0.0173423	0.00483222	C3	1
BP	GO:0060100	positive regulation of phagocytosis, engulfment	1/4	13/18800	0.00276331	0.0173423	0.00483222	C3	1
BP	GO:1905155	positive regulation of membrane invagination	1/4	13/18800	0.00276331	0.0173423	0.00483222	C3	1
BP	GO:0002864	regulation of acute inflammatory response to antigenic stimulus	1/4	14/18800	0.00297563	0.0173423	0.00483222	C3	1
BP	GO:0016322	neuron remodeling	1/4	14/18800	0.00297563	0.0173423	0.00483222	C3	1
BP	GO:0060099	regulation of phagocytosis, engulfment	1/4	15/18800	0.00318793	0.0173423	0.00483222	C3	1
BP	GO:1905153	regulation of membrane invagination	1/4	15/18800	0.00318793	0.0173423	0.00483222	C3	1
BP	GO:0006957	complement activation, alternative pathway	1/4	18/18800	0.0038246	0.0200056	0.00557431	C3	1
BP	GO:0002888	positive regulation of myeloid leukocyte mediated immunity	1/4	19/18800	0.00403675	0.0203333	0.00566561	C3	1
BP	GO:0030449	regulation of complement activation	1/4	21/18800	0.00446096	0.0209204	0.0058292	C3	1
BP	GO:0150146	cell junction disassembly	1/4	21/18800	0.00446096	0.0209204	0.0058292	C3	1
BP	GO:0010866	regulation of triglyceride biosynthetic process	1/4	22/18800	0.00467301	0.0211843	0.00590275	C3	1
BP	GO:0002922	positive regulation of humoral immune response	1/4	24/18800	0.00509702	0.0216571	0.0060345	C3	1
BP	GO:0019835	cytolysis	1/4	24/18800	0.00509702	0.0216571	0.0060345	C6	1
BP	GO:0002438	acute inflammatory response to antigenic stimulus	1/4	25/18800	0.00530897	0.0216571	0.0060345	C3	1
BP	GO:0045745	positive regulation of G protein-coupled receptor signaling pathway	1/4	26/18800	0.00552089	0.0216571	0.0060345	C3	1
BP	GO:0002675	positive regulation of acute inflammatory response	1/4	27/18800	0.00573277	0.0216571	0.0060345	C3	1
BP	GO:0010884	positive regulation of lipid storage	1/4	27/18800	0.00573277	0.0216571	0.0060345	C3	1
BP	GO:0010575	positive regulation of vascular endothelial growth factor production	1/4	29/18800	0.00615644	0.0220336	0.00613939	C3	1
BP	GO:0097066	response to thyroid hormone	1/4	29/18800	0.00615644	0.0220336	0.00613939	C2	1
BP	GO:0097242	amyloid-beta clearance	1/4	39/18800	0.00827275	0.0276077	0.00769256	C3	1
BP	GO:0019432	triglyceride biosynthetic process	1/4	40/18800	0.00848419	0.0276077	0.00769256	C3	1
BP	GO:0002714	positive regulation of B cell mediated immunity	1/4	41/18800	0.0086956	0.0276077	0.00769256	C3	1
BP	GO:0002891	positive regulation of immunoglobulin mediated immune response	1/4	41/18800	0.0086956	0.0276077	0.00769256	C3	1
BP	GO:0090207	regulation of triglyceride metabolic process	1/4	42/18800	0.00890698	0.0276077	0.00769256	C3	1
BP	GO:0010828	positive regulation of glucose transmembrane transport	1/4	44/18800	0.00932963	0.0276077	0.00769256	C3	1
BP	GO:0002861	regulation of inflammatory response to antigenic stimulus	1/4	45/18800	0.00954091	0.0276077	0.00769256	C3	1
BP	GO:0002920	regulation of humoral immune response	1/4	45/18800	0.00954091	0.0276077	0.00769256	C3	1
BP	GO:0042551	neuron maturation	1/4	45/18800	0.00954091	0.0276077	0.00769256	C3	1
BP	GO:0002673	regulation of acute inflammatory response	1/4	47/18800	0.00996335	0.0276747	0.00771122	C3	1
BP	GO:0046460	neutral lipid biosynthetic process	1/4	48/18800	0.0101745	0.0276747	0.00771122	C3	1
BP	GO:0046463	acylglycerol biosynthetic process	1/4	48/18800	0.0101745	0.0276747	0.00771122	C3	1
BP	GO:0048260	positive regulation of receptor-mediated endocytosis	1/4	53/18800	0.0112299	0.0299464	0.00834419	C3	1
BP	GO:0010883	regulation of lipid storage	1/4	55/18800	0.0116518	0.0304739	0.00849119	C3	1
BP	GO:0002886	regulation of myeloid leukocyte mediated immunity	1/4	59/18800	0.0124952	0.0314694	0.00876857	C3	1
BP	GO:0010574	regulation of vascular endothelial growth factor production	1/4	59/18800	0.0124952	0.0314694	0.00876857	C3	1
BP	GO:0002712	regulation of B cell mediated immunity	1/4	62/18800	0.0131274	0.0318242	0.00886743	C3	1
BP	GO:0002889	regulation of immunoglobulin mediated immune response	1/4	62/18800	0.0131274	0.0318242	0.00886743	C3	1
BP	GO:0010573	vascular endothelial growth factor production	1/4	63/18800	0.0133381	0.0318242	0.00886743	C3	1
BP	GO:0002437	inflammatory response to antigenic stimulus	1/4	75/18800	0.0158635	0.0371971	0.0103645	C3	1
BP	GO:0010827	regulation of glucose transmembrane transport	1/4	78/18800	0.0164941	0.0380202	0.0105939	C3	1
BP	GO:0019915	lipid storage	1/4	86/18800	0.0181741	0.0411947	0.0114784	C3	1
BP	GO:1905954	positive regulation of lipid localization	1/4	94/18800	0.0198521	0.0442604	0.0123326	C3	1
BP	GO:0045807	positive regulation of endocytosis	1/4	97/18800	0.0204807	0.0449255	0.0125179	C3	1
BP	GO:0006641	triglyceride metabolic process	1/4	103/18800	0.0217372	0.0466362	0.0129946	C3	1
BP	GO:0002444	myeloid leukocyte mediated immunity	1/4	104/18800	0.0219465	0.0466362	0.0129946	C3	1
BP	GO:0002824	positive regulation of adaptive immune response based on somatic recombination of immune receptors built from immunoglobulin superfamily domains	1/4	110/18800	0.0232015	0.0467276	0.0130201	C3	1
BP	GO:0048259	regulation of receptor-mediated endocytosis	1/4	110/18800	0.0232015	0.0467276	0.0130201	C3	1
BP	GO:0002526	acute inflammatory response	1/4	113/18800	0.0238285	0.0467276	0.0130201	C3	1
BP	GO:1904659	glucose transmembrane transport	1/4	113/18800	0.0238285	0.0467276	0.0130201	C3	1
BP	GO:0002821	positive regulation of adaptive immune response	1/4	115/18800	0.0242464	0.0467276	0.0130201	C3	1
BP	GO:0002708	positive regulation of lymphocyte mediated immunity	1/4	117/18800	0.0246641	0.0467276	0.0130201	C3	1
BP	GO:0008645	hexose transmembrane transport	1/4	117/18800	0.0246641	0.0467276	0.0130201	C3	1
BP	GO:0015749	monosaccharide transmembrane transport	1/4	119/18800	0.0250817	0.0467276	0.0130201	C3	1
BP	GO:0051897	positive regulation of protein kinase B signaling	1/4	119/18800	0.0250817	0.0467276	0.0130201	F10	1
BP	GO:0006911	phagocytosis, engulfment	1/4	128/18800	0.0269593	0.0490887	0.013678	C3	1
BP	GO:0006639	acylglycerol metabolic process	1/4	131/18800	0.0275845	0.0490887	0.013678	C3	1
BP	GO:0034219	carbohydrate transmembrane transport	1/4	131/18800	0.0275845	0.0490887	0.013678	C3	1
BP	GO:0006638	neutral lipid metabolic process	1/4	132/18800	0.0277929	0.0490887	0.013678	C3	1
BP	GO:0099024	plasma membrane invagination	1/4	137/18800	0.0288341	0.0493719	0.0137569	C3	1
BP	GO:0002705	positive regulation of leukocyte mediated immunity	1/4	138/18800	0.0290423	0.0493719	0.0137569	C3	1
BP	GO:0008277	regulation of G protein-coupled receptor signaling pathway	1/4	138/18800	0.0290423	0.0493719	0.0137569	C3	1
BP	GO:0010324	membrane invagination	1/4	144/18800	0.0302905	0.0505827	0.0140942	C3	1
BP	GO:0050729	positive regulation of inflammatory response	1/4	145/18800	0.0304984	0.0505827	0.0140942	C3	1
BP	GO:1905952	regulation of lipid localization	1/4	155/18800	0.0325757	0.0530776	0.0147894	C3	1
BP	GO:0008643	carbohydrate transport	1/4	156/18800	0.0327832	0.0530776	0.0147894	C3	1
BP	GO:0002822	regulation of adaptive immune response based on somatic recombination of immune receptors built from immunoglobulin superfamily domains	1/4	173/18800	0.0363064	0.0574018	0.0159943	C3	1
BP	GO:0002706	regulation of lymphocyte mediated immunity	1/4	175/18800	0.0367203	0.0574018	0.0159943	C3	1
BP	GO:0046890	regulation of lipid biosynthetic process	1/4	175/18800	0.0367203	0.0574018	0.0159943	C3	1
BP	GO:0045766	positive regulation of angiogenesis	1/4	183/18800	0.0383744	0.0576276	0.0160572	C3	1
BP	GO:0048469	cell maturation	1/4	183/18800	0.0383744	0.0576276	0.0160572	C3	1
BP	GO:1904018	positive regulation of vasculature development	1/4	183/18800	0.0383744	0.0576276	0.0160572	C3	1
BP	GO:0001906	cell killing	1/4	185/18800	0.0387875	0.0576276	0.0160572	C3	1
BP	GO:0051896	regulation of protein kinase B signaling	1/4	187/18800	0.0392006	0.0576276	0.0160572	F10	1
BP	GO:0002819	regulation of adaptive immune response	1/4	188/18800	0.0394071	0.0576276	0.0160572	C3	1
BP	GO:0030100	regulation of endocytosis	1/4	208/18800	0.0435297	0.0629791	0.0175484	C3	1
BP	GO:0034764	positive regulation of transmembrane transport	1/4	213/18800	0.0445583	0.0637887	0.0177739	C3	1
BP	GO:0043491	protein kinase B signaling	1/4	216/18800	0.045175	0.0639979	0.0178322	F10	1
BP	GO:0007596	blood coagulation	1/4	221/18800	0.0462023	0.0647784	0.0180497	F10	1
BP	GO:0050817	coagulation	1/4	226/18800	0.0472287	0.0651617	0.0181565	F10	1
BP	GO:0007599	hemostasis	1/4	227/18800	0.0474339	0.0651617	0.0181565	F10	1
BP	GO:0002703	regulation of leukocyte mediated immunity	1/4	236/18800	0.049279	0.0670195	0.0186742	C3	1
BP	GO:0006898	receptor-mediated endocytosis	1/4	246/18800	0.0513261	0.0683104	0.0190339	C3	1
BP	GO:0071695	anatomical structure maturation	1/4	246/18800	0.0513261	0.0683104	0.0190339	C3	1
BP	GO:0002699	positive regulation of immune effector process	1/4	248/18800	0.0517351	0.0683104	0.0190339	C3	1
BP	GO:0010951	negative regulation of endopeptidase activity	1/4	251/18800	0.0523483	0.0683329	0.0190401	C3	1
BP	GO:0045017	glycerolipid biosynthetic process	1/4	253/18800	0.052757	0.0683329	0.0190401	C3	1
BP	GO:0010466	negative regulation of peptidase activity	1/4	262/18800	0.0545944	0.0700457	0.0195174	C3	1
BP	GO:0031349	positive regulation of defense response	1/4	289/18800	0.0600907	0.0763769	0.0212815	C3	1
BP	GO:0021700	developmental maturation	1/4	296/18800	0.0615117	0.0774592	0.0215831	C3	1
BP	GO:0051235	maintenance of location	1/4	331/18800	0.0685927	0.0851151	0.0237163	C3	1
BP	GO:0032496	response to lipopolysaccharide	1/4	333/18800	0.0689961	0.0851151	0.0237163	C2	1
BP	GO:0019216	regulation of lipid metabolic process	1/4	339/18800	0.0702056	0.0851151	0.0237163	C3	1
BP	GO:0045765	regulation of angiogenesis	1/4	345/18800	0.0714138	0.0851151	0.0237163	C3	1
BP	GO:0045861	negative regulation of proteolysis	1/4	350/18800	0.0724198	0.0851151	0.0237163	C3	1
BP	GO:1901342	regulation of vasculature development	1/4	351/18800	0.0726209	0.0851151	0.0237163	C3	1
BP	GO:0002697	regulation of immune effector process	1/4	353/18800	0.073023	0.0851151	0.0237163	C3	1
BP	GO:0002237	response to molecule of bacterial origin	1/4	354/18800	0.073224	0.0851151	0.0237163	C2	1
BP	GO:0003002	regionalization	1/4	354/18800	0.073224	0.0851151	0.0237163	C3	1
BP	GO:0051346	negative regulation of hydrolase activity	1/4	371/18800	0.0766361	0.0883263	0.0246111	C3	1
BP	GO:0050878	regulation of body fluid levels	1/4	382/18800	0.0788389	0.0888207	0.0247488	F10	1
BP	GO:0150063	visual system development	1/4	383/18800	0.0790389	0.0888207	0.0247488	C3	1
BP	GO:0001701	in utero embryonic development	1/4	387/18800	0.0798388	0.0888207	0.0247488	C6	1
BP	GO:0048880	sensory system development	1/4	389/18800	0.0802386	0.0888207	0.0247488	C3	1
BP	GO:0050727	regulation of inflammatory response	1/4	394/18800	0.0812374	0.0888207	0.0247488	C3	1
BP	GO:0006631	fatty acid metabolic process	1/4	395/18800	0.0814371	0.0888207	0.0247488	C3	1
BP	GO:0046486	glycerolipid metabolic process	1/4	396/18800	0.0816367	0.0888207	0.0247488	C3	1
BP	GO:0050808	synapse organization	1/4	419/18800	0.0862193	0.0930621	0.0259306	C3	1
BP	GO:0052548	regulation of endopeptidase activity	1/4	426/18800	0.0876106	0.0937193	0.0261137	C3	1
BP	GO:0042060	wound healing	1/4	429/18800	0.0882064	0.0937193	0.0261137	F10	1
BP	GO:0048608	reproductive structure development	1/4	433/18800	0.0890003	0.0937306	0.0261169	C3	1
BP	GO:0061458	reproductive system development	1/4	436/18800	0.0895954	0.0937306	0.0261169	C3	1
BP	GO:0032103	positive regulation of response to external stimulus	1/4	442/18800	0.0907847	0.0942498	0.0262615	C3	1
BP	GO:0010876	lipid localization	1/4	446/18800	0.091577	0.094352	0.02629	C3	1
BP	GO:0052547	regulation of peptidase activity	1/4	456/18800	0.0935553	0.0956414	0.0266493	C3	1
BP	GO:0022411	cellular component disassembly	1/4	460/18800	0.0943457	0.0956414	0.0266493	C3	1
BP	GO:0007389	pattern specification process	1/4	463/18800	0.0949382	0.0956414	0.0266493	C3	1
BP	GO:0001819	positive regulation of cytokine production	1/4	475/18800	0.0973052	0.0973052	0.0271129	C3	1
CC	GO:0005788	endoplasmic reticulum lumen	2/4	311/19594	0.00147528	0.0191786	0.0062117	C3/F10	2
CC	GO:0031233	intrinsic component of external side of plasma membrane	1/4	24/19594	0.00489084	0.0229563	0.00743522	F10	1
CC	GO:0046930	pore complex	1/4	26/19594	0.0052976	0.0229563	0.00743522	C6	1
CC	GO:0035578	azurophil granule lumen	1/4	91/19594	0.0184495	0.0506326	0.0163992	C3	1
CC	GO:0005796	Golgi lumen	1/4	104/19594	0.0210642	0.0506326	0.0163992	F10	1
CC	GO:0072562	blood microparticle	1/4	147/19594	0.0296754	0.0506326	0.0163992	C3	1
CC	GO:0005766	primary lysosome	1/4	155/19594	0.0312712	0.0506326	0.0163992	C3	1
CC	GO:0042582	azurophil granule	1/4	155/19594	0.0312712	0.0506326	0.0163992	C3	1
CC	GO:0005775	vacuolar lumen	1/4	174/19594	0.0350534	0.0506326	0.0163992	C3	1
CC	GO:0034774	secretory granule lumen	1/4	322/19594	0.0641365	0.070533	0.0228447	C3	1
CC	GO:0060205	cytoplasmic vesicle lumen	1/4	325/19594	0.0647191	0.070533	0.0228447	C3	1
CC	GO:0031983	vesicle lumen	1/4	327/19594	0.0651074	0.070533	0.0228447	C3	1
CC	GO:0009897	external side of plasma membrane	1/4	455/19594	0.0897066	0.0897066	0.0290548	F10	1
MF	GO:0004252	serine-type endopeptidase activity	2/4	174/18410	0.000526305	0.0024215	0.000695168	F10/C2	2
MF	GO:0008236	serine-type peptidase activity	2/4	191/18410	0.00063371	0.0024215	0.000695168	F10/C2	2
MF	GO:0017171	serine hydrolase activity	2/4	195/18410	0.00066041	0.0024215	0.000695168	F10/C2	2
MF	GO:0004175	endopeptidase activity	2/4	432/18410	0.00319454	0.00878499	0.00252201	F10/C2	2
MF	GO:0004866	endopeptidase inhibitor activity	1/4	180/18410	0.0385424	0.0652029	0.0187185	C3	1
MF	GO:0030414	peptidase inhibitor activity	1/4	187/18410	0.0400184	0.0652029	0.0187185	C3	1
MF	GO:0061135	endopeptidase regulator activity	1/4	194/18410	0.0414927	0.0652029	0.0187185	C3	1
MF	GO:0061134	peptidase regulator activity	1/4	230/18410	0.0490481	0.0674411	0.0193611	C3	1
MF	GO:0001664	G protein-coupled receptor binding	1/4	288/18410	0.0611265	0.0747101	0.0214479	C3	1
MF	GO:0004857	enzyme inhibitor activity	1/4	390/18410	0.0820883	0.0902971	0.0259226	C3	1
MF	GO:0005543	phospholipid binding	1/4	467/18410	0.0976783	0.0976783	0.0280416	F10	1
KEGG	hsa04610	Complement and coagulation cascades	4/4	85/8164	1.09471e-08	1.97047e-07	1.03709e-07	C6/C3/F10/C2	4
KEGG	hsa05322	Systemic lupus erythematosus	3/4	136/8164	1.78709e-05	0.000160838	8.46518e-05	C6/C3/C2	3
KEGG	hsa05171	Coronavirus disease - COVID-19	3/4	232/8164	8.87362e-05	0.000532417	0.00028022	C6/C3/C2	3
KEGG	hsa05133	Pertussis	2/4	76/8164	0.000507001	0.00228151	0.00120079	C3/C2	2
KEGG	hsa05150	Staphylococcus aureus infection	2/4	96/8164	0.00080854	0.00291074	0.00153197	C3/C2	2
KEGG	hsa04936	Alcoholic liver disease	2/4	142/8164	0.00176166	0.00528499	0.00278157	C3/C2	2
KEGG	hsa05134	Legionellosis	1/4	57/8164	0.0276414	0.0710779	0.0374094	C3	1
KEGG	hsa05140	Leishmaniasis	1/4	77/8164	0.037203	0.0837067	0.0440561	C3	1
KEGG	hsa05142	Chagas disease	1/4	102/8164	0.0490555	0.0981111	0.0516374	C3	1

## Sheet: C4-SLC40A1 TAMs
Enrichment analysis in each TAM subtype
ONTOLOGY	ID	Description	GeneRatio	BgRatio	pvalue	p.adjust	qvalue	geneID	Count
BP	GO:0090084	negative regulation of inclusion body assembly	4/48	11/18800	1.21796e-08	2.26662e-05	1.54617e-05	HSPA1B/DNAJB1/DNAJA4/HSPA1A	4
BP	GO:0090083	regulation of inclusion body assembly	4/48	17/18800	8.68586e-08	8.08219e-05	5.51323e-05	HSPA1B/DNAJB1/DNAJA4/HSPA1A	4
BP	GO:0009408	response to heat	6/48	109/18800	3.32864e-07	0.000178072	0.000121471	CXCL12/IGF1/HSPA1B/DNAJB1/DNAJA4/HSPA1A	6
BP	GO:0070841	inclusion body assembly	4/48	24/18800	3.82746e-07	0.000178072	0.000121471	HSPA1B/DNAJB1/DNAJA4/HSPA1A	4
BP	GO:0002548	monocyte chemotaxis	5/48	70/18800	9.35929e-07	0.000348353	0.000237627	CXCL12/CCL3L3/LGMN/CCL3/CCL4	5
BP	GO:0051085	chaperone cofactor-dependent protein refolding	4/48	32/18800	1.27601e-06	0.000395774	0.000269976	HSPH1/HSPA1B/DNAJB1/HSPA1A	4
BP	GO:0071356	cellular response to tumor necrosis factor	7/48	229/18800	1.74792e-06	0.000451338	0.000307878	VCAM1/HES1/CCL3L3/CCL3/CCL4/HSPA1B/HSPA1A	7
BP	GO:0021675	nerve development	5/48	81/18800	1.94019e-06	0.000451338	0.000307878	VCAM1/HES1/MAFB/SLC1A3/NRP2	5
BP	GO:0051084	'de novo' post-translational protein folding	4/48	37/18800	2.3217e-06	0.000480077	0.000327482	HSPH1/HSPA1B/DNAJB1/HSPA1A	4
BP	GO:0034612	response to tumor necrosis factor	7/48	249/18800	3.04558e-06	0.000547974	0.000373798	VCAM1/HES1/CCL3L3/CCL3/CCL4/HSPA1B/HSPA1A	7
BP	GO:0097201	negative regulation of transcription from RNA polymerase II promoter in response to stress	3/48	12/18800	3.38137e-06	0.000547974	0.000373798	JUN/DNAJB1/HSPA1A	3
BP	GO:0006458	'de novo' protein folding	4/48	41/18800	3.53342e-06	0.000547974	0.000373798	HSPH1/HSPA1B/DNAJB1/HSPA1A	4
BP	GO:0032781	positive regulation of ATP-dependent activity	4/48	45/18800	5.15981e-06	0.000724499	0.000494214	ATP1B1/HNRNPU/DNAJB1/VMP1	4
BP	GO:0043922	negative regulation by host of viral transcription	3/48	14/18800	5.57458e-06	0.000724499	0.000494214	JUN/CCL3/CCL4	3
BP	GO:0043618	regulation of transcription from RNA polymerase II promoter in response to stress	4/48	47/18800	6.15384e-06	0.000724499	0.000494214	JUN/DNAJB1/HSPA1A/EGR1	4
BP	GO:0009266	response to temperature stimulus	6/48	180/18800	6.2289e-06	0.000724499	0.000494214	CXCL12/IGF1/HSPA1B/DNAJB1/DNAJA4/HSPA1A	6
BP	GO:0044403	biological process involved in symbiotic interaction	7/48	286/18800	7.56535e-06	0.000828183	0.000564942	APOE/JUN/CCL3/CCL4/WWP1/HSPA1B/HSPA1A	7
BP	GO:0071347	cellular response to interleukin-1	5/48	111/18800	9.16573e-06	0.000947635	0.000646425	HES1/CCL3L3/CCL3/CCL4/EGR1	5
BP	GO:0043620	regulation of DNA-templated transcription in response to stress	4/48	53/18800	9.99006e-06	0.000976203	0.000665913	JUN/DNAJB1/HSPA1A/EGR1	4
BP	GO:0021545	cranial nerve development	4/48	54/18800	1.07691e-05	0.000976203	0.000665913	HES1/MAFB/SLC1A3/NRP2	4
BP	GO:0019932	second-messenger-mediated signaling	7/48	303/18800	1.10157e-05	0.000976203	0.000665913	VCAM1/APOE/IGF1/MCOLN1/ATP1B1/CCL3/CCL4	7
BP	GO:0019722	calcium-mediated signaling	6/48	202/18800	1.20384e-05	0.00101834	0.000694656	VCAM1/IGF1/MCOLN1/ATP1B1/CCL3/CCL4	6
BP	GO:0051928	positive regulation of calcium ion transport	5/48	119/18800	1.28637e-05	0.00104084	0.000710005	CXCL12/ATP1B1/CCL3/CCL4/VMP1	5
BP	GO:0070374	positive regulation of ERK1 and ERK2 cascade	6/48	220/18800	1.9529e-05	0.00151431	0.00103298	CCL3L3/APOE/JUN/IGF1/CCL3/CCL4	6
BP	GO:1901673	regulation of mitotic spindle assembly	3/48	22/18800	2.32485e-05	0.00171766	0.00117169	HSPA1B/HNRNPU/HSPA1A	3
BP	GO:0071677	positive regulation of mononuclear cell migration	4/48	66/18800	2.39974e-05	0.00171766	0.00117169	CXCL12/LGMN/CCL3/CCL4	4
BP	GO:0051851	modulation by host of symbiont process	4/48	67/18800	2.54733e-05	0.00175577	0.00119769	APOE/JUN/CCL3/CCL4	4
BP	GO:0019221	cytokine-mediated signaling pathway	8/48	486/18800	2.86279e-05	0.00182772	0.00124677	CXCL12/CCL3L3/LILRB5/CCL3/CCL4/HSPA1B/HSPA1A/EGR1	8
BP	GO:0070555	response to interleukin-1	5/48	141/18800	2.91976e-05	0.00182772	0.00124677	HES1/CCL3L3/CCL3/CCL4/EGR1	5
BP	GO:0061077	chaperone-mediated protein folding	4/48	70/18800	3.03017e-05	0.00182772	0.00124677	HSPH1/HSPA1B/DNAJB1/HSPA1A	4
BP	GO:0042026	protein refolding	3/48	24/18800	3.04457e-05	0.00182772	0.00124677	HSPA1B/DNAJA4/HSPA1A	3
BP	GO:0043462	regulation of ATP-dependent activity	4/48	73/18800	3.57694e-05	0.00208022	0.00141901	ATP1B1/HNRNPU/DNAJB1/VMP1	4
BP	GO:0051924	regulation of calcium ion transport	6/48	251/18800	4.0932e-05	0.00230832	0.00157461	CXCL12/HES1/ATP1B1/CCL3/CCL4/VMP1	6
BP	GO:0090169	regulation of spindle assembly	3/48	29/18800	5.44739e-05	0.00298165	0.00203392	HSPA1B/HNRNPU/HSPA1A	3
BP	GO:0070098	chemokine-mediated signaling pathway	4/48	89/18800	7.78755e-05	0.00414075	0.0028246	CXCL12/CCL3L3/CCL3/CCL4	4
BP	GO:0016032	viral process	7/48	418/18800	8.56282e-05	0.0044265	0.00301952	APOE/JUN/CCL3/CCL4/WWP1/HSPA1B/HSPA1A	7
BP	GO:0050850	positive regulation of calcium-mediated signaling	3/48	34/18800	8.84134e-05	0.00444695	0.00303347	IGF1/CCL3/CCL4	3
BP	GO:0006816	calcium ion transport	7/48	424/18800	9.3594e-05	0.00458364	0.00312671	CXCL12/HES1/MCOLN1/ATP1B1/CCL3/CCL4/VMP1	7
BP	GO:0002690	positive regulation of leukocyte chemotaxis	4/48	94/18800	9.63591e-05	0.00459806	0.00313655	CXCL12/LGMN/CCL3/CCL4	4
BP	GO:1990868	response to chemokine	4/48	97/18800	0.000108871	0.00494169	0.00337095	CXCL12/CCL3L3/CCL3/CCL4	4
BP	GO:1990869	cellular response to chemokine	4/48	97/18800	0.000108871	0.00494169	0.00337095	CXCL12/CCL3L3/CCL3/CCL4	4
BP	GO:2000403	positive regulation of lymphocyte migration	3/48	37/18800	0.000114186	0.00505951	0.00345133	CXCL12/CCL3/CCL4	3
BP	GO:0051702	biological process involved in interaction with symbiont	4/48	101/18800	0.000127337	0.00551104	0.00375934	APOE/JUN/CCL3/CCL4	4
BP	GO:0070372	regulation of ERK1 and ERK2 cascade	6/48	311/18800	0.00013355	0.00553435	0.00377523	CCL3L3/APOE/JUN/IGF1/CCL3/CCL4	6
BP	GO:0060236	regulation of mitotic spindle organization	3/48	39/18800	0.000133824	0.00553435	0.00377523	HSPA1B/HNRNPU/HSPA1A	3
BP	GO:0060326	cell chemotaxis	6/48	315/18800	0.00014318	0.00579255	0.00395136	VCAM1/CXCL12/CCL3L3/LGMN/CCL3/CCL4	6
BP	GO:0071674	mononuclear cell migration	5/48	199/18800	0.000149514	0.00592013	0.00403839	CXCL12/CCL3L3/LGMN/CCL3/CCL4	5
BP	GO:0008202	steroid metabolic process	6/48	323/18800	0.00016409	0.00636192	0.00433976	APOE/LGMN/LIPA/IDI1/ABCA1/EGR1	6
BP	GO:0090224	regulation of spindle organization	3/48	43/18800	0.00017942	0.00681431	0.00464836	HSPA1B/HNRNPU/HSPA1A	3
BP	GO:0070371	ERK1 and ERK2 cascade	6/48	335/18800	0.000199924	0.00732627	0.00499759	CCL3L3/APOE/JUN/IGF1/CCL3/CCL4	6
BP	GO:0006457	protein folding	5/48	212/18800	0.000200774	0.00732627	0.00499759	HSPH1/HSPA1B/DNAJB1/DNAJA4/HSPA1A	5
BP	GO:1904646	cellular response to amyloid-beta	3/48	45/18800	0.000205564	0.00735683	0.00501843	VCAM1/LGMN/IGF1	3
BP	GO:0071675	regulation of mononuclear cell migration	4/48	116/18800	0.000217144	0.00762461	0.0052011	CXCL12/LGMN/CCL3/CCL4	4
BP	GO:0043410	positive regulation of MAPK cascade	7/48	491/18800	0.000231356	0.0077783	0.00530594	CCL3L3/APOE/JUN/IGF1/GADD45B/CCL3/CCL4	7
BP	GO:0045646	regulation of erythrocyte differentiation	3/48	47/18800	0.00023406	0.0077783	0.00530594	MAFB/HSPA1B/HSPA1A	3
BP	GO:0090279	regulation of calcium ion import	3/48	47/18800	0.00023406	0.0077783	0.00530594	CXCL12/HES1/CCL3	3
BP	GO:0072676	lymphocyte migration	4/48	119/18800	0.000239469	0.00781844	0.00533332	CXCL12/CCL3L3/CCL3/CCL4	4
BP	GO:0048483	autonomic nervous system development	3/48	48/18800	0.000249217	0.00799643	0.00545473	VCAM1/HES1/NRP2	3
BP	GO:0010038	response to metal ion	6/48	351/18800	0.000257038	0.0081076	0.00553057	SLC40A1/VCAM1/LGMN/JUN/MCOLN1/KCNMA1	6
BP	GO:0002688	regulation of leukocyte chemotaxis	4/48	124/18800	0.000280282	0.00847423	0.00578066	CXCL12/LGMN/CCL3/CCL4	4
BP	GO:0010968	regulation of microtubule nucleation	2/48	10/18800	0.000283524	0.00847423	0.00578066	HSPA1B/HSPA1A	2
BP	GO:0035747	natural killer cell chemotaxis	2/48	10/18800	0.000283524	0.00847423	0.00578066	CCL3/CCL4	2
BP	GO:0097529	myeloid leukocyte migration	5/48	229/18800	0.000286876	0.00847423	0.00578066	CXCL12/CCL3L3/LGMN/CCL3/CCL4	5
BP	GO:0019083	viral transcription	3/48	51/18800	0.000298459	0.00867861	0.00592008	JUN/CCL3/CCL4	3
BP	GO:0030595	leukocyte chemotaxis	5/48	236/18800	0.000329505	0.00943398	0.00643535	CXCL12/CCL3L3/LGMN/CCL3/CCL4	5
BP	GO:1904645	response to amyloid-beta	3/48	55/18800	0.000373311	0.0105262	0.00718042	VCAM1/LGMN/IGF1	3
BP	GO:0050678	regulation of epithelial cell proliferation	6/48	382/18800	0.000403848	0.0112173	0.00765186	CXCL12/HES1/APOE/JUN/IGF1/NRP2	6
BP	GO:0050900	leukocyte migration	6/48	384/18800	0.000415191	0.0113628	0.00775109	VCAM1/CXCL12/CCL3L3/LGMN/CCL3/CCL4	6
BP	GO:0006986	response to unfolded protein	4/48	139/18800	0.000432636	0.0116686	0.0079597	HSPH1/HSPA1B/DNAJB1/HSPA1A	4
BP	GO:0050921	positive regulation of chemotaxis	4/48	140/18800	0.00044453	0.0118182	0.00806171	CXCL12/LGMN/CCL3/CCL4	4
BP	GO:0002687	positive regulation of leukocyte migration	4/48	141/18800	0.000456657	0.0119696	0.00816498	CXCL12/LGMN/CCL3/CCL4	4
BP	GO:0033700	phospholipid efflux	2/48	13/18800	0.000489044	0.012269	0.00836927	APOE/ABCA1	2
BP	GO:0070424	regulation of nucleotide-binding oligomerization domain containing signaling pathway	2/48	13/18800	0.000489044	0.012269	0.00836927	HSPA1B/HSPA1A	2
BP	GO:1903265	positive regulation of tumor necrosis factor-mediated signaling pathway	2/48	13/18800	0.000489044	0.012269	0.00836927	HSPA1B/HSPA1A	2
BP	GO:0051592	response to calcium ion	4/48	144/18800	0.000494453	0.012269	0.00836927	LGMN/JUN/MCOLN1/KCNMA1	4
BP	GO:0010959	regulation of metal ion transport	6/48	403/18800	0.000535874	0.0131219	0.00895102	CXCL12/HES1/ATP1B1/CCL3/CCL4/VMP1	6
BP	GO:2000401	regulation of lymphocyte migration	3/48	63/18800	0.000557037	0.0134629	0.00918368	CXCL12/CCL3/CCL4	3
BP	GO:0030007	cellular potassium ion homeostasis	2/48	14/18800	0.000569622	0.0135906	0.00927077	ATP1B1/KCNMA1	2
BP	GO:0048247	lymphocyte chemotaxis	3/48	64/18800	0.000583388	0.0137428	0.00937462	CCL3L3/CCL3/CCL4	3
BP	GO:0035051	cardiocyte differentiation	4/48	153/18800	0.000621205	0.0143463	0.00978629	VCAM1/HES1/IGF1/HNRNPU	4
BP	GO:0016125	sterol metabolic process	4/48	154/18800	0.000636583	0.0143463	0.00978629	APOE/LIPA/IDI1/ABCA1	4
BP	GO:0034605	cellular response to heat	3/48	66/18800	0.000638453	0.0143463	0.00978629	HSPA1B/DNAJB1/HSPA1A	3
BP	GO:0043270	positive regulation of ion transport	5/48	273/18800	0.000639841	0.0143463	0.00978629	CXCL12/ATP1B1/CCL3/CCL4/VMP1	5
BP	GO:0032488	Cdc42 protein signal transduction	2/48	15/18800	0.000656186	0.0143666	0.00980013	APOE/ABCA1	2
BP	GO:0034380	high-density lipoprotein particle assembly	2/48	15/18800	0.000656186	0.0143666	0.00980013	APOE/ABCA1	2
BP	GO:0055067	monovalent inorganic cation homeostasis	4/48	157/18800	0.000684337	0.0148087	0.0101017	PDK4/ATP1B1/SLC1A3/KCNMA1	4
BP	GO:0090307	mitotic spindle assembly	3/48	69/18800	0.000727101	0.0154816	0.0105607	HSPA1B/HNRNPU/HSPA1A	3
BP	GO:0035966	response to topologically incorrect protein	4/48	160/18800	0.00073458	0.0154816	0.0105607	HSPH1/HSPA1B/DNAJB1/HSPA1A	4
BP	GO:0048872	homeostasis of number of cells	5/48	282/18800	0.000740603	0.0154816	0.0105607	SLC40A1/MAFB/LIPA/HSPA1B/HSPA1A	5
BP	GO:0070431	nucleotide-binding oligomerization domain containing 2 signaling pathway	2/48	16/18800	0.000748706	0.0154816	0.0105607	HSPA1B/HSPA1A	2
BP	GO:0001666	response to hypoxia	5/48	286/18800	0.000789015	0.0161358	0.011007	VCAM1/CXCL12/ATP1B1/KCNMA1/EGR1	5
BP	GO:0010632	regulation of epithelial cell migration	5/48	290/18800	0.000839758	0.0169522	0.0115638	APOE/LGMN/JUN/DNAJA4/NRP2	5
BP	GO:0021783	preganglionic parasympathetic fiber development	2/48	17/18800	0.000847152	0.0169522	0.0115638	HES1/NRP2	2
BP	GO:0150076	neuroinflammatory response	3/48	73/18800	0.00085698	0.0169664	0.0115736	JUN/IGF1/CCL3	3
BP	GO:0050673	epithelial cell proliferation	6/48	443/18800	0.000878599	0.0172113	0.0117406	CXCL12/HES1/APOE/JUN/IGF1/NRP2	6
BP	GO:0140115	export across plasma membrane	3/48	74/18800	0.000891596	0.017284	0.0117902	SLC40A1/ATP1B1/ABCA1	3
BP	GO:0050848	regulation of calcium-mediated signaling	3/48	75/18800	0.000927088	0.0177867	0.0121331	IGF1/CCL3/CCL4	3
BP	GO:0036293	response to decreased oxygen levels	5/48	299/18800	0.000962821	0.0182838	0.0124722	VCAM1/CXCL12/ATP1B1/KCNMA1/EGR1	5
BP	GO:0048245	eosinophil chemotaxis	2/48	19/18800	0.00106171	0.0197583	0.0134781	CCL3/CCL4	2
BP	GO:0048486	parasympathetic nervous system development	2/48	19/18800	0.00106171	0.0197583	0.0134781	HES1/NRP2	2
BP	GO:0001936	regulation of endothelial cell proliferation	4/48	178/18800	0.00109231	0.0201267	0.0137293	CXCL12/APOE/JUN/NRP2	4
BP	GO:0003151	outflow tract morphogenesis	3/48	80/18800	0.00111799	0.0203978	0.0139143	HES1/JUN/NRP2	3
BP	GO:0043691	reverse cholesterol transport	2/48	20/18800	0.00117775	0.020723	0.0141361	APOE/ABCA1	2
BP	GO:0090026	positive regulation of monocyte chemotaxis	2/48	20/18800	0.00117775	0.020723	0.0141361	CXCL12/LGMN	2
BP	GO:0140131	positive regulation of lymphocyte chemotaxis	2/48	20/18800	0.00117775	0.020723	0.0141361	CCL3/CCL4	2
BP	GO:1901214	regulation of neuron death	5/48	313/18800	0.00118035	0.020723	0.0141361	APOE/LGMN/JUN/CCL3/EGR1	5
BP	GO:0071277	cellular response to calcium ion	3/48	84/18800	0.00128734	0.0221828	0.0151319	LGMN/JUN/MCOLN1	3
BP	GO:0097006	regulation of plasma lipoprotein particle levels	3/48	84/18800	0.00128734	0.0221828	0.0151319	APOE/LIPA/ABCA1	3
BP	GO:0090280	positive regulation of calcium ion import	2/48	21/18800	0.00129961	0.0221888	0.015136	CXCL12/CCL3	2
BP	GO:0070482	response to oxygen levels	5/48	324/18800	0.00137535	0.0230966	0.0157552	VCAM1/CXCL12/ATP1B1/KCNMA1/EGR1	5
BP	GO:0016049	cell growth	6/48	484/18800	0.00138526	0.0230966	0.0157552	CXCL12/APOE/IGF1/HSPA1B/HSPA1A/NRP2	6
BP	GO:0050821	protein stabilization	4/48	191/18800	0.00141677	0.0230966	0.0157552	IGF1/ATP1B1/HSPA1B/HSPA1A	4
BP	GO:0071248	cellular response to metal ion	4/48	191/18800	0.00141677	0.0230966	0.0157552	SLC40A1/LGMN/JUN/MCOLN1	4
BP	GO:0006883	cellular sodium ion homeostasis	2/48	22/18800	0.00142725	0.0230966	0.0157552	ATP1B1/SLC1A3	2
BP	GO:0034755	iron ion transmembrane transport	2/48	22/18800	0.00142725	0.0230966	0.0157552	SLC40A1/MCOLN1	2
BP	GO:0007626	locomotory behavior	4/48	192/18800	0.00144422	0.0231698	0.0158052	SELENOP/CXCL12/APOE/EGR1	4
BP	GO:1901652	response to peptide	6/48	491/18800	0.00149042	0.0236341	0.0161219	VCAM1/CXCL12/LGMN/IGF1/PDK4/EGR1	6
BP	GO:0001935	endothelial cell proliferation	4/48	194/18800	0.00150024	0.0236341	0.0161219	CXCL12/APOE/JUN/NRP2	4
BP	GO:0051235	maintenance of location	5/48	331/18800	0.00151126	0.0236341	0.0161219	APOE/MCOLN1/CCL3/HNRNPU/ABCA1	5
BP	GO:0072677	eosinophil migration	2/48	23/18800	0.00156063	0.0242028	0.0165099	CCL3/CCL4	2
BP	GO:0070509	calcium ion import	3/48	91/18800	0.00162095	0.0249305	0.0170063	CXCL12/HES1/CCL3	3
BP	GO:2000737	negative regulation of stem cell differentiation	2/48	24/18800	0.00169974	0.025928	0.0176867	HES1/HNRNPU	2
BP	GO:1903037	regulation of leukocyte cell-cell adhesion	5/48	344/18800	0.00178965	0.0270776	0.0184709	VCAM1/CXCL12/HES1/IGF1/HSPH1	5
BP	GO:0070423	nucleotide-binding oligomerization domain containing signaling pathway	2/48	25/18800	0.00184454	0.027683	0.0188839	HSPA1B/HSPA1A	2
BP	GO:0043523	regulation of neuron apoptotic process	4/48	207/18800	0.00190189	0.0283154	0.0193152	APOE/LGMN/JUN/CCL3	4
BP	GO:0045637	regulation of myeloid cell differentiation	4/48	208/18800	0.00193558	0.0284596	0.0194136	MAFB/CCL3/HSPA1B/HSPA1A	4
BP	GO:2001237	negative regulation of extrinsic apoptotic signaling pathway	3/48	97/18800	0.00194632	0.0284596	0.0194136	IGF1/HSPA1B/HSPA1A	3
BP	GO:0034377	plasma lipoprotein particle assembly	2/48	26/18800	0.00199501	0.0284596	0.0194136	APOE/ABCA1	2
BP	GO:0035872	nucleotide-binding domain, leucine rich repeat containing receptor signaling pathway	2/48	26/18800	0.00199501	0.0284596	0.0194136	HSPA1B/HSPA1A	2
BP	GO:1901623	regulation of lymphocyte chemotaxis	2/48	26/18800	0.00199501	0.0284596	0.0194136	CCL3/CCL4	2
BP	GO:0070997	neuron death	5/48	353/18800	0.00200333	0.0284596	0.0194136	APOE/LGMN/JUN/CCL3/EGR1	5
BP	GO:0050679	positive regulation of epithelial cell proliferation	4/48	211/18800	0.00203913	0.0287487	0.0196108	CXCL12/JUN/IGF1/NRP2	4
BP	GO:0019080	viral gene expression	3/48	100/18800	0.00212318	0.0294354	0.0200792	JUN/CCL3/CCL4	3
BP	GO:0010631	epithelial cell migration	5/48	358/18800	0.00212983	0.0294354	0.0200792	APOE/LGMN/JUN/DNAJA4/NRP2	5
BP	GO:0010875	positive regulation of cholesterol efflux	2/48	27/18800	0.00215111	0.0294354	0.0200792	APOE/ABCA1	2
BP	GO:0072012	glomerulus vasculature development	2/48	27/18800	0.00215111	0.0294354	0.0200792	HES1/EGR1	2
BP	GO:0090132	epithelium migration	5/48	361/18800	0.00220848	0.0299999	0.0204643	APOE/LGMN/JUN/DNAJA4/NRP2	5
BP	GO:0015914	phospholipid transport	3/48	102/18800	0.00224645	0.0302946	0.0206653	APOE/ABCA1/VMP1	3
BP	GO:0002685	regulation of leukocyte migration	4/48	218/18800	0.00229557	0.0302964	0.0206666	CXCL12/LGMN/CCL3/CCL4	4
BP	GO:0042102	positive regulation of T cell proliferation	3/48	103/18800	0.00230973	0.0302964	0.0206666	VCAM1/HES1/IGF1	3
BP	GO:0032801	receptor catabolic process	2/48	28/18800	0.00231281	0.0302964	0.0206666	APOE/LGMN	2
BP	GO:0090025	regulation of monocyte chemotaxis	2/48	28/18800	0.00231281	0.0302964	0.0206666	CXCL12/LGMN	2
BP	GO:0051651	maintenance of location in cell	4/48	219/18800	0.00233393	0.0302964	0.0206666	APOE/MCOLN1/CCL3/HNRNPU	4
BP	GO:0090130	tissue migration	5/48	366/18800	0.00234427	0.0302964	0.0206666	APOE/LGMN/JUN/DNAJA4/NRP2	5
BP	GO:0071241	cellular response to inorganic substance	4/48	221/18800	0.00241199	0.0306839	0.0209309	SLC40A1/LGMN/JUN/MCOLN1	4
BP	GO:0021602	cranial nerve morphogenesis	2/48	29/18800	0.0024801	0.0306839	0.0209309	MAFB/NRP2	2
BP	GO:0061437	renal system vasculature development	2/48	29/18800	0.0024801	0.0306839	0.0209309	HES1/EGR1	2
BP	GO:0061440	kidney vasculature development	2/48	29/18800	0.0024801	0.0306839	0.0209309	HES1/EGR1	2
BP	GO:0065005	protein-lipid complex assembly	2/48	29/18800	0.0024801	0.0306839	0.0209309	APOE/ABCA1	2
BP	GO:1902430	negative regulation of amyloid-beta formation	2/48	29/18800	0.0024801	0.0306839	0.0209309	APOE/IGF1	2
BP	GO:0050870	positive regulation of T cell activation	4/48	223/18800	0.00249183	0.0306839	0.0209309	VCAM1/HES1/IGF1/HSPH1	4
BP	GO:0030593	neutrophil chemotaxis	3/48	106/18800	0.00250616	0.0306839	0.0209309	CCL3L3/CCL3/CCL4	3
BP	GO:0050920	regulation of chemotaxis	4/48	225/18800	0.00257347	0.0311036	0.0212172	CXCL12/LGMN/CCL3/CCL4	4
BP	GO:0030004	cellular monovalent inorganic cation homeostasis	3/48	107/18800	0.00257386	0.0311036	0.0212172	ATP1B1/SLC1A3/KCNMA1	3
BP	GO:0030900	forebrain development	5/48	376/18800	0.002634	0.0314941	0.0214835	CXCL12/HES1/PHACTR1/DNAJB1/NRP2	5
BP	GO:0045671	negative regulation of osteoclast differentiation	2/48	30/18800	0.00265293	0.0314941	0.0214835	MAFB/CCL3	2
BP	GO:0048588	developmental cell growth	4/48	227/18800	0.00265694	0.0314941	0.0214835	CXCL12/APOE/IGF1/NRP2	4
BP	GO:0032611	interleukin-1 beta production	3/48	110/18800	0.00278373	0.0320306	0.0218495	IGF1/CCL3/EGR1	3
BP	GO:0032651	regulation of interleukin-1 beta production	3/48	110/18800	0.00278373	0.0320306	0.0218495	IGF1/CCL3/EGR1	3
BP	GO:0010594	regulation of endothelial cell migration	4/48	230/18800	0.00278561	0.0320306	0.0218495	APOE/LGMN/DNAJA4/NRP2	4
BP	GO:2001234	negative regulation of apoptotic signaling pathway	4/48	230/18800	0.00278561	0.0320306	0.0218495	CXCL12/IGF1/HSPA1B/HSPA1A	4
BP	GO:0007159	leukocyte cell-cell adhesion	5/48	381/18800	0.00278826	0.0320306	0.0218495	VCAM1/CXCL12/HES1/IGF1/HSPH1	5
BP	GO:0001938	positive regulation of endothelial cell proliferation	3/48	111/18800	0.00285596	0.032607	0.0222428	CXCL12/JUN/NRP2	3
BP	GO:0045732	positive regulation of protein catabolic process	4/48	233/18800	0.0029185	0.0331178	0.0225912	APOE/WWP1/HSPA1B/HSPA1A	4
BP	GO:0055075	potassium ion homeostasis	2/48	32/18800	0.00301514	0.0340071	0.0231978	ATP1B1/KCNMA1	2
BP	GO:0030099	myeloid cell differentiation	5/48	391/18800	0.00311635	0.034471	0.0235143	JUN/MAFB/CCL3/HSPA1B/HSPA1A	5
BP	GO:0031116	positive regulation of microtubule polymerization	2/48	33/18800	0.00320445	0.034471	0.0235143	HSPA1B/HSPA1A	2
BP	GO:0045648	positive regulation of erythrocyte differentiation	2/48	33/18800	0.00320445	0.034471	0.0235143	HSPA1B/HSPA1A	2
BP	GO:0050901	leukocyte tethering or rolling	2/48	33/18800	0.00320445	0.034471	0.0235143	VCAM1/CXCL12	2
BP	GO:0055094	response to lipoprotein particle	2/48	33/18800	0.00320445	0.034471	0.0235143	APOE/ABCA1	2
BP	GO:1901099	negative regulation of signal transduction in absence of ligand	2/48	33/18800	0.00320445	0.034471	0.0235143	HSPA1B/HSPA1A	2
BP	GO:1902992	negative regulation of amyloid precursor protein catabolic process	2/48	33/18800	0.00320445	0.034471	0.0235143	APOE/IGF1	2
BP	GO:2001240	negative regulation of extrinsic apoptotic signaling pathway in absence of ligand	2/48	33/18800	0.00320445	0.034471	0.0235143	HSPA1B/HSPA1A	2
BP	GO:0051402	neuron apoptotic process	4/48	241/18800	0.00329402	0.0352308	0.0240326	APOE/LGMN/JUN/CCL3	4
BP	GO:0071346	cellular response to interferon-gamma	3/48	118/18800	0.00339408	0.0360936	0.0246211	CCL3L3/CCL3/CCL4	3
BP	GO:0043254	regulation of protein-containing complex assembly	5/48	401/18800	0.00347156	0.0367078	0.0250401	HES1/APOE/HSPA1B/ABCA1/HSPA1A	5
BP	GO:1903039	positive regulation of leukocyte cell-cell adhesion	4/48	245/18800	0.00349361	0.0367323	0.0250568	VCAM1/HES1/IGF1/HSPH1	4
BP	GO:0071398	cellular response to fatty acid	2/48	35/18800	0.00359937	0.0372448	0.0254064	HES1/PDK4	2
BP	GO:0090075	relaxation of muscle	2/48	35/18800	0.00359937	0.0372448	0.0254064	ATP1B1/KCNMA1	2
BP	GO:0048675	axon extension	3/48	121/18800	0.00364243	0.0372448	0.0254064	CXCL12/APOE/NRP2	3
BP	GO:0051101	regulation of DNA binding	3/48	121/18800	0.00364243	0.0372448	0.0254064	HES1/JUN/IGF1	3
BP	GO:0051225	spindle assembly	3/48	121/18800	0.00364243	0.0372448	0.0254064	HSPA1B/HNRNPU/HSPA1A	3
BP	GO:0007020	microtubule nucleation	2/48	36/18800	0.00380491	0.0384833	0.0262513	HSPA1B/HSPA1A	2
BP	GO:0071402	cellular response to lipoprotein particle stimulus	2/48	36/18800	0.00380491	0.0384833	0.0262513	APOE/ABCA1	2
BP	GO:0007052	mitotic spindle organization	3/48	124/18800	0.00390162	0.0390372	0.0266291	HSPA1B/HNRNPU/HSPA1A	3
BP	GO:0030218	erythrocyte differentiation	3/48	124/18800	0.00390162	0.0390372	0.0266291	MAFB/HSPA1B/HSPA1A	3
BP	GO:0031112	positive regulation of microtubule polymerization or depolymerization	2/48	37/18800	0.00401581	0.0391375	0.0266975	HSPA1B/HSPA1A	2
BP	GO:0048846	axon extension involved in axon guidance	2/48	37/18800	0.00401581	0.0391375	0.0266975	CXCL12/NRP2	2
BP	GO:1901021	positive regulation of calcium ion transmembrane transporter activity	2/48	37/18800	0.00401581	0.0391375	0.0266975	ATP1B1/VMP1	2
BP	GO:1902284	neuron projection extension involved in neuron projection guidance	2/48	37/18800	0.00401581	0.0391375	0.0266975	CXCL12/NRP2	2
BP	GO:0001558	regulation of cell growth	5/48	415/18800	0.0040168	0.0391375	0.0266975	CXCL12/APOE/IGF1/HSPA1B/HSPA1A	5
BP	GO:0071621	granulocyte chemotaxis	3/48	128/18800	0.00426434	0.0409454	0.0279307	CCL3L3/CCL3/CCL4	3
BP	GO:1990266	neutrophil migration	3/48	128/18800	0.00426434	0.0409454	0.0279307	CCL3L3/CCL3/CCL4	3
BP	GO:0002696	positive regulation of leukocyte activation	5/48	421/18800	0.00426835	0.0409454	0.0279307	VCAM1/HES1/IGF1/CCL3/HSPH1	5
BP	GO:0032612	interleukin-1 production	3/48	129/18800	0.00435812	0.0413799	0.0282271	IGF1/CCL3/EGR1	3
BP	GO:0032652	regulation of interleukin-1 production	3/48	129/18800	0.00435812	0.0413799	0.0282271	IGF1/CCL3/EGR1	3
BP	GO:0072210	metanephric nephron development	2/48	40/18800	0.00468035	0.0442139	0.0301603	HES1/EGR1	2
BP	GO:0034101	erythrocyte homeostasis	3/48	133/18800	0.00474573	0.0446051	0.0304272	MAFB/HSPA1B/HSPA1A	3
BP	GO:0006979	response to oxidative stress	5/48	433/18800	0.00480505	0.0449357	0.0306527	SELENOP/APOE/JUN/HSPA1B/HSPA1A	5
BP	GO:0021879	forebrain neuron differentiation	2/48	41/18800	0.0049124	0.0454824	0.0310257	HES1/NRP2	2
BP	GO:0150077	regulation of neuroinflammatory response	2/48	41/18800	0.0049124	0.0454824	0.0310257	IGF1/CCL3	2
BP	GO:0050867	positive regulation of cell activation	5/48	436/18800	0.00494642	0.0455707	0.0310859	VCAM1/HES1/IGF1/CCL3/HSPH1	5
BP	GO:0009314	response to radiation	5/48	438/18800	0.0050423	0.0462252	0.0315323	VCAM1/CXCL12/NABP1/SLC1A3/EGR1	5
BP	GO:0046034	ATP metabolic process	4/48	273/18800	0.00512624	0.0467643	0.0319001	IGF1/ATP1B1/HSPA1B/HSPA1A	4
BP	GO:0008203	cholesterol metabolic process	3/48	139/18800	0.00536523	0.0487058	0.0332245	APOE/IDI1/ABCA1	3
BP	GO:0045785	positive regulation of cell adhesion	5/48	446/18800	0.00543911	0.0491368	0.0335185	VCAM1/CXCL12/HES1/IGF1/HSPH1	5
BP	GO:0034341	response to interferon-gamma	3/48	140/18800	0.00547299	0.049204	0.0335643	CCL3L3/CCL3/CCL4	3
BP	GO:0043542	endothelial cell migration	4/48	279/18800	0.00553275	0.0495021	0.0337677	APOE/LGMN/DNAJA4/NRP2	4
BP	GO:0050671	positive regulation of lymphocyte proliferation	3/48	141/18800	0.00558204	0.0495072	0.0337711	VCAM1/HES1/IGF1	3
BP	GO:0031331	positive regulation of cellular catabolic process	5/48	449/18800	0.00559348	0.0495072	0.0337711	APOE/IGF1/HSPA1B/HNRNPU/HSPA1A	5
BP	GO:0062208	positive regulation of pattern recognition receptor signaling pathway	2/48	44/18800	0.00563972	0.0495072	0.0337711	HSPA1B/HSPA1A	2
BP	GO:2001239	regulation of extrinsic apoptotic signaling pathway in absence of ligand	2/48	44/18800	0.00563972	0.0495072	0.0337711	HSPA1B/HSPA1A	2
BP	GO:0010212	response to ionizing radiation	3/48	142/18800	0.00569239	0.0497349	0.0339265	VCAM1/NABP1/EGR1	3
BP	GO:0032946	positive regulation of mononuclear cell proliferation	3/48	143/18800	0.00580405	0.0500726	0.0341568	VCAM1/HES1/IGF1	3
BP	GO:0009268	response to pH	2/48	45/18800	0.00589247	0.0500726	0.0341568	LGMN/MCOLN1	2
BP	GO:0048538	thymus development	2/48	45/18800	0.00589247	0.0500726	0.0341568	HES1/MAFB	2
BP	GO:0071827	plasma lipoprotein particle organization	2/48	45/18800	0.00589247	0.0500726	0.0341568	APOE/ABCA1	2
BP	GO:1900271	regulation of long-term synaptic potentiation	2/48	45/18800	0.00589247	0.0500726	0.0341568	APOE/LGMN	2
BP	GO:1902895	positive regulation of miRNA transcription	2/48	45/18800	0.00589247	0.0500726	0.0341568	JUN/EGR1	2
BP	GO:0006874	cellular calcium ion homeostasis	5/48	456/18800	0.00596574	0.0502364	0.0342686	CXCL12/APOE/MCOLN1/ATP1B1/CCL3	5
BP	GO:0022407	regulation of cell-cell adhesion	5/48	456/18800	0.00596574	0.0502364	0.0342686	VCAM1/CXCL12/HES1/IGF1/HSPH1	5
BP	GO:0015748	organophosphate ester transport	3/48	145/18800	0.0060313	0.050333	0.0343344	APOE/ABCA1/VMP1	3
BP	GO:0043524	negative regulation of neuron apoptotic process	3/48	145/18800	0.0060313	0.050333	0.0343344	APOE/LGMN/JUN	3
BP	GO:0046718	viral entry into host cell	3/48	146/18800	0.00614691	0.0508701	0.0347008	WWP1/HSPA1B/HSPA1A	3
BP	GO:1904707	positive regulation of vascular associated smooth muscle cell proliferation	2/48	46/18800	0.00615033	0.0508701	0.0347008	JUN/IGF1	2
BP	GO:0022409	positive regulation of cell-cell adhesion	4/48	291/18800	0.00640953	0.0525776	0.0358656	VCAM1/HES1/IGF1/HSPH1	4
BP	GO:0001774	microglial cell activation	2/48	47/18800	0.00641328	0.0525776	0.0358656	JUN/CCL3	2
BP	GO:1902652	secondary alcohol metabolic process	3/48	149/18800	0.00650167	0.0530685	0.0362004	APOE/IDI1/ABCA1	3
BP	GO:0140014	mitotic nuclear division	4/48	293/18800	0.00656413	0.0531362	0.0362466	IGF1/HSPA1B/HNRNPU/HSPA1A	4
BP	GO:0055074	calcium ion homeostasis	5/48	468/18800	0.00664422	0.0531362	0.0362466	CXCL12/APOE/MCOLN1/ATP1B1/CCL3	5
BP	GO:0042311	vasodilation	2/48	48/18800	0.00668128	0.0531362	0.0362466	APOE/KCNMA1	2
BP	GO:0048146	positive regulation of fibroblast proliferation	2/48	48/18800	0.00668128	0.0531362	0.0362466	JUN/IGF1	2
BP	GO:0071825	protein-lipid complex subunit organization	2/48	48/18800	0.00668128	0.0531362	0.0362466	APOE/ABCA1	2
BP	GO:1902003	regulation of amyloid-beta formation	2/48	48/18800	0.00668128	0.0531362	0.0362466	APOE/IGF1	2
BP	GO:1902850	microtubule cytoskeleton organization involved in mitosis	3/48	151/18800	0.00674485	0.0534134	0.0364358	HSPA1B/HNRNPU/HSPA1A	3
BP	GO:0070507	regulation of microtubule cytoskeleton organization	3/48	152/18800	0.00686845	0.0540029	0.0368379	HSPA1B/HNRNPU/HSPA1A	3
BP	GO:0002762	negative regulation of myeloid leukocyte differentiation	2/48	49/18800	0.00695432	0.0540029	0.0368379	MAFB/CCL3	2
BP	GO:0070839	metal ion export	2/48	49/18800	0.00695432	0.0540029	0.0368379	SLC40A1/ATP1B1	2
BP	GO:0120009	intermembrane lipid transfer	2/48	49/18800	0.00695432	0.0540029	0.0368379	APOE/ABCA1	2
BP	GO:0044409	entry into host	3/48	153/18800	0.00699339	0.0540029	0.0368379	WWP1/HSPA1B/HSPA1A	3
BP	GO:2001236	regulation of extrinsic apoptotic signaling pathway	3/48	153/18800	0.00699339	0.0540029	0.0368379	IGF1/HSPA1B/HSPA1A	3
BP	GO:0043484	regulation of RNA splicing	3/48	154/18800	0.00711968	0.0543409	0.0370684	HNRNPU/CCNL1/HSPA1A	3
BP	GO:0097530	granulocyte migration	3/48	154/18800	0.00711968	0.0543409	0.0370684	CCL3L3/CCL3/CCL4	3
BP	GO:0031647	regulation of protein stability	4/48	300/18800	0.00712476	0.0543409	0.0370684	IGF1/ATP1B1/HSPA1B/HSPA1A	4
BP	GO:0002269	leukocyte activation involved in inflammatory response	2/48	50/18800	0.00723235	0.054623	0.0372609	JUN/CCL3	2
BP	GO:0021872	forebrain generation of neurons	2/48	50/18800	0.00723235	0.054623	0.0372609	HES1/NRP2	2
BP	GO:0007346	regulation of mitotic cell cycle	5/48	478/18800	0.00724981	0.054623	0.0372609	HES1/LGMN/IGF1/NABP1/HNRNPU	5
BP	GO:0001667	ameboidal-type cell migration	5/48	480/18800	0.00737542	0.0553454	0.0377536	APOE/LGMN/JUN/DNAJA4/NRP2	5
BP	GO:1903364	positive regulation of cellular protein catabolic process	3/48	157/18800	0.0075067	0.0557215	0.0380102	APOE/HSPA1B/HSPA1A	3
BP	GO:0010823	negative regulation of mitochondrion organization	2/48	51/18800	0.00751537	0.0557215	0.0380102	IGF1/HSPA1A	2
BP	GO:0045332	phospholipid translocation	2/48	51/18800	0.00751537	0.0557215	0.0380102	ABCA1/VMP1	2
BP	GO:0070665	positive regulation of leukocyte proliferation	3/48	158/18800	0.00763843	0.0564092	0.0384793	VCAM1/HES1/IGF1	3
BP	GO:0010874	regulation of cholesterol efflux	2/48	52/18800	0.00780334	0.0573993	0.0391547	APOE/ABCA1	2
BP	GO:0002262	myeloid cell homeostasis	3/48	160/18800	0.00790598	0.0579253	0.0395135	MAFB/HSPA1B/HSPA1A	3
BP	GO:0050806	positive regulation of synaptic transmission	3/48	161/18800	0.00804182	0.0586895	0.0400348	APOE/LGMN/SLC1A3	3
BP	GO:0034381	plasma lipoprotein particle clearance	2/48	53/18800	0.00809623	0.0588558	0.0401483	APOE/LIPA	2
BP	GO:0072503	cellular divalent inorganic cation homeostasis	5/48	494/18800	0.00829783	0.0599218	0.0408754	CXCL12/APOE/MCOLN1/ATP1B1/CCL3	5
BP	GO:0099173	postsynapse organization	3/48	163/18800	0.00831763	0.0599218	0.0408754	APOE/LGMN/NRP2	3
BP	GO:0070588	calcium ion transmembrane transport	4/48	314/18800	0.00833947	0.0599218	0.0408754	MCOLN1/ATP1B1/CCL3/VMP1	4
BP	GO:0061900	glial cell activation	2/48	54/18800	0.00839403	0.0600819	0.0409846	JUN/CCL3	2
BP	GO:0001764	neuron migration	3/48	164/18800	0.0084576	0.060305	0.0411368	CXCL12/PHACTR1/NRP2	3
BP	GO:0019058	viral life cycle	4/48	317/18800	0.00861639	0.0610738	0.0416612	APOE/WWP1/HSPA1B/HSPA1A	4
BP	GO:0031113	regulation of microtubule polymerization	2/48	55/18800	0.0086967	0.0610738	0.0416612	HSPA1B/HSPA1A	2
BP	GO:0097352	autophagosome maturation	2/48	55/18800	0.0086967	0.0610738	0.0416612	MCOLN1/VMP1	2
BP	GO:1902991	regulation of amyloid precursor protein catabolic process	2/48	55/18800	0.0086967	0.0610738	0.0416612	APOE/IGF1	2
BP	GO:0034204	lipid translocation	2/48	56/18800	0.00900421	0.0622931	0.042493	ABCA1/VMP1	2
BP	GO:0034205	amyloid-beta formation	2/48	56/18800	0.00900421	0.0622931	0.042493	APOE/IGF1	2
BP	GO:0055078	sodium ion homeostasis	2/48	56/18800	0.00900421	0.0622931	0.042493	ATP1B1/SLC1A3	2
BP	GO:0061756	leukocyte adhesion to vascular endothelial cell	2/48	56/18800	0.00900421	0.0622931	0.042493	VCAM1/CXCL12	2
BP	GO:0001961	positive regulation of cytokine-mediated signaling pathway	2/48	57/18800	0.00931655	0.0635785	0.0433698	HSPA1B/HSPA1A	2
BP	GO:0010803	regulation of tumor necrosis factor-mediated signaling pathway	2/48	57/18800	0.00931655	0.0635785	0.0433698	HSPA1B/HSPA1A	2
BP	GO:0043388	positive regulation of DNA binding	2/48	57/18800	0.00931655	0.0635785	0.0433698	HES1/IGF1	2
BP	GO:0048660	regulation of smooth muscle cell proliferation	3/48	170/18800	0.00932667	0.0635785	0.0433698	APOE/JUN/IGF1	3
BP	GO:0051099	positive regulation of binding	3/48	171/18800	0.00947641	0.0643635	0.0439053	HES1/APOE/IGF1	3
BP	GO:1990138	neuron projection extension	3/48	172/18800	0.00962756	0.0647231	0.0441506	CXCL12/APOE/NRP2	3
BP	GO:0006695	cholesterol biosynthetic process	2/48	58/18800	0.00963369	0.0647231	0.0441506	APOE/IDI1	2
BP	GO:1902653	secondary alcohol biosynthetic process	2/48	58/18800	0.00963369	0.0647231	0.0441506	APOE/IDI1	2
BP	GO:0048659	smooth muscle cell proliferation	3/48	173/18800	0.00978011	0.0650313	0.0443608	APOE/JUN/IGF1	3
BP	GO:0045787	positive regulation of cell cycle	4/48	329/18800	0.00978439	0.0650313	0.0443608	HES1/LGMN/IGF1/HNRNPU	4
BP	GO:0048638	regulation of developmental growth	4/48	329/18800	0.00978439	0.0650313	0.0443608	CXCL12/APOE/LGMN/IGF1	4
BP	GO:0010634	positive regulation of epithelial cell migration	3/48	174/18800	0.00993408	0.0652372	0.0445013	LGMN/JUN/NRP2	3
BP	GO:0042129	regulation of T cell proliferation	3/48	174/18800	0.00993408	0.0652372	0.0445013	VCAM1/HES1/IGF1	3
BP	GO:0006826	iron ion transport	2/48	59/18800	0.0099556	0.0652372	0.0445013	SLC40A1/MCOLN1	2
BP	GO:1902893	regulation of miRNA transcription	2/48	59/18800	0.0099556	0.0652372	0.0445013	JUN/EGR1	2
BP	GO:0006694	steroid biosynthetic process	3/48	175/18800	0.0100895	0.065652	0.0447843	APOE/IDI1/EGR1	3
BP	GO:0046890	regulation of lipid biosynthetic process	3/48	175/18800	0.0100895	0.065652	0.0447843	APOE/PDK4/EGR1	3
BP	GO:1902905	positive regulation of supramolecular fiber organization	3/48	176/18800	0.0102463	0.066212	0.0451663	APOE/HSPA1B/HSPA1A	3
BP	GO:0002753	cytoplasmic pattern recognition receptor signaling pathway	2/48	60/18800	0.0102823	0.066212	0.0451663	HSPA1B/HSPA1A	2
BP	GO:0061614	miRNA transcription	2/48	60/18800	0.0102823	0.066212	0.0451663	JUN/EGR1	2
BP	GO:0050954	sensory perception of mechanical stimulus	3/48	177/18800	0.0104045	0.0665385	0.045389	CXCL12/OTOA/SLC1A3	3
BP	GO:0052126	movement in host environment	3/48	177/18800	0.0104045	0.0665385	0.045389	WWP1/HSPA1B/HSPA1A	3
BP	GO:0043112	receptor metabolic process	2/48	61/18800	0.0106136	0.0676437	0.0461429	APOE/LGMN	2
BP	GO:0008361	regulation of cell size	3/48	179/18800	0.0107252	0.0681213	0.0464687	CXCL12/APOE/KCNMA1	3
BP	GO:0032731	positive regulation of interleukin-1 beta production	2/48	62/18800	0.0109497	0.0686108	0.0468026	CCL3/EGR1	2
BP	GO:0032757	positive regulation of interleukin-8 production	2/48	62/18800	0.0109497	0.0686108	0.0468026	HSPA1B/HSPA1A	2
BP	GO:0097035	regulation of membrane lipid distribution	2/48	62/18800	0.0109497	0.0686108	0.0468026	ABCA1/VMP1	2
BP	GO:2000736	regulation of stem cell differentiation	2/48	62/18800	0.0109497	0.0686108	0.0468026	HES1/HNRNPU	2
BP	GO:0050863	regulation of T cell activation	4/48	342/18800	0.0111615	0.0694698	0.0473886	VCAM1/HES1/IGF1/HSPH1	4
BP	GO:0062012	regulation of small molecule metabolic process	4/48	342/18800	0.0111615	0.0694698	0.0473886	APOE/IGF1/PDK4/EGR1	4
BP	GO:0070542	response to fatty acid	2/48	63/18800	0.0112904	0.0700384	0.0477764	HES1/PDK4	2
BP	GO:0055001	muscle cell development	3/48	183/18800	0.0113837	0.0703823	0.048011	HES1/IGF1/HNRNPU	3
BP	GO:0040014	regulation of multicellular organism growth	2/48	64/18800	0.0116358	0.0709977	0.0484308	LGMN/IGF1	2
BP	GO:0045670	regulation of osteoclast differentiation	2/48	64/18800	0.0116358	0.0709977	0.0484308	MAFB/CCL3	2
BP	GO:0050918	positive chemotaxis	2/48	64/18800	0.0116358	0.0709977	0.0484308	CXCL12/CCL3	2
BP	GO:0060760	positive regulation of response to cytokine stimulus	2/48	64/18800	0.0116358	0.0709977	0.0484308	HSPA1B/HSPA1A	2
BP	GO:0007265	Ras protein signal transduction	4/48	347/18800	0.0117228	0.0712948	0.0486335	APOE/JUN/IGF1/ABCA1	4
BP	GO:0016126	sterol biosynthetic process	2/48	65/18800	0.0119858	0.0726569	0.0495626	APOE/IDI1	2
BP	GO:0046578	regulation of Ras protein signal transduction	3/48	187/18800	0.0120652	0.0729004	0.0497287	APOE/IGF1/ABCA1	3
BP	GO:0007051	spindle organization	3/48	188/18800	0.0122392	0.0731388	0.0498913	HSPA1B/HNRNPU/HSPA1A	3
BP	GO:0031099	regeneration	3/48	188/18800	0.0122392	0.0731388	0.0498913	CXCL12/JUN/IGF1	3
BP	GO:0032835	glomerulus development	2/48	66/18800	0.0123405	0.0731388	0.0498913	HES1/EGR1	2
BP	GO:0038034	signal transduction in absence of ligand	2/48	66/18800	0.0123405	0.0731388	0.0498913	HSPA1B/HSPA1A	2
BP	GO:0050435	amyloid-beta metabolic process	2/48	66/18800	0.0123405	0.0731388	0.0498913	APOE/IGF1	2
BP	GO:0097192	extrinsic apoptotic signaling pathway in absence of ligand	2/48	66/18800	0.0123405	0.0731388	0.0498913	HSPA1B/HSPA1A	2
BP	GO:0061136	regulation of proteasomal protein catabolic process	3/48	190/18800	0.0125915	0.0743895	0.0507445	APOE/HSPA1B/HSPA1A	3
BP	GO:0042531	positive regulation of tyrosine phosphorylation of STAT protein	2/48	67/18800	0.0126996	0.0745552	0.0508576	HES1/IGF1	2
BP	GO:0072678	T cell migration	2/48	67/18800	0.0126996	0.0745552	0.0508576	CXCL12/CCL3	2
BP	GO:0051701	biological process involved in interaction with host	3/48	191/18800	0.0127698	0.0747313	0.0509777	WWP1/HSPA1B/HSPA1A	3
BP	GO:0048839	inner ear development	3/48	192/18800	0.0129495	0.0755458	0.0515333	HES1/MAFB/MAF	3
BP	GO:0042987	amyloid precursor protein catabolic process	2/48	68/18800	0.0130634	0.0759716	0.0518237	APOE/IGF1	2
BP	GO:0031334	positive regulation of protein-containing complex assembly	3/48	194/18800	0.0133135	0.0766755	0.0523039	HSPA1B/ABCA1/HSPA1A	3
BP	GO:0006066	alcohol metabolic process	4/48	361/18800	0.0133908	0.0766755	0.0523039	APOE/IGF1/IDI1/ABCA1	4
BP	GO:1901653	cellular response to peptide	4/48	361/18800	0.0133908	0.0766755	0.0523039	VCAM1/LGMN/IGF1/PDK4	4
BP	GO:0032922	circadian regulation of gene expression	2/48	69/18800	0.0134316	0.0766755	0.0523039	HNRNPU/EGR1	2
BP	GO:0033344	cholesterol efflux	2/48	69/18800	0.0134316	0.0766755	0.0523039	APOE/ABCA1	2
BP	GO:0050795	regulation of behavior	2/48	69/18800	0.0134316	0.0766755	0.0523039	APOE/CCL3	2
BP	GO:0051098	regulation of binding	4/48	366/18800	0.0140215	0.0797982	0.054434	HES1/APOE/JUN/IGF1	4
BP	GO:0060411	cardiac septum morphogenesis	2/48	71/18800	0.0141816	0.0802185	0.0547207	HES1/NRP2	2
BP	GO:1904427	positive regulation of calcium ion transmembrane transport	2/48	71/18800	0.0141816	0.0802185	0.0547207	ATP1B1/VMP1	2
BP	GO:0007178	transmembrane receptor protein serine/threonine kinase signaling pathway	4/48	368/18800	0.014279	0.0805248	0.0549297	HES1/JUN/HSPA1A/EGR1	4
BP	GO:0045862	positive regulation of proteolysis	4/48	369/18800	0.0144089	0.0810117	0.0552618	APOE/LGMN/HSPA1B/HSPA1A	4
BP	GO:2001233	regulation of apoptotic signaling pathway	4/48	370/18800	0.0145395	0.0812573	0.0554293	CXCL12/IGF1/HSPA1B/HSPA1A	4
BP	GO:0050810	regulation of steroid biosynthetic process	2/48	72/18800	0.0145632	0.0812573	0.0554293	APOE/EGR1	2
BP	GO:0009612	response to mechanical stimulus	3/48	201/18800	0.0146331	0.0812573	0.0554293	CXCL12/JUN/SLC1A3	3
BP	GO:0051251	positive regulation of lymphocyte activation	4/48	371/18800	0.0146708	0.0812573	0.0554293	VCAM1/HES1/IGF1/HSPH1	4
BP	GO:1903706	regulation of hemopoiesis	4/48	371/18800	0.0146708	0.0812573	0.0554293	MAFB/CCL3/HSPA1B/HSPA1A	4
BP	GO:1902115	regulation of organelle assembly	3/48	202/18800	0.0148274	0.0818809	0.0558548	HSPA1B/HNRNPU/HSPA1A	3
BP	GO:0032732	positive regulation of interleukin-1 production	2/48	73/18800	0.0149493	0.0820669	0.0559816	CCL3/EGR1	2
BP	GO:0045123	cellular extravasation	2/48	73/18800	0.0149493	0.0820669	0.0559816	VCAM1/CXCL12	2
BP	GO:0071383	cellular response to steroid hormone stimulus	3/48	203/18800	0.0150233	0.0822304	0.0560932	HSPA1B/HNRNPU/HSPA1A	3
BP	GO:0042098	T cell proliferation	3/48	204/18800	0.0152206	0.0830661	0.0566632	VCAM1/HES1/IGF1	3
BP	GO:1902903	regulation of supramolecular fiber organization	4/48	376/18800	0.0153391	0.0832285	0.056774	CXCL12/APOE/HSPA1B/HSPA1A	4
BP	GO:0035924	cellular response to vascular endothelial growth factor stimulus	2/48	74/18800	0.0153398	0.0832285	0.056774	VCAM1/NRP2	2
BP	GO:0021536	diencephalon development	2/48	75/18800	0.0157347	0.0851228	0.0580662	HES1/NRP2	2
BP	GO:0042326	negative regulation of phosphorylation	4/48	382/18800	0.0161661	0.087203	0.0594852	APOE/JUN/GADD45B/HNRNPU	4
BP	GO:1901215	negative regulation of neuron death	3/48	209/18800	0.0162293	0.087291	0.0595452	APOE/LGMN/JUN	3
BP	GO:0002573	myeloid leukocyte differentiation	3/48	210/18800	0.0164354	0.0881451	0.0601278	JUN/MAFB/CCL3	3
BP	GO:0048863	stem cell differentiation	3/48	211/18800	0.0166431	0.0890022	0.0607125	HES1/HNRNPU/NRP2	3
BP	GO:0008088	axo-dendritic transport	2/48	78/18800	0.0169453	0.0903588	0.0616379	HNRNPU/DST	2
BP	GO:0034764	positive regulation of transmembrane transport	3/48	213/18800	0.0170628	0.0907253	0.0618879	IGF1/ATP1B1/VMP1	3
BP	GO:0030301	cholesterol transport	2/48	79/18800	0.0173574	0.0915077	0.0624216	APOE/ABCA1	2
BP	GO:0048145	regulation of fibroblast proliferation	2/48	79/18800	0.0173574	0.0915077	0.0624216	JUN/IGF1	2
BP	GO:0048844	artery morphogenesis	2/48	79/18800	0.0173574	0.0915077	0.0624216	HES1/APOE	2
BP	GO:0097061	dendritic spine organization	2/48	80/18800	0.0177738	0.0934382	0.0637385	APOE/LGMN	2
BP	GO:0042176	regulation of protein catabolic process	4/48	395/18800	0.0180533	0.0946401	0.0645584	APOE/WWP1/HSPA1B/HSPA1A	4
BP	GO:0048144	fibroblast proliferation	2/48	81/18800	0.0181945	0.0948457	0.0646986	JUN/IGF1	2
BP	GO:0055013	cardiac muscle cell development	2/48	81/18800	0.0181945	0.0948457	0.0646986	IGF1/HNRNPU	2
BP	GO:0007163	establishment or maintenance of cell polarity	3/48	219/18800	0.0183575	0.0948982	0.0647344	HES1/CCL4/DST	3
BP	GO:0043583	ear development	3/48	219/18800	0.0183575	0.0948982	0.0647344	HES1/MAFB/MAF	3
BP	GO:0071805	potassium ion transmembrane transport	3/48	219/18800	0.0183575	0.0948982	0.0647344	ATP1B1/SLC1A3/KCNMA1	3
BP	GO:0097191	extrinsic apoptotic signaling pathway	3/48	221/18800	0.018801	0.0969214	0.0661146	IGF1/HSPA1B/HSPA1A	3
BP	GO:0014032	neural crest cell development	2/48	83/18800	0.0190483	0.0976556	0.0666154	HES1/NRP2	2
BP	GO:0042509	regulation of tyrosine phosphorylation of STAT protein	2/48	83/18800	0.0190483	0.0976556	0.0666154	HES1/IGF1	2
BP	GO:1903050	regulation of proteolysis involved in cellular protein catabolic process	3/48	223/18800	0.0192504	0.0984203	0.067137	APOE/HSPA1B/HSPA1A	3
BP	GO:0022406	membrane docking	2/48	84/18800	0.0194815	0.0987879	0.0673878	VCAM1/VMP1	2
BP	GO:0031397	negative regulation of protein ubiquitination	2/48	84/18800	0.0194815	0.0987879	0.0673878	HSPA1B/HSPA1A	2
BP	GO:0046785	microtubule polymerization	2/48	84/18800	0.0194815	0.0987879	0.0673878	HSPA1B/HSPA1A	2
CC	GO:0043202	lysosomal lumen	4/49	97/19594	0.000100797	0.0174892	0.0138601	LGMN/LIPA/SDC3/FUCA1	4
CC	GO:0030139	endocytic vesicle	6/49	342/19594	0.000201025	0.0174892	0.0138601	APOE/MCOLN1/CD163/HSPH1/MPEG1/ABCA1	6
CC	GO:0005775	vacuolar lumen	4/49	174/19594	0.000932101	0.0540619	0.042844	LGMN/LIPA/SDC3/FUCA1	4
CC	GO:0071682	endocytic vesicle lumen	2/49	23/19594	0.00149886	0.0652003	0.0516711	APOE/HSPH1	2
CC	GO:0044853	plasma membrane raft	3/49	113/19594	0.00283702	0.0864934	0.0685459	ATP1B1/KCNMA1/MS4A4A	3
CC	GO:0016235	aggresome	2/49	35/19594	0.00345821	0.0864934	0.0685459	HSPA1B/HSPA1A	2
CC	GO:0009925	basal plasma membrane	4/49	251/19594	0.00354484	0.0864934	0.0685459	SLC40A1/ATP1B1/SLC1A3/DST	4
CC	GO:0045177	apical part of cell	5/49	424/19594	0.0040416	0.0864934	0.0685459	VCAM1/LGMN/ATP1B1/OTOA/KCNMA1	5
CC	GO:0045178	basal part of cell	4/49	269/19594	0.00453294	0.0864934	0.0685459	SLC40A1/ATP1B1/SLC1A3/DST	4
CC	GO:0045335	phagocytic vesicle	3/49	138/19594	0.00497089	0.0864934	0.0685459	MCOLN1/MPEG1/ABCA1	3
CC	GO:0072562	blood microparticle	3/49	147/19594	0.00592273	0.0936869	0.0742467	APOE/HSPA1B/HSPA1A	3
MF	GO:0008009	chemokine activity	4/47	49/18410	7.261e-06	0.0017136	0.0012229	CXCL12/CCL3L3/CCL3/CCL4	4
MF	GO:0042379	chemokine receptor binding	4/47	71/18410	3.19579e-05	0.00377103	0.00269119	CXCL12/CCL3L3/CCL3/CCL4	4
MF	GO:0001664	G protein-coupled receptor binding	6/47	288/18410	8.71471e-05	0.00685558	0.00489247	CXCL12/CCL3L3/CCL3/CCL4/HSPA1B/HSPA1A	6
MF	GO:0044183	protein folding chaperone	3/47	43/18410	0.000179144	0.00835877	0.00596523	HSPA1B/DNAJB1/HSPA1A	3
MF	GO:0048020	CCR chemokine receptor binding	3/47	47/18410	0.000233702	0.00835877	0.00596523	CCL3L3/CCL3/CCL4	3
MF	GO:0051082	unfolded protein binding	4/47	121/18410	0.000254546	0.00835877	0.00596523	HSPA1B/DNAJB1/DNAJA4/HSPA1A	4
MF	GO:0031072	heat shock protein binding	4/47	123/18410	0.00027101	0.00835877	0.00596523	HSPA1B/DNAJB1/DNAJA4/HSPA1A	4
MF	GO:0005381	iron ion transmembrane transporter activity	2/47	10/18410	0.000283348	0.00835877	0.00596523	SLC40A1/MCOLN1	2
MF	GO:0005178	integrin binding	4/47	156/18410	0.00066641	0.0174747	0.0124708	VCAM1/CXCL12/IGF1/DST	4
MF	GO:0051117	ATPase binding	3/47	82/18410	0.00119905	0.0282976	0.0201946	ATP1B1/DNAJB1/ABCA1	3
MF	GO:0120020	cholesterol transfer activity	2/47	22/18410	0.00142639	0.0306026	0.0218395	APOE/ABCA1	2
MF	GO:0120015	sterol transfer activity	2/47	23/18410	0.0015597	0.0306741	0.0218905	APOE/ABCA1	2
MF	GO:0001671	ATPase activator activity	2/47	26/18410	0.00199382	0.0361956	0.0258309	ATP1B1/DNAJB1	2
MF	GO:0051787	misfolded protein binding	2/47	29/18410	0.00247864	0.0393759	0.0281005	HSPA1B/HSPA1A	2
MF	GO:0051087	chaperone binding	3/47	106/18410	0.0025027	0.0393759	0.0281005	HES1/DNAJB1/DNAJA4	3
MF	GO:0005125	cytokine activity	4/47	235/18410	0.00300245	0.0442861	0.0316047	CXCL12/CCL3L3/CCL3/CCL4	4
MF	GO:0140677	molecular function activator activity	2/47	34/18410	0.00339723	0.0471615	0.0336568	ATP1B1/DNAJB1	2
MF	GO:0015248	sterol transporter activity	2/47	36/18410	0.00380271	0.0489249	0.0349152	APOE/ABCA1	2
MF	GO:0042826	histone deacetylase binding	3/47	126/18410	0.0040751	0.0489249	0.0349152	HES1/HSPA1B/HSPA1A	3
MF	GO:0046915	transition metal ion transmembrane transporter activity	2/47	38/18410	0.0042296	0.0489249	0.0349152	SLC40A1/MCOLN1	2
MF	GO:0043014	alpha-tubulin binding	2/47	39/18410	0.00445101	0.0489249	0.0349152	ARL4C/HSPH1	2
MF	GO:0046873	metal ion transmembrane transporter activity	5/47	428/18410	0.0045608	0.0489249	0.0349152	SLC40A1/MCOLN1/ATP1B1/SLC1A3/KCNMA1	5
MF	GO:0140303	intramembrane lipid transporter activity	2/47	41/18410	0.0049096	0.0496515	0.0354337	ABCA1/VMP1	2
MF	GO:0005126	cytokine receptor binding	4/47	272/18410	0.0050493	0.0496515	0.0354337	CXCL12/CCL3L3/CCL3/CCL4	4
MF	GO:0048156	tau protein binding	2/47	43/18410	0.00538905	0.0508727	0.0363052	APOE/LGMN	2
MF	GO:0030544	Hsp70 protein binding	2/47	44/18410	0.00563654	0.0511624	0.036512	DNAJB1/DNAJA4	2
MF	GO:0120013	lipid transfer activity	2/47	49/18410	0.00695044	0.060752	0.0433556	APOE/ABCA1	2
MF	GO:0005319	lipid transporter activity	3/47	159/18410	0.00776181	0.0624242	0.0445489	APOE/ABCA1/VMP1	3
MF	GO:0140296	general transcription initiation factor binding	2/47	52/18410	0.00779903	0.0624242	0.0445489	JUN/HNRNPU	2
MF	GO:0048018	receptor ligand activity	5/47	489/18410	0.00793528	0.0624242	0.0445489	CXCL12/CCL3L3/IGF1/CCL3/CCL4	5
MF	GO:0030546	signaling receptor activator activity	5/47	496/18410	0.00841028	0.0640266	0.0456925	CXCL12/CCL3L3/IGF1/CCL3/CCL4	5
MF	GO:0005548	phospholipid transporter activity	2/47	62/18410	0.0109438	0.0782649	0.0558537	ABCA1/VMP1	2
MF	GO:1990841	promoter-specific chromatin binding	2/47	62/18410	0.0109438	0.0782649	0.0558537	HNRNPU/EGR1	2
MF	GO:0003714	transcription corepressor activity	3/47	191/18410	0.0127548	0.0885332	0.0631816	HNRNPU/DNAJB1/HSPA1A	3
KEGG	hsa05417	Lipid and atherosclerosis	7/33	215/8164	1.89982e-05	0.00290673	0.00241978	VCAM1/CCL3L3/JUN/CCL3/HSPA1B/ABCA1/HSPA1A	7
KEGG	hsa05323	Rheumatoid arthritis	4/33	93/8164	0.00050147	0.0234224	0.0194985	CXCL12/CCL3L3/JUN/CCL3	4
KEGG	hsa04061	Viral protein interaction with cytokine and cytokine receptor	4/33	100/8164	0.000660215	0.0234224	0.0194985	CXCL12/CCL3L3/CCL3/CCL4	4
KEGG	hsa04064	NF-kappa B signaling pathway	4/33	104/8164	0.000765436	0.0234224	0.0194985	VCAM1/CXCL12/GADD45B/CCL4	4
KEGG	hsa04620	Toll-like receptor signaling pathway	4/33	104/8164	0.000765436	0.0234224	0.0194985	CCL3L3/JUN/CCL3/CCL4	4
KEGG	hsa04979	Cholesterol metabolism	3/33	51/8164	0.00109807	0.0280008	0.0233099	APOE/LIPA/ABCA1	3
KEGG	hsa04142	Lysosome	4/33	132/8164	0.00185765	0.0370035	0.0308044	LGMN/MCOLN1/LIPA/FUCA1	4
KEGG	hsa04213	Longevity regulating pathway - multiple species	3/33	62/8164	0.00193482	0.0370035	0.0308044	IGF1/HSPA1B/HSPA1A	3
KEGG	hsa05224	Breast cancer	4/33	147/8164	0.00275107	0.0467682	0.0389333	HES1/JUN/IGF1/GADD45B	4
KEGG	hsa04612	Antigen processing and presentation	3/33	78/8164	0.00372478	0.0569892	0.047442	LGMN/HSPA1B/HSPA1A	3
KEGG	hsa04141	Protein processing in endoplasmic reticulum	4/33	171/8164	0.00473352	0.065839	0.0548092	HSPH1/HSPA1B/DNAJB1/HSPA1A	4
KEGG	hsa04010	MAPK signaling pathway	5/33	294/8164	0.00606732	0.0773584	0.0643988	JUN/IGF1/GADD45B/HSPA1B/HSPA1A	5
KEGG	hsa04062	Chemokine signaling pathway	4/33	192/8164	0.00711627	0.080294	0.0668426	CXCL12/CCL3L3/CCL3/CCL4	4
KEGG	hsa04933	AGE-RAGE signaling pathway in diabetic complications	3/33	100/8164	0.00745415	0.080294	0.0668426	VCAM1/JUN/EGR1	3
KEGG	hsa05142	Chagas disease	3/33	102/8164	0.00787196	0.080294	0.0668426	CCL3L3/JUN/CCL3	3
KEGG	hsa04960	Aldosterone-regulated sodium reabsorption	2/33	37/8164	0.00966047	0.0923783	0.0769025	IGF1/ATP1B1	2

## Sheet: C5-SPP1 TAMs
Enrichment analysis in each TAM subtype
ONTOLOGY	ID	Description	GeneRatio	BgRatio	pvalue	p.adjust	qvalue	geneID	Count
BP	GO:0097529	myeloid leukocyte migration	12/48	229/18800	3.78303e-13	4.68263e-10	2.68196e-10	CXCL3/CCL3L1/IL1B/CCL2/CXCL2/TREM2/CCL13/VEGFA/CD81/CXCL8/MIF/CCL4	12
BP	GO:0050900	leukocyte migration	14/48	384/18800	4.46602e-13	4.68263e-10	2.68196e-10	CXCL3/CCL3L1/IL1B/CCL2/CXCL2/ICAM1/IL10/TREM2/CCL13/VEGFA/CD81/CXCL8/MIF/CCL4	14
BP	GO:0071219	cellular response to molecule of bacterial origin	11/48	229/18800	1.0473e-11	6.76983e-09	3.87741e-09	CXCL3/IL1B/CCL2/MRC1/CXCL2/IL10/TREM2/CD14/NFKBIA/CXCL8/MIF	11
BP	GO:0030595	leukocyte chemotaxis	11/48	236/18800	1.45066e-11	6.76983e-09	3.87741e-09	CXCL3/CCL3L1/IL1B/CCL2/CXCL2/IL10/CCL13/VEGFA/CXCL8/MIF/CCL4	11
BP	GO:0060326	cell chemotaxis	12/48	315/18800	1.61417e-11	6.76983e-09	3.87741e-09	CXCL3/CCL3L1/IL1B/CCL2/CXCL2/IL10/CCL13/HBEGF/VEGFA/CXCL8/MIF/CCL4	12
BP	GO:0032496	response to lipopolysaccharide	12/48	333/18800	3.08025e-11	1.04469e-08	5.98342e-09	CXCL3/IL1B/CCL2/MRC1/CXCL2/IL10/TREM2/CD14/NFKBIA/CXCL8/MIF/THBD	12
BP	GO:0071216	cellular response to biotic stimulus	11/48	256/18800	3.48727e-11	1.04469e-08	5.98342e-09	CXCL3/IL1B/CCL2/MRC1/CXCL2/IL10/TREM2/CD14/NFKBIA/CXCL8/MIF	11
BP	GO:0070098	chemokine-mediated signaling pathway	8/48	89/18800	5.91456e-11	1.4572e-08	8.34611e-09	CXCL3/CCL3L1/CCL2/CXCL2/TREM2/CCL13/CXCL8/CCL4	8
BP	GO:0002237	response to molecule of bacterial origin	12/48	354/18800	6.2541e-11	1.4572e-08	8.34611e-09	CXCL3/IL1B/CCL2/MRC1/CXCL2/IL10/TREM2/CD14/NFKBIA/CXCL8/MIF/THBD	12
BP	GO:1990868	response to chemokine	8/48	97/18800	1.19206e-10	2.2725e-08	1.30157e-08	CXCL3/CCL3L1/CCL2/CXCL2/TREM2/CCL13/CXCL8/CCL4	8
BP	GO:1990869	cellular response to chemokine	8/48	97/18800	1.19206e-10	2.2725e-08	1.30157e-08	CXCL3/CCL3L1/CCL2/CXCL2/TREM2/CCL13/CXCL8/CCL4	8
BP	GO:0071222	cellular response to lipopolysaccharide	10/48	217/18800	1.52153e-10	2.65888e-08	1.52287e-08	CXCL3/IL1B/CCL2/MRC1/CXCL2/IL10/CD14/NFKBIA/CXCL8/MIF	10
BP	GO:0030593	neutrophil chemotaxis	8/48	106/18800	2.44541e-10	3.94464e-08	2.25929e-08	CXCL3/CCL3L1/IL1B/CCL2/CXCL2/CCL13/CXCL8/CCL4	8
BP	GO:0032103	positive regulation of response to external stimulus	12/48	442/18800	7.96097e-10	1.19244e-07	6.82968e-08	IL1B/NUPR1/TREM2/ALOX5AP/NFKBIA/VEGFA/C3/CD81/CXCL8/MIF/CCL4/THBD	12
BP	GO:0071621	granulocyte chemotaxis	8/48	128/18800	1.11187e-09	1.45725e-07	8.34635e-08	CXCL3/CCL3L1/IL1B/CCL2/CXCL2/CCL13/CXCL8/CCL4	8
BP	GO:1990266	neutrophil migration	8/48	128/18800	1.11187e-09	1.45725e-07	8.34635e-08	CXCL3/CCL3L1/IL1B/CCL2/CXCL2/CCL13/CXCL8/CCL4	8
BP	GO:0019221	cytokine-mediated signaling pathway	12/48	486/18800	2.32854e-09	2.87232e-07	1.64512e-07	CXCL3/CCL3L1/IL1B/IFI27/CCL2/CXCL2/TREM2/CCL13/NFKBIA/IL1RN/CXCL8/CCL4	12
BP	GO:0097530	granulocyte migration	8/48	154/18800	4.82754e-09	5.62409e-07	3.22119e-07	CXCL3/CCL3L1/IL1B/CCL2/CXCL2/CCL13/CXCL8/CCL4	8
BP	GO:0006959	humoral immune response	10/48	317/18800	5.98151e-09	6.6017e-07	3.78111e-07	CXCL3/IL1B/CCL2/CXCL2/RGCC/TREM2/CCL13/C3/CD81/CXCL8	10
BP	GO:0071347	cellular response to interleukin-1	7/48	111/18800	1.24594e-08	1.30637e-06	7.48221e-07	CCL3L1/IL1B/CCL2/CCL13/IL1RN/CXCL8/CCL4	7
BP	GO:0070555	response to interleukin-1	7/48	141/18800	6.54552e-08	6.53617e-06	3.74358e-06	CCL3L1/IL1B/CCL2/CCL13/IL1RN/CXCL8/CCL4	7
BP	GO:0002685	regulation of leukocyte migration	8/48	218/18800	7.28114e-08	6.93246e-06	3.97055e-06	CCL2/ICAM1/TREM2/VEGFA/CD81/CXCL8/MIF/CCL4	8
BP	GO:0070372	regulation of ERK1 and ERK2 cascade	9/48	311/18800	7.86671e-08	6.93246e-06	3.97055e-06	CCL3L1/IL1B/FN1/CCL2/ICAM1/TREM2/CCL13/MIF/CCL4	9
BP	GO:0050729	positive regulation of inflammatory response	7/48	145/18800	7.93415e-08	6.93246e-06	3.97055e-06	IL1B/NUPR1/TREM2/ALOX5AP/NFKBIA/C3/CD81	7
BP	GO:0070371	ERK1 and ERK2 cascade	9/48	335/18800	1.48032e-07	1.2417e-05	7.11179e-06	CCL3L1/IL1B/FN1/CCL2/ICAM1/TREM2/CCL13/MIF/CCL4	9
BP	GO:0043410	positive regulation of MAPK cascade	10/48	491/18800	3.61742e-07	2.91759e-05	1.67104e-05	CCL3L1/IL1B/CCL2/ICAM1/TREM2/CCL13/VEGFA/CD81/MIF/CCL4	10
BP	GO:0031663	lipopolysaccharide-mediated signaling pathway	5/48	62/18800	5.08098e-07	3.84958e-05	2.20484e-05	IL1B/CCL2/CD14/NFKBIA/MIF	5
BP	GO:0071346	cellular response to interferon-gamma	6/48	118/18800	5.32369e-07	3.84958e-05	2.20484e-05	CCL3L1/CCL2/MRC1/CCL13/CCL4/GSN	6
BP	GO:1904019	epithelial cell apoptotic process	6/48	118/18800	5.32369e-07	3.84958e-05	2.20484e-05	CCL2/ICAM1/NUPR1/RGCC/IL10/GSN	6
BP	GO:0044403	biological process involved in symbiotic interaction	8/48	286/18800	5.7912e-07	4.04805e-05	2.31851e-05	FN1/IFI27/MRC1/ICAM1/CD81/CXCL8/CCL4/GSN	8
BP	GO:0002437	inflammatory response to antigenic stimulus	5/48	75/18800	1.32201e-06	8.76822e-05	5.02198e-05	IL10/TREM2/C3/IL1RN/CD81	5
BP	GO:0070374	positive regulation of ERK1 and ERK2 cascade	7/48	220/18800	1.33802e-06	8.76822e-05	5.02198e-05	CCL3L1/CCL2/ICAM1/TREM2/CCL13/MIF/CCL4	7
BP	GO:0034341	response to interferon-gamma	6/48	140/18800	1.45308e-06	9.23367e-05	5.28857e-05	CCL3L1/CCL2/MRC1/CCL13/CCL4/GSN	6
BP	GO:0045785	positive regulation of cell adhesion	9/48	446/18800	1.62052e-06	9.99482e-05	5.72451e-05	IL1B/FN1/CCL2/IL10/NR4A3/PLAUR/VEGFA/TPM1/CD81	9
BP	GO:2000425	regulation of apoptotic cell clearance	3/48	10/18800	1.85102e-06	0.000110903	6.35193e-05	CCL2/TREM2/C3	3
BP	GO:0022407	regulation of cell-cell adhesion	9/48	456/18800	1.94484e-06	0.000113287	6.48848e-05	IL1B/CCL2/RGCC/IL10/NR4A3/PLAUR/VEGFA/IL1RN/CD81	9
BP	GO:0008360	regulation of cell shape	6/48	151/18800	2.25785e-06	0.000127965	7.32918e-05	FN1/CCL2/ARHGAP18/CCL13/VEGFA/TPM1	6
BP	GO:1905952	regulation of lipid localization	6/48	155/18800	2.62803e-06	0.000143773	8.2346e-05	SPP1/IL1B/TREM2/NFKBIA/C3/MIF	6
BP	GO:0001819	positive regulation of cytokine production	9/48	475/18800	2.71773e-06	0.000143773	8.2346e-05	IL1B/RGCC/IL10/TREM2/CD14/NR4A3/C3/CD81/MIF	9
BP	GO:0002697	regulation of immune effector process	8/48	353/18800	2.79732e-06	0.000143773	8.2346e-05	IL1B/ICAM1/IL10/TREM2/NR4A3/C3/CD81/MIF	8
BP	GO:0006898	receptor-mediated endocytosis	7/48	246/18800	2.81102e-06	0.000143773	8.2346e-05	MRC1/CD14/VEGFA/C3/STAB1/CD81/CXCL8	7
BP	GO:0002699	positive regulation of immune effector process	7/48	248/18800	2.96564e-06	0.00014807	8.4807e-05	IL1B/IL10/TREM2/NR4A3/C3/CD81/MIF	7
BP	GO:0034612	response to tumor necrosis factor	7/48	249/18800	3.04558e-06	0.000148525	8.50675e-05	CCL3L1/CCL2/CD14/CCL13/NFKBIA/CXCL8/CCL4	7
BP	GO:1904035	regulation of epithelial cell apoptotic process	5/48	94/18800	4.05485e-06	0.000193251	0.000110684	CCL2/ICAM1/NUPR1/RGCC/GSN	5
BP	GO:0002718	regulation of cytokine production involved in immune response	5/48	98/18800	4.97853e-06	0.000231999	0.000132877	IL1B/IL10/NR4A3/CD81/MIF	5
BP	GO:0002861	regulation of inflammatory response to antigenic stimulus	4/48	45/18800	5.15981e-06	0.00023522	0.000134722	IL10/TREM2/C3/CD81	4
BP	GO:0002367	cytokine production involved in immune response	5/48	100/18800	5.4983e-06	0.000245318	0.000140505	IL1B/IL10/NR4A3/CD81/MIF	5
BP	GO:0050727	regulation of inflammatory response	8/48	394/18800	6.28274e-06	0.000274477	0.000157206	IL1B/NUPR1/IL10/TREM2/ALOX5AP/NFKBIA/C3/CD81	8
BP	GO:0031349	positive regulation of defense response	7/48	289/18800	8.09818e-06	0.000346569	0.000198497	IL1B/NUPR1/TREM2/ALOX5AP/NFKBIA/C3/CD81	7
BP	GO:0016032	viral process	8/48	418/18800	9.67095e-06	0.0004056	0.000232306	IFI27/CCL2/MRC1/ICAM1/CD81/CXCL8/CCL4/GSN	8
BP	GO:0002526	acute inflammatory response	5/48	113/18800	1e-05	0.000411177	0.000235501	IL1B/FN1/NUPR1/ALOX5AP/C3	5
BP	GO:1905517	macrophage migration	4/48	55/18800	1.1592e-05	0.000462023	0.000264623	CCL2/TREM2/CD81/MIF	4
BP	GO:0042060	wound healing	8/48	429/18800	1.16773e-05	0.000462023	0.000264623	F13A1/FN1/HBEGF/PLAUR/VEGFA/TPM1/PLAU/THBD	8
BP	GO:0150078	positive regulation of neuroinflammatory response	3/48	18/18800	1.24074e-05	0.000481699	0.000275892	IL1B/NUPR1/TREM2	3
BP	GO:0006909	phagocytosis	7/48	310/18800	1.27733e-05	0.000481699	0.000275892	IL1B/CCL2/COLEC12/TREM2/CD14/C3/GSN	7
BP	GO:0072676	lymphocyte migration	5/48	119/18800	1.28637e-05	0.000481699	0.000275892	CCL3L1/CCL2/ICAM1/CCL13/CCL4	5
BP	GO:0002702	positive regulation of production of molecular mediator of immune response	5/48	120/18800	1.33974e-05	0.000492884	0.000282298	IL1B/IL10/NR4A3/CD81/MIF	5
BP	GO:0048245	eosinophil chemotaxis	3/48	19/18800	1.47074e-05	0.000524511	0.000300413	CCL2/CCL13/CCL4	3
BP	GO:0019058	viral life cycle	7/48	317/18800	1.47573e-05	0.000524511	0.000300413	IFI27/CCL2/MRC1/ICAM1/CD81/CXCL8/GSN	7
BP	GO:0002688	regulation of leukocyte chemotaxis	5/48	124/18800	1.57076e-05	0.00054898	0.000314427	CCL2/VEGFA/CXCL8/MIF/CCL4	5
BP	GO:0030449	regulation of complement activation	3/48	21/18800	2.01143e-05	0.00069147	0.000396038	IL1B/TREM2/C3	3
BP	GO:0048247	lymphocyte chemotaxis	4/48	64/18800	2.1235e-05	0.000718223	0.000411361	CCL3L1/CCL2/CCL13/CCL4	4
BP	GO:0050920	regulation of chemotaxis	6/48	225/18800	2.21687e-05	0.000737901	0.000422632	CCL2/TREM2/VEGFA/CXCL8/MIF/CCL4	6
BP	GO:0072577	endothelial cell apoptotic process	4/48	65/18800	2.25852e-05	0.000740018	0.000423844	CCL2/ICAM1/RGCC/IL10	4
BP	GO:0071356	cellular response to tumor necrosis factor	6/48	229/18800	2.44815e-05	0.000789811	0.000452363	CCL3L1/CCL2/CCL13/NFKBIA/CXCL8/CCL4	6
BP	GO:0045765	regulation of angiogenesis	7/48	345/18800	2.54301e-05	0.000807982	0.00046277	IL1B/RGCC/IL10/VEGFA/C3/STAB1/CXCL8	7
BP	GO:0002274	myeloid leukocyte activation	6/48	232/18800	2.63407e-05	0.000809287	0.000463518	FN1/IL10/TREM2/NR4A3/CXCL8/MIF	6
BP	GO:0060353	regulation of cell adhesion molecule production	3/48	23/18800	2.66878e-05	0.000809287	0.000463518	IL1B/COLEC12/CXCL8	3
BP	GO:0072677	eosinophil migration	3/48	23/18800	2.66878e-05	0.000809287	0.000463518	CCL2/CCL13/CCL4	3
BP	GO:0002720	positive regulation of cytokine production involved in immune response	4/48	68/18800	2.70148e-05	0.000809287	0.000463518	IL1B/NR4A3/CD81/MIF	4
BP	GO:1901342	regulation of vasculature development	7/48	351/18800	2.83934e-05	0.000838605	0.000480309	IL1B/RGCC/IL10/VEGFA/C3/STAB1/CXCL8	7
BP	GO:0002703	regulation of leukocyte mediated immunity	6/48	236/18800	2.89948e-05	0.000838732	0.000480382	IL1B/ICAM1/IL10/TREM2/C3/CD81	6
BP	GO:0002687	positive regulation of leukocyte migration	5/48	141/18800	2.91976e-05	0.000838732	0.000480382	ICAM1/TREM2/VEGFA/CXCL8/CCL4	5
BP	GO:0002548	monocyte chemotaxis	4/48	70/18800	3.03017e-05	0.000851262	0.000487558	CCL3L1/CCL2/CCL13/CCL4	4
BP	GO:0002922	positive regulation of humoral immune response	3/48	24/18800	3.04457e-05	0.000851262	0.000487558	IL1B/TREM2/C3	3
BP	GO:0050766	positive regulation of phagocytosis	4/48	71/18800	3.20508e-05	0.000884349	0.000506509	IL1B/CCL2/TREM2/C3	4
BP	GO:0034114	regulation of heterotypic cell-cell adhesion	3/48	25/18800	3.45354e-05	0.000940528	0.000538686	IL1B/IL10/IL1RN	3
BP	GO:0060352	cell adhesion molecule production	3/48	26/18800	3.897e-05	0.00104769	0.000600064	IL1B/COLEC12/CXCL8	3
BP	GO:2001233	regulation of apoptotic signaling pathway	7/48	370/18800	3.97176e-05	0.00105428	0.000603834	IL1B/LMNA/ICAM1/NUPR1/TREM2/PLAUR/MIF	7
BP	GO:0044409	entry into host	5/48	153/18800	4.31763e-05	0.00113176	0.000648213	MRC1/ICAM1/CD81/CXCL8/GSN	5
BP	GO:0002675	positive regulation of acute inflammatory response	3/48	27/18800	4.37627e-05	0.00113297	0.000648905	IL1B/ALOX5AP/C3	3
BP	GO:0007159	leukocyte cell-cell adhesion	7/48	381/18800	4.78178e-05	0.00122285	0.000700386	IL1B/CCL2/OLR1/ICAM1/IL10/NR4A3/CD81	7
BP	GO:0061844	antimicrobial humoral immune response mediated by antimicrobial peptide	4/48	79/18800	4.88264e-05	0.0012336	0.000706542	CXCL3/CXCL2/CCL13/CXCL8	4
BP	GO:1903203	regulation of oxidative stress-induced neuron death	3/48	29/18800	5.44739e-05	0.0013599	0.000778881	IL10/TREM2/NR4A3	3
BP	GO:1903034	regulation of response to wounding	5/48	166/18800	6.3656e-05	0.00157043	0.000899462	SPP1/IL10/HBEGF/PLAU/THBD	5
BP	GO:0002700	regulation of production of molecular mediator of immune response	5/48	167/18800	6.54958e-05	0.00159703	0.000914697	IL1B/IL10/NR4A3/CD81/MIF	5
BP	GO:0019915	lipid storage	4/48	86/18800	6.81115e-05	0.00164172	0.000940293	IL1B/TREM2/NFKBIA/C3	4
BP	GO:0002822	regulation of adaptive immune response based on somatic recombination of immune receptors built from immunoglobulin superfamily domains	5/48	173/18800	7.74135e-05	0.00184473	0.00105656	IL1B/IL10/TREM2/C3/CD81	5
BP	GO:0036475	neuron death in response to oxidative stress	3/48	33/18800	8.07568e-05	0.00190278	0.00108981	IL10/TREM2/NR4A3	3
BP	GO:0002706	regulation of lymphocyte mediated immunity	5/48	175/18800	8.17361e-05	0.00190445	0.00109077	IL1B/IL10/TREM2/C3/CD81	5
BP	GO:0052126	movement in host environment	5/48	177/18800	8.62425e-05	0.00198737	0.00113826	MRC1/ICAM1/CD81/CXCL8/GSN	5
BP	GO:0002696	positive regulation of leukocyte activation	7/48	421/18800	8.95387e-05	0.0020409	0.00116892	IL1B/CCL2/IL10/TREM2/NR4A3/CD81/MIF	7
BP	GO:0022409	positive regulation of cell-cell adhesion	6/48	291/18800	9.28227e-05	0.002093	0.00119876	IL1B/CCL2/IL10/NR4A3/PLAUR/CD81	6
BP	GO:0010721	negative regulation of cell development	5/48	181/18800	9.58276e-05	0.002127	0.00121824	SPP1/IL1B/TREM2/VEGFA/YWHAH	5
BP	GO:1905954	positive regulation of lipid localization	4/48	94/18800	9.63591e-05	0.002127	0.00121824	SPP1/IL1B/C3/MIF	4
BP	GO:0032102	negative regulation of response to external stimulus	7/48	429/18800	0.000100686	0.00215942	0.00123681	SPP1/CCL2/IL10/TREM2/PLAU/MIF/THBD	7
BP	GO:0045766	positive regulation of angiogenesis	5/48	183/18800	0.000100917	0.00215942	0.00123681	IL1B/IL10/VEGFA/C3/CXCL8	5
BP	GO:1904018	positive regulation of vasculature development	5/48	183/18800	0.000100917	0.00215942	0.00123681	IL1B/IL10/VEGFA/C3/CXCL8	5
BP	GO:0007565	female pregnancy	5/48	185/18800	0.000106213	0.00224977	0.00128855	SPP1/IL1B/FOSB/VEGFA/THBD	5
BP	GO:0032642	regulation of chemokine production	4/48	97/18800	0.000108871	0.00226042	0.00129465	IL1B/IL10/TREM2/MIF	4
BP	GO:0045807	positive regulation of endocytosis	4/48	97/18800	0.000108871	0.00226042	0.00129465	TREM2/CD14/VEGFA/C3	4
BP	GO:0050867	positive regulation of cell activation	7/48	436/18800	0.000111346	0.00228914	0.0013111	IL1B/CCL2/IL10/TREM2/NR4A3/CD81/MIF	7
BP	GO:0032602	chemokine production	4/48	98/18800	0.000113292	0.00230654	0.00132107	IL1B/IL10/TREM2/MIF	4
BP	GO:0002819	regulation of adaptive immune response	5/48	188/18800	0.000114553	0.00230978	0.00132292	IL1B/IL10/TREM2/C3/CD81	5
BP	GO:0050764	regulation of phagocytosis	4/48	99/18800	0.000117842	0.00235347	0.00134795	IL1B/CCL2/TREM2/C3	4
BP	GO:0022604	regulation of cell morphogenesis	6/48	305/18800	0.000120079	0.00235935	0.00135131	FN1/CCL2/ARHGAP18/CCL13/VEGFA/TPM1	6
BP	GO:0050731	positive regulation of peptidyl-tyrosine phosphorylation	5/48	190/18800	0.000120387	0.00235935	0.00135131	TREM2/HBEGF/VEGFA/CD81/MIF	5
BP	GO:0051701	biological process involved in interaction with host	5/48	191/18800	0.000123388	0.00238079	0.00136359	MRC1/ICAM1/CD81/CXCL8/GSN	5
BP	GO:1904037	positive regulation of epithelial cell apoptotic process	3/48	38/18800	0.000123751	0.00238079	0.00136359	CCL2/RGCC/GSN	3
BP	GO:0010876	lipid localization	7/48	446/18800	0.000128156	0.00244312	0.00139929	SPP1/IL1B/TREM2/NFKBIA/C3/SLCO2B1/MIF	7
BP	GO:0002443	leukocyte mediated immunity	7/48	457/18800	0.000148978	0.00279939	0.00160334	IL1B/ICAM1/IL10/TREM2/NR4A3/C3/CD81	7
BP	GO:0071674	mononuclear cell migration	5/48	199/18800	0.000149514	0.00279939	0.00160334	CCL3L1/CCL2/ICAM1/CCL13/CCL4	5
BP	GO:0150077	regulation of neuroinflammatory response	3/48	41/18800	0.000155537	0.00286107	0.00163867	IL1B/NUPR1/TREM2	3
BP	GO:1905521	regulation of macrophage migration	3/48	41/18800	0.000155537	0.00286107	0.00163867	TREM2/CD81/MIF	3
BP	GO:0034142	toll-like receptor 4 signaling pathway	3/48	42/18800	0.000167202	0.00304889	0.00174625	TREM2/CD14/NFKBIA	3
BP	GO:0044703	multi-organism reproductive process	5/48	205/18800	0.000171741	0.00310466	0.00177819	SPP1/IL1B/FOSB/VEGFA/THBD	5
BP	GO:0002824	positive regulation of adaptive immune response based on somatic recombination of immune receptors built from immunoglobulin superfamily domains	4/48	110/18800	0.000177052	0.00314642	0.00180211	IL1B/TREM2/C3/CD81	4
BP	GO:1901222	regulation of NIK/NF-kappaB signaling	4/48	110/18800	0.000177052	0.00314642	0.00180211	IL1B/TREM2/CD14/NFKBIA	4
BP	GO:0140353	lipid export from cell	3/48	43/18800	0.00017942	0.00316172	0.00181087	SPP1/IL1B/MIF	3
BP	GO:0030100	regulation of endocytosis	5/48	208/18800	0.00018376	0.0031942	0.00182947	ABL2/TREM2/CD14/VEGFA/C3	5
BP	GO:0048545	response to steroid hormone	6/48	330/18800	0.00018431	0.0031942	0.00182947	SPP1/IL10/FOSB/NR4A3/YWHAH/IL1RN	6
BP	GO:0051235	maintenance of location	6/48	331/18800	0.000187353	0.00322032	0.00184443	IL1B/IL10/TREM2/NFKBIA/C3/GSN	6
BP	GO:0033674	positive regulation of kinase activity	7/48	476/18800	0.000191379	0.00326278	0.00186875	IL1B/RGCC/TREM2/HBEGF/VEGFA/CD81/MIF	7
BP	GO:0044706	multi-multicellular organism process	5/48	213/18800	0.000205209	0.00342118	0.00195947	SPP1/IL1B/FOSB/VEGFA/THBD	5
BP	GO:0002920	regulation of humoral immune response	3/48	45/18800	0.000205564	0.00342118	0.00195947	IL1B/TREM2/C3	3
BP	GO:2000273	positive regulation of signaling receptor activity	3/48	45/18800	0.000205564	0.00342118	0.00195947	CCL2/IL10/HBEGF	3
BP	GO:0002821	positive regulation of adaptive immune response	4/48	115/18800	0.000210048	0.00346827	0.00198644	IL1B/TREM2/C3/CD81	4
BP	GO:1900744	regulation of p38MAPK cascade	3/48	46/18800	0.000219512	0.00359623	0.00205973	IL1B/TREM2/VEGFA	3
BP	GO:0002708	positive regulation of lymphocyte mediated immunity	4/48	117/18800	0.000224411	0.00364798	0.00208937	IL1B/TREM2/C3/CD81	4
BP	GO:0043500	muscle adaptation	4/48	118/18800	0.000231852	0.00373995	0.00214205	IL1B/LMNA/NR4A3/GSN	4
BP	GO:0002673	regulation of acute inflammatory response	3/48	47/18800	0.00023406	0.00374674	0.00214594	IL1B/ALOX5AP/C3	3
BP	GO:0007596	blood coagulation	5/48	221/18800	0.000243442	0.0038674	0.00221505	F13A1/FN1/PLAUR/PLAU/THBD	5
BP	GO:0061028	establishment of endothelial barrier	3/48	48/18800	0.000249217	0.00392938	0.00225055	IL1B/ICAM1/VEGFA	3
BP	GO:0019730	antimicrobial humoral response	4/48	122/18800	0.000263401	0.00412203	0.00236088	CXCL3/CXCL2/CCL13/CXCL8	4
BP	GO:0050817	coagulation	5/48	226/18800	0.00026995	0.00412882	0.00236477	F13A1/FN1/PLAUR/PLAU/THBD	5
BP	GO:0002224	toll-like receptor signaling pathway	4/48	123/18800	0.000271747	0.00412882	0.00236477	COLEC12/TREM2/CD14/NFKBIA	4
BP	GO:0007599	hemostasis	5/48	227/18800	0.000275505	0.00412882	0.00236477	F13A1/FN1/PLAUR/PLAU/THBD	5
BP	GO:0046683	response to organophosphorus	4/48	124/18800	0.000280282	0.00412882	0.00236477	IL1B/FOSB/MMP19/THBD	4
BP	GO:0002291	T cell activation via T cell receptor contact with antigen bound to MHC molecule on antigen presenting cell	2/48	10/18800	0.000283524	0.00412882	0.00236477	ICAM1/CD81	2
BP	GO:0019062	virion attachment to host cell	2/48	10/18800	0.000283524	0.00412882	0.00236477	ICAM1/CD81	2
BP	GO:0035747	natural killer cell chemotaxis	2/48	10/18800	0.000283524	0.00412882	0.00236477	CCL2/CCL4	2
BP	GO:0070391	response to lipoteichoic acid	2/48	10/18800	0.000283524	0.00412882	0.00236477	TREM2/CD14	2
BP	GO:0071223	cellular response to lipoteichoic acid	2/48	10/18800	0.000283524	0.00412882	0.00236477	TREM2/CD14	2
BP	GO:2000048	negative regulation of cell-cell adhesion mediated by cadherin	2/48	10/18800	0.000283524	0.00412882	0.00236477	RGCC/VEGFA	2
BP	GO:2001234	negative regulation of apoptotic signaling pathway	5/48	230/18800	0.000292694	0.00423296	0.00242442	IL1B/LMNA/ICAM1/PLAUR/MIF	5
BP	GO:0043277	apoptotic cell clearance	3/48	51/18800	0.000298459	0.0042625	0.00244134	CCL2/TREM2/C3	3
BP	GO:0050767	regulation of neurogenesis	6/48	361/18800	0.000298802	0.0042625	0.00244134	SPP1/IL1B/FN1/TREM2/VEGFA/YWHAH	6
BP	GO:0002449	lymphocyte mediated immunity	6/48	365/18800	0.000316929	0.00449055	0.00257195	IL1B/ICAM1/IL10/TREM2/C3/CD81	6
BP	GO:0002460	adaptive immune response based on somatic recombination of immune receptors built from immunoglobulin superfamily domains	6/48	370/18800	0.000340794	0.00471096	0.00269819	IL1B/ICAM1/IL10/TREM2/C3/CD81	6
BP	GO:0006956	complement activation	4/48	131/18800	0.000345513	0.00471096	0.00269819	IL1B/RGCC/TREM2/C3	4
BP	GO:0034115	negative regulation of heterotypic cell-cell adhesion	2/48	11/18800	0.000345965	0.00471096	0.00269819	IL10/IL1RN	2
BP	GO:0034350	regulation of glial cell apoptotic process	2/48	11/18800	0.000345965	0.00471096	0.00269819	CCL2/TREM2	2
BP	GO:0070587	regulation of cell-cell adhesion involved in gastrulation	2/48	11/18800	0.000345965	0.00471096	0.00269819	IL10/IL1RN	2
BP	GO:0098883	synapse pruning	2/48	11/18800	0.000345965	0.00471096	0.00269819	TREM2/C3	2
BP	GO:0018108	peptidyl-tyrosine phosphorylation	6/48	373/18800	0.000355776	0.00481331	0.00275681	ABL2/TREM2/HBEGF/VEGFA/CD81/MIF	6
BP	GO:0018212	peptidyl-tyrosine modification	6/48	376/18800	0.000371271	0.00498619	0.00285583	ABL2/TREM2/HBEGF/VEGFA/CD81/MIF	6
BP	GO:0010883	regulation of lipid storage	3/48	55/18800	0.000373311	0.00498619	0.00285583	TREM2/NFKBIA/C3	3
BP	GO:0014074	response to purine-containing compound	4/48	134/18800	0.000376549	0.00499761	0.00286237	IL1B/FOSB/MMP19/THBD	4
BP	GO:0050678	regulation of epithelial cell proliferation	6/48	382/18800	0.000403848	0.00517843	0.00296594	CCL2/NUPR1/RGCC/IL10/NR4A3/VEGFA	6
BP	GO:0050878	regulation of body fluid levels	6/48	382/18800	0.000403848	0.00517843	0.00296594	F13A1/FN1/PLAUR/VEGFA/PLAU/THBD	6
BP	GO:0002863	positive regulation of inflammatory response to antigenic stimulus	2/48	12/18800	0.000414481	0.00517843	0.00296594	C3/CD81	2
BP	GO:0044650	adhesion of symbiont to host cell	2/48	12/18800	0.000414481	0.00517843	0.00296594	ICAM1/CD81	2
BP	GO:0061469	regulation of type B pancreatic cell proliferation	2/48	12/18800	0.000414481	0.00517843	0.00296594	NUPR1/NR4A3	2
BP	GO:0070586	cell-cell adhesion involved in gastrulation	2/48	12/18800	0.000414481	0.00517843	0.00296594	IL10/IL1RN	2
BP	GO:1903909	regulation of receptor clustering	2/48	12/18800	0.000414481	0.00517843	0.00296594	CD81/GSN	2
BP	GO:0007566	embryo implantation	3/48	57/18800	0.000414867	0.00517843	0.00296594	SPP1/IL1B/VEGFA	3
BP	GO:0038066	p38MAPK cascade	3/48	57/18800	0.000414867	0.00517843	0.00296594	IL1B/TREM2/VEGFA	3
BP	GO:0046456	icosanoid biosynthetic process	3/48	57/18800	0.000414867	0.00517843	0.00296594	IL1B/ALOX5AP/MIF	3
BP	GO:0002705	positive regulation of leukocyte mediated immunity	4/48	138/18800	0.00042097	0.00522352	0.00299176	IL1B/TREM2/C3/CD81	4
BP	GO:0002253	activation of immune response	6/48	386/18800	0.000426782	0.00526449	0.00301522	IL1B/RGCC/TREM2/NR4A3/C3/CD81	6
BP	GO:0050768	negative regulation of neurogenesis	4/48	140/18800	0.00044453	0.00541965	0.00310409	SPP1/IL1B/TREM2/YWHAH	4
BP	GO:0050921	positive regulation of chemotaxis	4/48	140/18800	0.00044453	0.00541965	0.00310409	TREM2/VEGFA/CXCL8/CCL4	4
BP	GO:0038061	NIK/NF-kappaB signaling	4/48	141/18800	0.000456657	0.0055352	0.00317028	IL1B/TREM2/CD14/NFKBIA	4
BP	GO:2000351	regulation of endothelial cell apoptotic process	3/48	59/18800	0.000459287	0.0055352	0.00317028	CCL2/ICAM1/RGCC	3
BP	GO:0071456	cellular response to hypoxia	4/48	143/18800	0.000481616	0.00572919	0.00328138	LMNA/RGCC/TREM2/VEGFA	4
BP	GO:0060100	positive regulation of phagocytosis, engulfment	2/48	13/18800	0.000489044	0.00572919	0.00328138	TREM2/C3	2
BP	GO:0070486	leukocyte aggregation	2/48	13/18800	0.000489044	0.00572919	0.00328138	IL1B/NR4A3	2
BP	GO:0072683	T cell extravasation	2/48	13/18800	0.000489044	0.00572919	0.00328138	CCL2/ICAM1	2
BP	GO:1905155	positive regulation of membrane invagination	2/48	13/18800	0.000489044	0.00572919	0.00328138	TREM2/C3	2
BP	GO:0034113	heterotypic cell-cell adhesion	3/48	61/18800	0.000506651	0.00588009	0.00336781	IL1B/IL10/IL1RN	3
BP	GO:0051961	negative regulation of nervous system development	4/48	145/18800	0.000507533	0.00588009	0.00336781	SPP1/IL1B/TREM2/YWHAH	4
BP	GO:0046718	viral entry into host cell	4/48	146/18800	0.000520857	0.0059811	0.00342566	MRC1/ICAM1/CD81/GSN	4
BP	GO:0050730	regulation of peptidyl-tyrosine phosphorylation	5/48	261/18800	0.000521955	0.0059811	0.00342566	TREM2/HBEGF/VEGFA/CD81/MIF	5
BP	GO:0002712	regulation of B cell mediated immunity	3/48	62/18800	0.000531461	0.00599179	0.00343179	IL10/TREM2/C3	3
BP	GO:0002889	regulation of immunoglobulin mediated immune response	3/48	62/18800	0.000531461	0.00599179	0.00343179	IL10/TREM2/C3	3
BP	GO:0043030	regulation of macrophage activation	3/48	62/18800	0.000531461	0.00599179	0.00343179	IL10/TREM2/MIF	3
BP	GO:0032306	regulation of prostaglandin secretion	2/48	14/18800	0.000569622	0.00632009	0.00361982	IL1B/MIF	2
BP	GO:0032308	positive regulation of prostaglandin secretion	2/48	14/18800	0.000569622	0.00632009	0.00361982	IL1B/MIF	2
BP	GO:0050930	induction of positive chemotaxis	2/48	14/18800	0.000569622	0.00632009	0.00361982	VEGFA/CXCL8	2
BP	GO:0001885	endothelial cell development	3/48	64/18800	0.000583388	0.00637169	0.00364937	IL1B/ICAM1/VEGFA	3
BP	GO:0030888	regulation of B cell proliferation	3/48	64/18800	0.000583388	0.00637169	0.00364937	IL10/CD81/MIF	3
BP	GO:0050918	positive chemotaxis	3/48	64/18800	0.000583388	0.00637169	0.00364937	VEGFA/CXCL8/MIF	3
BP	GO:0036294	cellular response to decreased oxygen levels	4/48	151/18800	0.000591244	0.00642404	0.00367936	LMNA/RGCC/TREM2/VEGFA	4
BP	GO:0043270	positive regulation of ion transport	5/48	273/18800	0.000639841	0.00681199	0.00390155	IL1B/CCL2/TREM2/MIF/CCL4	5
BP	GO:1903532	positive regulation of secretion by cell	5/48	274/18800	0.000650496	0.00681199	0.00390155	SPP1/IL1B/RGCC/TREM2/MIF	5
BP	GO:0034116	positive regulation of heterotypic cell-cell adhesion	2/48	15/18800	0.000656186	0.00681199	0.00390155	IL1B/IL10	2
BP	GO:0042994	cytoplasmic sequestering of transcription factor	2/48	15/18800	0.000656186	0.00681199	0.00390155	IL10/NFKBIA	2
BP	GO:0044406	adhesion of symbiont to host	2/48	15/18800	0.000656186	0.00681199	0.00390155	ICAM1/CD81	2
BP	GO:0060099	regulation of phagocytosis, engulfment	2/48	15/18800	0.000656186	0.00681199	0.00390155	TREM2/C3	2
BP	GO:0070207	protein homotrimerization	2/48	15/18800	0.000656186	0.00681199	0.00390155	ALOX5AP/MIF	2
BP	GO:0072378	blood coagulation, fibrin clot formation	2/48	15/18800	0.000656186	0.00681199	0.00390155	F13A1/FN1	2
BP	GO:1905153	regulation of membrane invagination	2/48	15/18800	0.000656186	0.00681199	0.00390155	TREM2/C3	2
BP	GO:1901224	positive regulation of NIK/NF-kappaB signaling	3/48	67/18800	0.000667186	0.00689207	0.00394742	IL1B/TREM2/CD14	3
BP	GO:0032370	positive regulation of lipid transport	3/48	69/18800	0.000727101	0.00747417	0.00428082	SPP1/IL1B/MIF	3
BP	GO:0034349	glial cell apoptotic process	2/48	16/18800	0.000748706	0.00765871	0.00438651	CCL2/TREM2	2
BP	GO:0010975	regulation of neuron projection development	6/48	431/18800	0.000761762	0.00775445	0.00444134	SPP1/FN1/ABL2/PMP22/VEGFA/YWHAH	6
BP	GO:0002366	leukocyte activation involved in immune response	5/48	285/18800	0.000776696	0.00786723	0.00450594	ICAM1/IL10/TREM2/NR4A3/CD81	5
BP	GO:0048608	reproductive structure development	6/48	433/18800	0.000780346	0.00786723	0.00450594	SPP1/NUPR1/IL10/VEGFA/C3/MMP19	6
BP	GO:0001666	response to hypoxia	5/48	286/18800	0.000789015	0.00791658	0.0045342	LMNA/RGCC/TREM2/VEGFA/PLAU	5
BP	GO:0061458	reproductive system development	6/48	436/18800	0.000808878	0.00807722	0.00462621	SPP1/NUPR1/IL10/VEGFA/C3/MMP19	6
BP	GO:0002263	cell activation involved in immune response	5/48	289/18800	0.00082685	0.00812153	0.00465159	ICAM1/IL10/TREM2/NR4A3/CD81	5
BP	GO:0071453	cellular response to oxygen levels	4/48	166/18800	0.000842817	0.00812153	0.00465159	LMNA/RGCC/TREM2/VEGFA	4
BP	GO:0032310	prostaglandin secretion	2/48	17/18800	0.000847152	0.00812153	0.00465159	IL1B/MIF	2
BP	GO:0070206	protein trimerization	2/48	17/18800	0.000847152	0.00812153	0.00465159	ALOX5AP/MIF	2
BP	GO:0072376	protein activation cascade	2/48	17/18800	0.000847152	0.00812153	0.00465159	F13A1/FN1	2
BP	GO:1901550	regulation of endothelial cell development	2/48	17/18800	0.000847152	0.00812153	0.00465159	IL1B/VEGFA	2
BP	GO:1903140	regulation of establishment of endothelial barrier	2/48	17/18800	0.000847152	0.00812153	0.00465159	IL1B/VEGFA	2
BP	GO:2001267	regulation of cysteine-type endopeptidase activity involved in apoptotic signaling pathway	2/48	17/18800	0.000847152	0.00812153	0.00465159	PLAUR/GSN	2
BP	GO:0051960	regulation of nervous system development	6/48	440/18800	0.000848171	0.00812153	0.00465159	SPP1/IL1B/FN1/TREM2/VEGFA/YWHAH	6
BP	GO:0150076	neuroinflammatory response	3/48	73/18800	0.00085698	0.00816858	0.00467854	IL1B/NUPR1/TREM2	3
BP	GO:0050673	epithelial cell proliferation	6/48	443/18800	0.000878599	0.00833675	0.00477486	CCL2/NUPR1/RGCC/IL10/NR4A3/VEGFA	6
BP	GO:0048660	regulation of smooth muscle cell proliferation	4/48	170/18800	0.000920948	0.00869922	0.00498246	IL10/HBEGF/NR4A3/TPM1	4
BP	GO:2001242	regulation of intrinsic apoptotic signaling pathway	4/48	171/18800	0.000941252	0.00885114	0.00506947	NUPR1/TREM2/PLAUR/MIF	4
BP	GO:0030730	sequestering of triglyceride	2/48	18/18800	0.000951495	0.00890753	0.00510177	IL1B/TREM2	2
BP	GO:0036293	response to decreased oxygen levels	5/48	299/18800	0.000962821	0.00897349	0.00513955	LMNA/RGCC/TREM2/VEGFA/PLAU	5
BP	GO:0051090	regulation of DNA-binding transcription factor activity	6/48	452/18800	0.000974976	0.00899973	0.00515458	IL1B/NUPR1/RGCC/IL10/NFKBIA/VEGFA	6
BP	GO:0051047	positive regulation of secretion	5/48	300/18800	0.000977281	0.00899973	0.00515458	SPP1/IL1B/RGCC/TREM2/MIF	5
BP	GO:0010469	regulation of signaling receptor activity	4/48	173/18800	0.000982803	0.00899973	0.00515458	CCL2/IL10/HBEGF/PLAU	4
BP	GO:0048659	smooth muscle cell proliferation	4/48	173/18800	0.000982803	0.00899973	0.00515458	IL10/HBEGF/NR4A3/TPM1	4
BP	GO:1903201	regulation of oxidative stress-induced cell death	3/48	77/18800	0.00100073	0.00912408	0.0052258	IL10/TREM2/NR4A3	3
BP	GO:0010827	regulation of glucose transmembrane transport	3/48	78/18800	0.00103891	0.0094311	0.00540165	IL1B/NR4A3/C3	3
BP	GO:0002221	pattern recognition receptor signaling pathway	4/48	176/18800	0.00104753	0.00946841	0.00542301	COLEC12/TREM2/CD14/NFKBIA	4
BP	GO:0015732	prostaglandin transport	2/48	19/18800	0.00106171	0.00951452	0.00544942	IL1B/MIF	2
BP	GO:0035743	CD4-positive, alpha-beta T cell cytokine production	2/48	19/18800	0.00106171	0.00951452	0.00544942	IL1B/CD81	2
BP	GO:0048145	regulation of fibroblast proliferation	3/48	79/18800	0.00107799	0.00961932	0.00550945	FN1/NUPR1/MIF	3
BP	GO:0001936	regulation of endothelial cell proliferation	4/48	178/18800	0.00109231	0.00970584	0.005559	CCL2/RGCC/IL10/VEGFA	4
BP	GO:0048144	fibroblast proliferation	3/48	81/18800	0.00115892	0.0101918	0.00583735	FN1/NUPR1/MIF	3
BP	GO:0002440	production of molecular mediator of immune response	5/48	312/18800	0.00116371	0.0101918	0.00583735	IL1B/IL10/NR4A3/CD81/MIF	5
BP	GO:0044342	type B pancreatic cell proliferation	2/48	20/18800	0.00117775	0.0101918	0.00583735	NUPR1/NR4A3	2
BP	GO:1903204	negative regulation of oxidative stress-induced neuron death	2/48	20/18800	0.00117775	0.0101918	0.00583735	IL10/NR4A3	2
BP	GO:1903206	negative regulation of hydrogen peroxide-induced cell death	2/48	20/18800	0.00117775	0.0101918	0.00583735	IL10/NR4A3	2
BP	GO:1901214	regulation of neuron death	5/48	313/18800	0.00118035	0.0101918	0.00583735	CCL2/NUPR1/IL10/TREM2/NR4A3	5
BP	GO:0032640	tumor necrosis factor production	4/48	182/18800	0.00118589	0.0101918	0.00583735	IL10/TREM2/CD14/MIF	4
BP	GO:0032680	regulation of tumor necrosis factor production	4/48	182/18800	0.00118589	0.0101918	0.00583735	IL10/TREM2/CD14/MIF	4
BP	GO:0014910	regulation of smooth muscle cell migration	3/48	83/18800	0.00124359	0.0106441	0.00609638	NR4A3/TPM1/PLAU	3
BP	GO:0002902	regulation of B cell apoptotic process	2/48	21/18800	0.00129961	0.0109449	0.00626868	IL10/MIF	2
BP	GO:0032305	positive regulation of icosanoid secretion	2/48	21/18800	0.00129961	0.0109449	0.00626868	IL1B/MIF	2
BP	GO:0150146	cell junction disassembly	2/48	21/18800	0.00129961	0.0109449	0.00626868	TREM2/C3	2
BP	GO:2000047	regulation of cell-cell adhesion mediated by cadherin	2/48	21/18800	0.00129961	0.0109449	0.00626868	RGCC/VEGFA	2
BP	GO:0071706	tumor necrosis factor superfamily cytokine production	4/48	187/18800	0.0013106	0.0109495	0.00627131	IL10/TREM2/CD14/MIF	4
BP	GO:1903555	regulation of tumor necrosis factor superfamily cytokine production	4/48	187/18800	0.0013106	0.0109495	0.00627131	IL10/TREM2/CD14/MIF	4
BP	GO:0010507	negative regulation of autophagy	3/48	85/18800	0.00133206	0.0110785	0.00634516	NUPR1/IL10/TREM2	3
BP	GO:0031099	regeneration	4/48	188/18800	0.0013366	0.0110785	0.00634516	SPP1/IL10/NR4A3/CD81	4
BP	GO:0002764	immune response-regulating signaling pathway	6/48	482/18800	0.00135629	0.0111974	0.00641327	COLEC12/TREM2/CD14/NR4A3/NFKBIA/CD81	6
BP	GO:0070482	response to oxygen levels	5/48	324/18800	0.00137535	0.0112857	0.00646385	LMNA/RGCC/TREM2/VEGFA/PLAU	5
BP	GO:1904705	regulation of vascular associated smooth muscle cell proliferation	3/48	86/18800	0.00137775	0.0112857	0.00646385	IL10/NR4A3/TPM1	3
BP	GO:0007369	gastrulation	4/48	190/18800	0.00138968	0.0113392	0.00649448	FN1/IL10/NR4A3/IL1RN	4
BP	GO:1990874	vascular associated smooth muscle cell proliferation	3/48	87/18800	0.00142441	0.0113556	0.00650391	IL10/NR4A3/TPM1	3
BP	GO:0010888	negative regulation of lipid storage	2/48	22/18800	0.00142725	0.0113556	0.00650391	TREM2/NFKBIA	2
BP	GO:0032303	regulation of icosanoid secretion	2/48	22/18800	0.00142725	0.0113556	0.00650391	IL1B/MIF	2
BP	GO:0051220	cytoplasmic sequestering of protein	2/48	22/18800	0.00142725	0.0113556	0.00650391	IL10/NFKBIA	2
BP	GO:0061081	positive regulation of myeloid leukocyte cytokine production involved in immune response	2/48	22/18800	0.00142725	0.0113556	0.00650391	NR4A3/MIF	2
BP	GO:1901032	negative regulation of response to reactive oxygen species	2/48	22/18800	0.00142725	0.0113556	0.00650391	IL10/NR4A3	2
BP	GO:0010638	positive regulation of organelle organization	6/48	487/18800	0.00142961	0.0113556	0.00650391	IL1B/RGCC/TREM2/PLAUR/TPM1/GSN	6
BP	GO:1901652	response to peptide	6/48	491/18800	0.00149042	0.0117563	0.00673341	IL1B/ICAM1/IL10/TREM2/NR4A3/NFKBIA	6
BP	GO:0070661	leukocyte proliferation	5/48	330/18800	0.00149126	0.0117563	0.00673341	IL1B/IL10/TREM2/CD81/MIF	5
BP	GO:0001935	endothelial cell proliferation	4/48	194/18800	0.00150024	0.0117828	0.00674857	CCL2/RGCC/IL10/VEGFA	4
BP	GO:0051591	response to cAMP	3/48	89/18800	0.00152068	0.0118988	0.00681501	FOSB/MMP19/THBD	3
BP	GO:0002689	negative regulation of leukocyte chemotaxis	2/48	23/18800	0.00156063	0.012166	0.00696804	CCL2/MIF	2
BP	GO:0014909	smooth muscle cell migration	3/48	91/18800	0.00162095	0.0125894	0.00721056	NR4A3/TPM1/PLAU	3
BP	GO:0060284	regulation of cell development	6/48	500/18800	0.00163449	0.0126477	0.00724394	SPP1/IL1B/FN1/TREM2/VEGFA/YWHAH	6
BP	GO:0022408	negative regulation of cell-cell adhesion	4/48	199/18800	0.0016469	0.0126969	0.00727212	RGCC/IL10/VEGFA/IL1RN	4
BP	GO:1900407	regulation of cellular response to oxidative stress	3/48	92/18800	0.00167261	0.0127299	0.007291	IL10/TREM2/NR4A3	3
BP	GO:1903035	negative regulation of response to wounding	3/48	92/18800	0.00167261	0.0127299	0.007291	SPP1/PLAU/THBD	3
BP	GO:0019216	regulation of lipid metabolic process	5/48	339/18800	0.00167846	0.0127299	0.007291	IL1B/TREM2/NR4A3/C3/CD81	5
BP	GO:0035994	response to muscle stretch	2/48	24/18800	0.00169974	0.0127299	0.007291	NFKBIA/GSN	2
BP	GO:0042730	fibrinolysis	2/48	24/18800	0.00169974	0.0127299	0.007291	PLAU/THBD	2
BP	GO:0048143	astrocyte activation	2/48	24/18800	0.00169974	0.0127299	0.007291	IL1B/TREM2	2
BP	GO:0051043	regulation of membrane protein ectodomain proteolysis	2/48	24/18800	0.00169974	0.0127299	0.007291	IL1B/IL10	2
BP	GO:2000353	positive regulation of endothelial cell apoptotic process	2/48	24/18800	0.00169974	0.0127299	0.007291	CCL2/RGCC	2
BP	GO:0009612	response to mechanical stimulus	4/48	201/18800	0.00170827	0.0127482	0.00730149	IL1B/FOSB/NFKBIA/GSN	4
BP	GO:0045185	maintenance of protein location	3/48	93/18800	0.00172528	0.0128295	0.00734805	IL10/NFKBIA/GSN	3
BP	GO:0002690	positive regulation of leukocyte chemotaxis	3/48	94/18800	0.00177898	0.013182	0.00754999	VEGFA/CXCL8/CCL4	3
BP	GO:1903037	regulation of leukocyte cell-cell adhesion	5/48	344/18800	0.00178965	0.0132145	0.00756855	IL1B/CCL2/IL10/NR4A3/CD81	5
BP	GO:0048661	positive regulation of smooth muscle cell proliferation	3/48	95/18800	0.00183372	0.0134774	0.00771914	IL10/HBEGF/NR4A3	3
BP	GO:0050927	positive regulation of positive chemotaxis	2/48	25/18800	0.00184454	0.0134774	0.00771914	VEGFA/CXCL8	2
BP	GO:2000193	positive regulation of fatty acid transport	2/48	25/18800	0.00184454	0.0134774	0.00771914	IL1B/MIF	2
BP	GO:0043523	regulation of neuron apoptotic process	4/48	207/18800	0.00190189	0.0138482	0.0079315	CCL2/NUPR1/IL10/TREM2	4
BP	GO:0071902	positive regulation of protein serine/threonine kinase activity	4/48	208/18800	0.00193558	0.0140447	0.00804406	IL1B/RGCC/VEGFA/MIF	4
BP	GO:2001237	negative regulation of extrinsic apoptotic signaling pathway	3/48	97/18800	0.00194632	0.0140739	0.00806081	IL1B/LMNA/ICAM1	3
BP	GO:0032535	regulation of cellular component size	5/48	351/18800	0.00195431	0.0140831	0.00806608	SPP1/FN1/ARHGAP18/VEGFA/GSN	5
BP	GO:0032956	regulation of actin cytoskeleton organization	5/48	352/18800	0.00197871	0.0141034	0.00807771	ABL2/RGCC/ARHGAP18/TPM1/GSN	5
BP	GO:0001783	B cell apoptotic process	2/48	26/18800	0.00199501	0.0141034	0.00807771	IL10/MIF	2
BP	GO:0002726	positive regulation of T cell cytokine production	2/48	26/18800	0.00199501	0.0141034	0.00807771	IL1B/CD81	2
BP	GO:0050926	regulation of positive chemotaxis	2/48	26/18800	0.00199501	0.0141034	0.00807771	VEGFA/CXCL8	2
BP	GO:1901623	regulation of lymphocyte chemotaxis	2/48	26/18800	0.00199501	0.0141034	0.00807771	CCL2/CCL4	2
BP	GO:0070997	neuron death	5/48	353/18800	0.00200333	0.0141034	0.00807771	CCL2/NUPR1/IL10/TREM2/NR4A3	5
BP	GO:0036473	cell death in response to oxidative stress	3/48	98/18800	0.00200421	0.0141034	0.00807771	IL10/TREM2/NR4A3	3
BP	GO:0034764	positive regulation of transmembrane transport	4/48	213/18800	0.00211026	0.0148	0.0084767	CCL2/TREM2/NR4A3/C3	4
BP	GO:0042100	B cell proliferation	3/48	100/18800	0.00212318	0.014841	0.00850015	IL10/CD81/MIF	3
BP	GO:0006706	steroid catabolic process	2/48	27/18800	0.00215111	0.0148874	0.00852671	SPP1/YWHAH	2
BP	GO:0010875	positive regulation of cholesterol efflux	2/48	27/18800	0.00215111	0.0148874	0.00852671	TREM2/NFKBIA	2
BP	GO:1902883	negative regulation of response to oxidative stress	2/48	27/18800	0.00215111	0.0148874	0.00852671	IL10/NR4A3	2
BP	GO:0051702	biological process involved in interaction with symbiont	3/48	101/18800	0.00218427	0.0150178	0.0086014	FN1/IFI27/CCL4	3
BP	GO:1902882	regulation of response to oxidative stress	3/48	101/18800	0.00218427	0.0150178	0.0086014	IL10/TREM2/NR4A3	3
BP	GO:0016064	immunoglobulin mediated immune response	4/48	216/18800	0.00222015	0.0152145	0.0087141	IL10/TREM2/C3/CD81	4
BP	GO:0032677	regulation of interleukin-8 production	3/48	102/18800	0.00224645	0.0153447	0.00878863	IL1B/IL10/CD14	3
BP	GO:0031058	positive regulation of histone modification	3/48	103/18800	0.00230973	0.0155448	0.00890323	IL1B/LMNA/VEGFA	3
BP	GO:0032637	interleukin-8 production	3/48	103/18800	0.00230973	0.0155448	0.00890323	IL1B/IL10/CD14	3
BP	GO:0044331	cell-cell adhesion mediated by cadherin	2/48	28/18800	0.00231281	0.0155448	0.00890323	RGCC/VEGFA	2
BP	GO:1903205	regulation of hydrogen peroxide-induced cell death	2/48	28/18800	0.00231281	0.0155448	0.00890323	IL10/NR4A3	2
BP	GO:1903672	positive regulation of sprouting angiogenesis	2/48	28/18800	0.00231281	0.0155448	0.00890323	IL10/VEGFA	2
BP	GO:0019724	B cell mediated immunity	4/48	219/18800	0.00233393	0.0156366	0.00895583	IL10/TREM2/C3/CD81	4
BP	GO:0014812	muscle cell migration	3/48	104/18800	0.0023741	0.015855	0.00908094	NR4A3/TPM1/PLAU	3
BP	GO:0097191	extrinsic apoptotic signaling pathway	4/48	221/18800	0.00241199	0.016057	0.00919659	IL1B/IFI27/LMNA/ICAM1	4
BP	GO:0045862	positive regulation of proteolysis	5/48	369/18800	0.00242861	0.0161164	0.00923066	IL1B/FN1/NUPR1/TREM2/GSN	5
BP	GO:0008585	female gonad development	3/48	105/18800	0.00243957	0.0161381	0.00924307	NUPR1/VEGFA/MMP19	3
BP	GO:0010575	positive regulation of vascular endothelial growth factor production	2/48	29/18800	0.0024801	0.0162914	0.00933089	IL1B/C3	2
BP	GO:0061082	myeloid leukocyte cytokine production	2/48	29/18800	0.0024801	0.0162914	0.00933089	NR4A3/MIF	2
BP	GO:0051251	positive regulation of lymphocyte activation	5/48	371/18800	0.00248606	0.0162914	0.00933089	IL1B/CCL2/IL10/CD81/MIF	5
BP	GO:0042116	macrophage activation	3/48	106/18800	0.00250616	0.016372	0.00937703	IL10/TREM2/MIF	3
BP	GO:0009743	response to carbohydrate	4/48	226/18800	0.00261498	0.0170298	0.0097538	IL1B/COLEC12/ICAM1/TREM2	4
BP	GO:1902903	regulation of supramolecular fiber organization	5/48	376/18800	0.002634	0.017065	0.00977396	RGCC/ARHGAP18/TREM2/TPM1/GSN	5
BP	GO:0061387	regulation of extent of cell growth	3/48	108/18800	0.00264268	0.017065	0.00977396	SPP1/FN1/VEGFA	3
BP	GO:0043032	positive regulation of macrophage activation	2/48	30/18800	0.00265293	0.017065	0.00977396	IL10/TREM2	2
BP	GO:0070498	interleukin-1-mediated signaling pathway	2/48	30/18800	0.00265293	0.017065	0.00977396	IL1B/IL1RN	2
BP	GO:0046545	development of primary female sexual characteristics	3/48	109/18800	0.00271264	0.0173957	0.00996337	NUPR1/VEGFA/MMP19	3
BP	GO:0050670	regulation of lymphocyte proliferation	4/48	230/18800	0.00278561	0.0178092	0.0102002	IL1B/IL10/CD81/MIF	4
BP	GO:0002862	negative regulation of inflammatory response to antigenic stimulus	2/48	31/18800	0.00283129	0.0179915	0.0103046	IL10/TREM2	2
BP	GO:0046825	regulation of protein export from nucleus	2/48	31/18800	0.00283129	0.0179915	0.0103046	IL1B/IFI27	2
BP	GO:0032944	regulation of mononuclear cell proliferation	4/48	233/18800	0.0029185	0.0183786	0.0105263	IL1B/IL10/CD81/MIF	4
BP	GO:0033002	muscle cell proliferation	4/48	233/18800	0.0029185	0.0183786	0.0105263	IL10/HBEGF/NR4A3/TPM1	4
BP	GO:0045732	positive regulation of protein catabolic process	4/48	233/18800	0.0029185	0.0183786	0.0105263	IL1B/NUPR1/TREM2/CD81	4
BP	GO:0002456	T cell mediated immunity	3/48	112/18800	0.00292934	0.0183917	0.0105338	IL1B/ICAM1/CD81	3
BP	GO:0031623	receptor internalization	3/48	113/18800	0.00300388	0.0185963	0.010651	VEGFA/CD81/CXCL8	3
BP	GO:1904659	glucose transmembrane transport	3/48	113/18800	0.00300388	0.0185963	0.010651	IL1B/NR4A3/C3	3
BP	GO:0001516	prostaglandin biosynthetic process	2/48	32/18800	0.00301514	0.0185963	0.010651	IL1B/MIF	2
BP	GO:0036474	cell death in response to hydrogen peroxide	2/48	32/18800	0.00301514	0.0185963	0.010651	IL10/NR4A3	2
BP	GO:0046457	prostanoid biosynthetic process	2/48	32/18800	0.00301514	0.0185963	0.010651	IL1B/MIF	2
BP	GO:1900745	positive regulation of p38MAPK cascade	2/48	32/18800	0.00301514	0.0185963	0.010651	IL1B/VEGFA	2
BP	GO:0032970	regulation of actin filament-based process	5/48	393/18800	0.00318518	0.0195875	0.0112187	ABL2/RGCC/ARHGAP18/TPM1/GSN	5
BP	GO:0055094	response to lipoprotein particle	2/48	33/18800	0.00320445	0.0195911	0.0112207	TREM2/CD81	2
BP	GO:2000191	regulation of fatty acid transport	2/48	33/18800	0.00320445	0.0195911	0.0112207	IL1B/MIF	2
BP	GO:0043406	positive regulation of MAP kinase activity	3/48	116/18800	0.00323447	0.019685	0.0112745	IL1B/VEGFA/MIF	3
BP	GO:0006631	fatty acid metabolic process	5/48	395/18800	0.00325511	0.019685	0.0112745	IL1B/ALOX5AP/NR4A3/C3/MIF	5
BP	GO:0042176	regulation of protein catabolic process	5/48	395/18800	0.00325511	0.019685	0.0112745	IL1B/NUPR1/IL10/TREM2/CD81	5
BP	GO:0045860	positive regulation of protein kinase activity	5/48	396/18800	0.00329049	0.019685	0.0112745	IL1B/RGCC/HBEGF/VEGFA/MIF	5
BP	GO:0051402	neuron apoptotic process	4/48	241/18800	0.00329402	0.019685	0.0112745	CCL2/NUPR1/IL10/TREM2	4
BP	GO:0008645	hexose transmembrane transport	3/48	117/18800	0.00331369	0.019685	0.0112745	IL1B/NR4A3/C3	3
BP	GO:0015718	monocarboxylic acid transport	3/48	117/18800	0.00331369	0.019685	0.0112745	IL1B/SLCO2B1/MIF	3
BP	GO:0032609	interferon-gamma production	3/48	117/18800	0.00331369	0.019685	0.0112745	IL1B/IL10/CD14	3
BP	GO:0032649	regulation of interferon-gamma production	3/48	117/18800	0.00331369	0.019685	0.0112745	IL1B/IL10/CD14	3
BP	GO:0045446	endothelial cell differentiation	3/48	117/18800	0.00331369	0.019685	0.0112745	IL1B/ICAM1/VEGFA	3
BP	GO:0032368	regulation of lipid transport	3/48	118/18800	0.00339408	0.0200228	0.011468	SPP1/IL1B/MIF	3
BP	GO:0050850	positive regulation of calcium-mediated signaling	2/48	34/18800	0.0033992	0.0200228	0.011468	TREM2/CCL4	2
BP	GO:1990000	amyloid fibril formation	2/48	34/18800	0.0033992	0.0200228	0.011468	TREM2/GSN	2
BP	GO:0015749	monosaccharide transmembrane transport	3/48	119/18800	0.00347567	0.0204159	0.0116932	IL1B/NR4A3/C3	3
BP	GO:1903039	positive regulation of leukocyte cell-cell adhesion	4/48	245/18800	0.00349361	0.020464	0.0117207	IL1B/CCL2/NR4A3/CD81	4
BP	GO:0002455	humoral immune response mediated by circulating immunoglobulin	3/48	121/18800	0.00364243	0.0212171	0.0121521	TREM2/C3/CD81	3
BP	GO:0006690	icosanoid metabolic process	3/48	121/18800	0.00364243	0.0212171	0.0121521	IL1B/ALOX5AP/MIF	3
BP	GO:0018149	peptide cross-linking	2/48	36/18800	0.00380491	0.0219804	0.0125892	F13A1/FN1	2
BP	GO:0045742	positive regulation of epidermal growth factor receptor signaling pathway	2/48	36/18800	0.00380491	0.0219804	0.0125892	HBEGF/PLAUR	2
BP	GO:0071402	cellular response to lipoprotein particle stimulus	2/48	36/18800	0.00380491	0.0219804	0.0125892	TREM2/CD81	2
BP	GO:0046660	female sex differentiation	3/48	124/18800	0.00390162	0.0224772	0.0128738	NUPR1/VEGFA/MMP19	3
BP	GO:0070663	regulation of leukocyte proliferation	4/48	254/18800	0.00397255	0.0228231	0.0130719	IL1B/IL10/CD81/MIF	4
BP	GO:0042092	type 2 immune response	2/48	37/18800	0.00401581	0.0229459	0.0131422	IL10/CD81	2
BP	GO:1903580	positive regulation of ATP metabolic process	2/48	37/18800	0.00401581	0.0229459	0.0131422	NUPR1/TREM2	2
BP	GO:0002369	T cell cytokine production	2/48	38/18800	0.00423203	0.0239207	0.0137005	IL1B/CD81	2
BP	GO:0002724	regulation of T cell cytokine production	2/48	38/18800	0.00423203	0.0239207	0.0137005	IL1B/CD81	2
BP	GO:0048246	macrophage chemotaxis	2/48	38/18800	0.00423203	0.0239207	0.0137005	CCL2/MIF	2
BP	GO:1901186	positive regulation of ERBB signaling pathway	2/48	38/18800	0.00423203	0.0239207	0.0137005	HBEGF/PLAUR	2
BP	GO:0006911	phagocytosis, engulfment	3/48	128/18800	0.00426434	0.0240385	0.013768	TREM2/C3/GSN	3
BP	GO:0045773	positive regulation of axon extension	2/48	39/18800	0.00445356	0.0248381	0.014226	FN1/VEGFA	2
BP	GO:0045923	positive regulation of fatty acid metabolic process	2/48	39/18800	0.00445356	0.0248381	0.014226	IL1B/NR4A3	2
BP	GO:0097242	amyloid-beta clearance	2/48	39/18800	0.00445356	0.0248381	0.014226	TREM2/C3	2
BP	GO:1901031	regulation of response to reactive oxygen species	2/48	39/18800	0.00445356	0.0248381	0.014226	IL10/NR4A3	2
BP	GO:0034219	carbohydrate transmembrane transport	3/48	131/18800	0.00454941	0.0253053	0.0144936	IL1B/NR4A3/C3	3
BP	GO:0051091	positive regulation of DNA-binding transcription factor activity	4/48	265/18800	0.0046162	0.0256089	0.0146674	IL1B/RGCC/IL10/VEGFA	4
BP	GO:0003158	endothelium development	3/48	133/18800	0.00474573	0.0261889	0.0149997	IL1B/ICAM1/VEGFA	3
BP	GO:0061041	regulation of wound healing	3/48	133/18800	0.00474573	0.0261889	0.0149997	HBEGF/PLAU/THBD	3
BP	GO:0019079	viral genome replication	3/48	134/18800	0.00484579	0.0266709	0.0152757	IFI27/CCL2/CXCL8	3
BP	GO:0002714	positive regulation of B cell mediated immunity	2/48	41/18800	0.0049124	0.0268963	0.0154048	TREM2/C3	2
BP	GO:0002891	positive regulation of immunoglobulin mediated immune response	2/48	41/18800	0.0049124	0.0268963	0.0154048	TREM2/C3	2
BP	GO:0110053	regulation of actin filament organization	4/48	270/18800	0.00493074	0.0269265	0.0154221	RGCC/ARHGAP18/TPM1/GSN	4
BP	GO:0043547	positive regulation of GTPase activity	4/48	272/18800	0.0050605	0.0275633	0.0157868	CCL3L1/CCL2/CCL13/CCL4	4
BP	GO:0030890	positive regulation of B cell proliferation	2/48	42/18800	0.00514966	0.0278534	0.015953	CD81/MIF	2
BP	GO:1904706	negative regulation of vascular associated smooth muscle cell proliferation	2/48	42/18800	0.00514966	0.0278534	0.015953	IL10/TPM1	2
BP	GO:0099024	plasma membrane invagination	3/48	137/18800	0.0051536	0.0278534	0.015953	TREM2/C3/GSN	3
BP	GO:0051384	response to glucocorticoid	3/48	139/18800	0.00536523	0.0289188	0.0165632	IL10/FOSB/IL1RN	3
BP	GO:0014002	astrocyte development	2/48	43/18800	0.00539211	0.0289188	0.0165632	IL1B/TREM2	2
BP	GO:0042771	intrinsic apoptotic signaling pathway in response to DNA damage by p53 class mediator	2/48	43/18800	0.00539211	0.0289188	0.0165632	NUPR1/MIF	2
BP	GO:0050671	positive regulation of lymphocyte proliferation	3/48	141/18800	0.00558204	0.0297148	0.0170191	IL1B/CD81/MIF	3
BP	GO:0003012	muscle system process	5/48	449/18800	0.00559348	0.0297148	0.0170191	IL1B/LMNA/NR4A3/TPM1/GSN	5
BP	GO:0006509	membrane protein ectodomain proteolysis	2/48	44/18800	0.00563972	0.0297148	0.0170191	IL1B/IL10	2
BP	GO:0010828	positive regulation of glucose transmembrane transport	2/48	44/18800	0.00563972	0.0297148	0.0170191	NR4A3/C3	2
BP	GO:0014009	glial cell proliferation	2/48	44/18800	0.00563972	0.0297148	0.0170191	IL1B/TREM2	2
BP	GO:0045840	positive regulation of mitotic nuclear division	2/48	44/18800	0.00563972	0.0297148	0.0170191	IL1B/RGCC	2
BP	GO:1904752	regulation of vascular associated smooth muscle cell migration	2/48	44/18800	0.00563972	0.0297148	0.0170191	NR4A3/TPM1	2
BP	GO:0046879	hormone secretion	4/48	281/18800	0.00567291	0.0297403	0.0170337	SPP1/IL1B/IL1RN/SLC16A10	4
BP	GO:0051146	striated muscle cell differentiation	4/48	281/18800	0.00567291	0.0297403	0.0170337	LMNA/VEGFA/TPM1/CD81	4
BP	GO:0023061	signal release	5/48	451/18800	0.0056981	0.0297978	0.0170666	SPP1/IL1B/IL1RN/SLC16A10/MIF	5
BP	GO:0032946	positive regulation of mononuclear cell proliferation	3/48	143/18800	0.00580405	0.0302763	0.0173407	IL1B/CD81/MIF	3
BP	GO:0034599	cellular response to oxidative stress	4/48	284/18800	0.0058876	0.0304348	0.0174315	IL10/TREM2/NR4A3/TPM1	4
BP	GO:0032892	positive regulation of organic acid transport	2/48	45/18800	0.00589247	0.0304348	0.0174315	IL1B/MIF	2
BP	GO:1904646	cellular response to amyloid-beta	2/48	45/18800	0.00589247	0.0304348	0.0174315	ICAM1/TREM2	2
BP	GO:1904738	vascular associated smooth muscle cell migration	2/48	45/18800	0.00589247	0.0304348	0.0174315	NR4A3/TPM1	2
BP	GO:0010324	membrane invagination	3/48	144/18800	0.00591702	0.0304865	0.0174611	TREM2/C3/GSN	3
BP	GO:0052547	regulation of peptidase activity	5/48	456/18800	0.00596574	0.0306622	0.0175617	FN1/PLAUR/VEGFA/C3/GSN	5
BP	GO:0062013	positive regulation of small molecule metabolic process	3/48	146/18800	0.00614691	0.031304	0.0179293	IL1B/TREM2/NR4A3	3
BP	GO:0032309	icosanoid secretion	2/48	46/18800	0.00615033	0.031304	0.0179293	IL1B/MIF	2
BP	GO:0090199	regulation of release of cytochrome c from mitochondria	2/48	46/18800	0.00615033	0.031304	0.0179293	LMNA/PLAUR	2
BP	GO:1904707	positive regulation of vascular associated smooth muscle cell proliferation	2/48	46/18800	0.00615033	0.031304	0.0179293	IL10/NR4A3	2
BP	GO:0034614	cellular response to reactive oxygen species	3/48	147/18800	0.00626383	0.0317277	0.018172	IL10/NR4A3/TPM1	3
BP	GO:0071322	cellular response to carbohydrate stimulus	3/48	147/18800	0.00626383	0.0317277	0.018172	COLEC12/ICAM1/TREM2	3
BP	GO:0009914	hormone transport	4/48	290/18800	0.00633315	0.0320015	0.0183288	SPP1/IL1B/IL1RN/SLC16A10	4
BP	GO:0010821	regulation of mitochondrion organization	3/48	148/18800	0.00638209	0.0321712	0.018426	LMNA/TREM2/PLAUR	3
BP	GO:0045601	regulation of endothelial cell differentiation	2/48	47/18800	0.00641328	0.0321738	0.0184275	IL1B/VEGFA	2
BP	GO:1905953	negative regulation of lipid localization	2/48	47/18800	0.00641328	0.0321738	0.0184275	TREM2/NFKBIA	2
BP	GO:0006953	acute-phase response	2/48	48/18800	0.00668128	0.0332795	0.0190607	IL1B/FN1	2
BP	GO:0030195	negative regulation of blood coagulation	2/48	48/18800	0.00668128	0.0332795	0.0190607	PLAU/THBD	2
BP	GO:0048146	positive regulation of fibroblast proliferation	2/48	48/18800	0.00668128	0.0332795	0.0190607	FN1/MIF	2
BP	GO:0097193	intrinsic apoptotic signaling pathway	4/48	295/18800	0.0067212	0.0333989	0.0191292	NUPR1/TREM2/PLAUR/MIF	4
BP	GO:0046651	lymphocyte proliferation	4/48	296/18800	0.00680066	0.0337139	0.0193096	IL1B/IL10/CD81/MIF	4
BP	GO:0050871	positive regulation of B cell activation	3/48	152/18800	0.00686845	0.0339696	0.019456	IL10/CD81/MIF	3
BP	GO:0043330	response to exogenous dsRNA	2/48	49/18800	0.00695432	0.0341527	0.0195609	COLEC12/NFKBIA	2
BP	GO:1900047	negative regulation of hemostasis	2/48	49/18800	0.00695432	0.0341527	0.0195609	PLAU/THBD	2
BP	GO:1903793	positive regulation of anion transport	2/48	49/18800	0.00695432	0.0341527	0.0195609	IL1B/MIF	2
BP	GO:0045834	positive regulation of lipid metabolic process	3/48	153/18800	0.00699339	0.0341845	0.0195791	IL1B/NR4A3/CD81	3
BP	GO:2001236	regulation of extrinsic apoptotic signaling pathway	3/48	153/18800	0.00699339	0.0341845	0.0195791	IL1B/LMNA/ICAM1	3
BP	GO:0050770	regulation of axonogenesis	3/48	154/18800	0.00711968	0.034665	0.0198543	SPP1/FN1/VEGFA	3
BP	GO:0032943	mononuclear cell proliferation	4/48	300/18800	0.00712476	0.034665	0.0198543	IL1B/IL10/CD81/MIF	4
BP	GO:0006692	prostanoid metabolic process	2/48	50/18800	0.00723235	0.0349453	0.0200148	IL1B/MIF	2
BP	GO:0006693	prostaglandin metabolic process	2/48	50/18800	0.00723235	0.0349453	0.0200148	IL1B/MIF	2
BP	GO:0052372	modulation by symbiont of entry into host	2/48	50/18800	0.00723235	0.0349453	0.0200148	CXCL8/GSN	2
BP	GO:0019932	second-messenger-mediated signaling	4/48	303/18800	0.00737445	0.0354775	0.0203196	TREM2/VEGFA/CXCL8/CCL4	4
BP	GO:0008643	carbohydrate transport	3/48	156/18800	0.00737634	0.0354775	0.0203196	IL1B/NR4A3/C3	3
BP	GO:0031960	response to corticosteroid	3/48	157/18800	0.0075067	0.0357364	0.0204679	IL10/FOSB/IL1RN	3
BP	GO:1903364	positive regulation of cellular protein catabolic process	3/48	157/18800	0.0075067	0.0357364	0.0204679	NUPR1/TREM2/CD81	3
BP	GO:0008347	glial cell migration	2/48	51/18800	0.00751537	0.0357364	0.0204679	CCL2/TREM2	2
BP	GO:0032692	negative regulation of interleukin-1 production	2/48	51/18800	0.00751537	0.0357364	0.0204679	IL10/TREM2	2
BP	GO:0051496	positive regulation of stress fiber assembly	2/48	51/18800	0.00751537	0.0357364	0.0204679	RGCC/TPM1	2
BP	GO:0007162	negative regulation of cell adhesion	4/48	305/18800	0.0075441	0.0357918	0.0204997	RGCC/IL10/VEGFA/IL1RN	4
BP	GO:0070665	positive regulation of leukocyte proliferation	3/48	158/18800	0.00763843	0.0361575	0.0207091	IL1B/CD81/MIF	3
BP	GO:0002686	negative regulation of leukocyte migration	2/48	52/18800	0.00780334	0.0363638	0.0208273	CCL2/MIF	2
BP	GO:0006636	unsaturated fatty acid biosynthetic process	2/48	52/18800	0.00780334	0.0363638	0.0208273	IL1B/MIF	2
BP	GO:0010874	regulation of cholesterol efflux	2/48	52/18800	0.00780334	0.0363638	0.0208273	TREM2/NFKBIA	2
BP	GO:0050819	negative regulation of coagulation	2/48	52/18800	0.00780334	0.0363638	0.0208273	PLAU/THBD	2
BP	GO:1904036	negative regulation of epithelial cell apoptotic process	2/48	52/18800	0.00780334	0.0363638	0.0208273	ICAM1/NUPR1	2
BP	GO:0006913	nucleocytoplasmic transport	4/48	308/18800	0.00780338	0.0363638	0.0208273	IL1B/IFI27/LMNA/NFKBIA	4
BP	GO:0051169	nuclear transport	4/48	308/18800	0.00780338	0.0363638	0.0208273	IL1B/IFI27/LMNA/NFKBIA	4
BP	GO:0090066	regulation of anatomical structure size	5/48	487/18800	0.00782711	0.0363934	0.0208443	SPP1/FN1/ARHGAP18/VEGFA/GSN	5
BP	GO:0010718	positive regulation of epithelial to mesenchymal transition	2/48	53/18800	0.00809623	0.0374786	0.0214658	IL1B/RGCC	2
BP	GO:0048260	positive regulation of receptor-mediated endocytosis	2/48	53/18800	0.00809623	0.0374786	0.0214658	VEGFA/C3	2
BP	GO:0030307	positive regulation of cell growth	3/48	163/18800	0.00831763	0.0383342	0.0219558	FN1/HBEGF/VEGFA	3
BP	GO:0050680	negative regulation of epithelial cell proliferation	3/48	163/18800	0.00831763	0.0383342	0.0219558	CCL2/NUPR1/RGCC	3
BP	GO:0014888	striated muscle adaptation	2/48	54/18800	0.00839403	0.0383492	0.0219644	LMNA/GSN	2
BP	GO:0061900	glial cell activation	2/48	54/18800	0.00839403	0.0383492	0.0219644	IL1B/TREM2	2
BP	GO:0071715	icosanoid transport	2/48	54/18800	0.00839403	0.0383492	0.0219644	IL1B/MIF	2
BP	GO:1903202	negative regulation of oxidative stress-induced cell death	2/48	54/18800	0.00839403	0.0383492	0.0219644	IL10/NR4A3	2
BP	GO:0048008	platelet-derived growth factor receptor signaling pathway	2/48	55/18800	0.0086967	0.0395344	0.0226433	NR4A3/VEGFA	2
BP	GO:1904645	response to amyloid-beta	2/48	55/18800	0.0086967	0.0395344	0.0226433	ICAM1/TREM2	2
BP	GO:0015849	organic acid transport	4/48	318/18800	0.00871002	0.0395344	0.0226433	IL1B/SLCO2B1/SLC16A10/MIF	4
BP	GO:0001836	release of cytochrome c from mitochondria	2/48	56/18800	0.00900421	0.0404322	0.0231575	LMNA/PLAUR	2
BP	GO:0031529	ruffle organization	2/48	56/18800	0.00900421	0.0404322	0.0231575	ICAM1/TPM1	2
BP	GO:0043113	receptor clustering	2/48	56/18800	0.00900421	0.0404322	0.0231575	CD81/GSN	2
BP	GO:0043331	response to dsRNA	2/48	56/18800	0.00900421	0.0404322	0.0231575	COLEC12/NFKBIA	2
BP	GO:0043903	regulation of biological process involved in symbiotic interaction	2/48	56/18800	0.00900421	0.0404322	0.0231575	CXCL8/GSN	2
BP	GO:0009895	negative regulation of catabolic process	4/48	324/18800	0.00928588	0.0415677	0.0238078	IL1B/NUPR1/IL10/TREM2	4
BP	GO:0001541	ovarian follicle development	2/48	57/18800	0.00931655	0.0415677	0.0238078	VEGFA/MMP19	2
BP	GO:0070228	regulation of lymphocyte apoptotic process	2/48	57/18800	0.00931655	0.0415677	0.0238078	IL10/MIF	2
BP	GO:0032635	interleukin-6 production	3/48	172/18800	0.00962756	0.0423519	0.024257	IL1B/IL10/TREM2	3
BP	GO:0032675	regulation of interleukin-6 production	3/48	172/18800	0.00962756	0.0423519	0.024257	IL1B/IL10/TREM2	3
BP	GO:1905475	regulation of protein localization to membrane	3/48	172/18800	0.00962756	0.0423519	0.024257	TREM2/CD81/GSN	3
BP	GO:0006611	protein export from nucleus	2/48	58/18800	0.00963369	0.0423519	0.024257	IL1B/IFI27	2
BP	GO:0033619	membrane protein proteolysis	2/48	58/18800	0.00963369	0.0423519	0.024257	IL1B/IL10	2
BP	GO:0048010	vascular endothelial growth factor receptor signaling pathway	2/48	58/18800	0.00963369	0.0423519	0.024257	IL1B/VEGFA	2
BP	GO:0090303	positive regulation of wound healing	2/48	58/18800	0.00963369	0.0423519	0.024257	HBEGF/THBD	2
BP	GO:0045787	positive regulation of cell cycle	4/48	329/18800	0.00978439	0.0429244	0.0245849	IL1B/NUPR1/RGCC/IL10	4
BP	GO:0042129	regulation of T cell proliferation	3/48	174/18800	0.00993408	0.0430451	0.024654	IL1B/IL10/CD81	3
BP	GO:0000768	syncytium formation by plasma membrane fusion	2/48	59/18800	0.0099556	0.0430451	0.024654	TREM2/CD81	2
BP	GO:0002711	positive regulation of T cell mediated immunity	2/48	59/18800	0.0099556	0.0430451	0.024654	IL1B/CD81	2
BP	GO:0010574	regulation of vascular endothelial growth factor production	2/48	59/18800	0.0099556	0.0430451	0.024654	IL1B/C3	2
BP	GO:0051353	positive regulation of oxidoreductase activity	2/48	59/18800	0.0099556	0.0430451	0.024654	IL1B/ABL2	2
BP	GO:0051785	positive regulation of nuclear division	2/48	59/18800	0.0099556	0.0430451	0.024654	IL1B/RGCC	2
BP	GO:0140253	cell-cell fusion	2/48	59/18800	0.0099556	0.0430451	0.024654	TREM2/CD81	2
BP	GO:0062197	cellular response to chemical stress	4/48	332/18800	0.0100917	0.0435439	0.0249397	IL10/TREM2/NR4A3/TPM1	4
BP	GO:0031056	regulation of histone modification	3/48	176/18800	0.0102463	0.0440295	0.0252178	IL1B/LMNA/VEGFA	3
BP	GO:1902905	positive regulation of supramolecular fiber organization	3/48	176/18800	0.0102463	0.0440295	0.0252178	RGCC/TPM1/GSN	3
BP	GO:1903670	regulation of sprouting angiogenesis	2/48	60/18800	0.0102823	0.0440938	0.0252547	IL10/VEGFA	2
BP	GO:0010506	regulation of autophagy	4/48	336/18800	0.0105112	0.0449837	0.0257643	ABL2/NUPR1/IL10/TREM2	4
BP	GO:0032233	positive regulation of actin filament bundle assembly	2/48	61/18800	0.0106136	0.0452374	0.0259096	RGCC/TPM1	2
BP	GO:0045428	regulation of nitric oxide biosynthetic process	2/48	61/18800	0.0106136	0.0452374	0.0259096	IL1B/IL10	2
BP	GO:0008361	regulation of cell size	3/48	179/18800	0.0107252	0.04562	0.0261288	SPP1/FN1/VEGFA	3
BP	GO:0032757	positive regulation of interleukin-8 production	2/48	62/18800	0.0109497	0.0464808	0.0266218	IL1B/CD14	2
BP	GO:0050863	regulation of T cell activation	4/48	342/18800	0.0111615	0.0471887	0.0270272	IL1B/CCL2/IL10/CD81	4
BP	GO:0062012	regulation of small molecule metabolic process	4/48	342/18800	0.0111615	0.0471887	0.0270272	IL1B/NUPR1/TREM2/NR4A3	4
BP	GO:0006949	syncytium formation	2/48	63/18800	0.0112904	0.047447	0.0271752	TREM2/CD81	2
BP	GO:0010573	vascular endothelial growth factor production	2/48	63/18800	0.0112904	0.047447	0.0271752	IL1B/C3	2
BP	GO:2000401	regulation of lymphocyte migration	2/48	63/18800	0.0112904	0.047447	0.0271752	CCL2/CCL4	2
BP	GO:0043405	regulation of MAP kinase activity	3/48	183/18800	0.0113837	0.0476479	0.0272903	IL1B/VEGFA/MIF	3
BP	GO:0055001	muscle cell development	3/48	183/18800	0.0113837	0.0476479	0.0272903	LMNA/VEGFA/TPM1	3
BP	GO:0030336	negative regulation of cell migration	4/48	346/18800	0.0116091	0.0484947	0.0277753	CCL2/RGCC/TPM1/MIF	4
BP	GO:0080164	regulation of nitric oxide metabolic process	2/48	64/18800	0.0116358	0.0485096	0.0277838	IL1B/IL10	2
BP	GO:0001906	cell killing	3/48	185/18800	0.0117216	0.0487701	0.027933	ICAM1/CCL13/C3	3
BP	GO:0031100	animal organ regeneration	2/48	65/18800	0.0119858	0.0497709	0.0285062	IL10/NR4A3	2
BP	GO:0045861	negative regulation of proteolysis	4/48	350/18800	0.0120683	0.0500142	0.0286455	IL10/PLAUR/VEGFA/C3	4
BP	GO:0031345	negative regulation of cell projection organization	3/48	188/18800	0.0122392	0.0506223	0.0289939	SPP1/PMP22/YWHAH	3
BP	GO:0030193	regulation of blood coagulation	2/48	66/18800	0.0123405	0.0509408	0.0291762	PLAU/THBD	2
BP	GO:0043433	negative regulation of DNA-binding transcription factor activity	3/48	190/18800	0.0125915	0.0518748	0.0297112	NUPR1/IL10/NFKBIA	3
BP	GO:0051851	modulation by host of symbiont process	2/48	67/18800	0.0126996	0.0521157	0.0298492	IFI27/CCL4	2
BP	GO:0072678	T cell migration	2/48	67/18800	0.0126996	0.0521157	0.0298492	CCL2/ICAM1	2
BP	GO:0010611	regulation of cardiac muscle hypertrophy	2/48	68/18800	0.0130634	0.0533993	0.0305844	LMNA/NR4A3	2
BP	GO:1900046	regulation of hemostasis	2/48	68/18800	0.0130634	0.0533993	0.0305844	PLAU/THBD	2
BP	GO:1901653	cellular response to peptide	4/48	361/18800	0.0133908	0.0544798	0.0312032	IL1B/ICAM1/TREM2/NR4A3	4
BP	GO:2000146	negative regulation of cell motility	4/48	361/18800	0.0133908	0.0544798	0.0312032	CCL2/RGCC/TPM1/MIF	4
BP	GO:0033344	cholesterol efflux	2/48	69/18800	0.0134316	0.0544798	0.0312032	TREM2/NFKBIA	2
BP	GO:0050922	negative regulation of chemotaxis	2/48	69/18800	0.0134316	0.0544798	0.0312032	CCL2/MIF	2
BP	GO:0051495	positive regulation of cytoskeleton organization	3/48	195/18800	0.0134976	0.0546418	0.031296	RGCC/TPM1/GSN	3
BP	GO:0001818	negative regulation of cytokine production	4/48	363/18800	0.0136409	0.0551154	0.0315673	FN1/RGCC/IL10/TREM2	4
BP	GO:0042742	defense response to bacterium	4/48	364/18800	0.013767	0.0553493	0.0317012	COLEC12/IL10/TREM2/STAB1	4
BP	GO:0043087	regulation of GTPase activity	4/48	364/18800	0.013767	0.0553493	0.0317012	CCL3L1/CCL2/CCL13/CCL4	4
BP	GO:0032722	positive regulation of chemokine production	2/48	70/18800	0.0138043	0.0553493	0.0317012	IL1B/MIF	2
BP	GO:0032890	regulation of organic acid transport	2/48	70/18800	0.0138043	0.0553493	0.0317012	IL1B/MIF	2
BP	GO:0032872	regulation of stress-activated MAPK cascade	3/48	198/18800	0.0140587	0.0562618	0.0322238	IL1B/TREM2/VEGFA	3
BP	GO:0014743	regulation of muscle hypertrophy	2/48	71/18800	0.0141816	0.0564302	0.0323203	LMNA/NR4A3	2
BP	GO:0050818	regulation of coagulation	2/48	71/18800	0.0141816	0.0564302	0.0323203	PLAU/THBD	2
BP	GO:2001259	positive regulation of cation channel activity	2/48	71/18800	0.0141816	0.0564302	0.0323203	CCL2/TREM2	2
BP	GO:0051271	negative regulation of cellular component movement	4/48	369/18800	0.0144089	0.0572261	0.0327761	CCL2/RGCC/TPM1/MIF	4
BP	GO:0050864	regulation of B cell activation	3/48	200/18800	0.0144402	0.057242	0.0327853	IL10/CD81/MIF	3
BP	GO:1903036	positive regulation of response to wounding	2/48	72/18800	0.0145632	0.0576209	0.0330023	HBEGF/THBD	2
BP	GO:0002285	lymphocyte activation involved in immune response	3/48	201/18800	0.0146331	0.0576796	0.0330359	ICAM1/IL10/CD81	3
BP	GO:0070302	regulation of stress-activated protein kinase signaling cascade	3/48	201/18800	0.0146331	0.0576796	0.0330359	IL1B/TREM2/VEGFA	3
BP	GO:0071900	regulation of protein serine/threonine kinase activity	4/48	372/18800	0.014803	0.0582269	0.0333493	IL1B/RGCC/VEGFA/MIF	4
BP	GO:0019722	calcium-mediated signaling	3/48	202/18800	0.0148274	0.0582269	0.0333493	TREM2/CXCL8/CCL4	3
BP	GO:0042058	regulation of epidermal growth factor receptor signaling pathway	2/48	73/18800	0.0149493	0.0583775	0.0334356	HBEGF/PLAUR	2
BP	GO:0045123	cellular extravasation	2/48	73/18800	0.0149493	0.0583775	0.0334356	CCL2/ICAM1	2
BP	GO:0048662	negative regulation of smooth muscle cell proliferation	2/48	73/18800	0.0149493	0.0583775	0.0334356	IL10/TPM1	2
BP	GO:0000302	response to reactive oxygen species	3/48	203/18800	0.0150233	0.0584487	0.0334764	IL10/NR4A3/TPM1	3
BP	GO:0002064	epithelial cell development	3/48	203/18800	0.0150233	0.0584487	0.0334764	IL1B/ICAM1/VEGFA	3
BP	GO:0042098	T cell proliferation	3/48	204/18800	0.0152206	0.0589974	0.0337907	IL1B/IL10/CD81	3
BP	GO:0043281	regulation of cysteine-type endopeptidase activity involved in apoptotic process	3/48	204/18800	0.0152206	0.0589974	0.0337907	PLAUR/VEGFA/GSN	3
BP	GO:0006809	nitric oxide biosynthetic process	2/48	75/18800	0.0157347	0.0605424	0.0346756	IL1B/IL10	2
BP	GO:0010822	positive regulation of mitochondrion organization	2/48	75/18800	0.0157347	0.0605424	0.0346756	TREM2/PLAUR	2
BP	GO:0050848	regulation of calcium-mediated signaling	2/48	75/18800	0.0157347	0.0605424	0.0346756	TREM2/CCL4	2
BP	GO:0070227	lymphocyte apoptotic process	2/48	75/18800	0.0157347	0.0605424	0.0346756	IL10/MIF	2
BP	GO:0001937	negative regulation of endothelial cell proliferation	2/48	76/18800	0.0161339	0.0618515	0.0354253	CCL2/RGCC	2
BP	GO:0061045	negative regulation of wound healing	2/48	76/18800	0.0161339	0.0618515	0.0354253	PLAU/THBD	2
BP	GO:1901215	negative regulation of neuron death	3/48	209/18800	0.0162293	0.0621036	0.0355697	CCL2/IL10/NR4A3	3
BP	GO:0002573	myeloid leukocyte differentiation	3/48	210/18800	0.0164354	0.0627107	0.0359175	TREM2/VEGFA/CD81	3
BP	GO:0032720	negative regulation of tumor necrosis factor production	2/48	77/18800	0.0165375	0.0627107	0.0359175	IL10/TREM2	2
BP	GO:0032729	positive regulation of interferon-gamma production	2/48	77/18800	0.0165375	0.0627107	0.0359175	IL1B/CD14	2
BP	GO:0043154	negative regulation of cysteine-type endopeptidase activity involved in apoptotic process	2/48	77/18800	0.0165375	0.0627107	0.0359175	PLAUR/VEGFA	2
BP	GO:0050772	positive regulation of axonogenesis	2/48	77/18800	0.0165375	0.0627107	0.0359175	FN1/VEGFA	2
BP	GO:0050679	positive regulation of epithelial cell proliferation	3/48	211/18800	0.0166431	0.0629973	0.0360816	IL10/NR4A3/VEGFA	3
BP	GO:0042692	muscle cell differentiation	4/48	387/18800	0.0168764	0.0636507	0.0364558	LMNA/VEGFA/TPM1/CD81	4
BP	GO:0045786	negative regulation of cell cycle	4/48	387/18800	0.0168764	0.0636507	0.0364558	CCL2/NUPR1/RGCC/IL10	4
BP	GO:0014068	positive regulation of phosphatidylinositol 3-kinase signaling	2/48	79/18800	0.0173574	0.0648816	0.0371608	FN1/TREM2	2
BP	GO:0048708	astrocyte differentiation	2/48	79/18800	0.0173574	0.0648816	0.0371608	IL1B/TREM2	2
BP	GO:0072332	intrinsic apoptotic signaling pathway by p53 class mediator	2/48	79/18800	0.0173574	0.0648816	0.0371608	NUPR1/MIF	2
BP	GO:1901184	regulation of ERBB signaling pathway	2/48	79/18800	0.0173574	0.0648816	0.0371608	HBEGF/PLAUR	2
BP	GO:1903556	negative regulation of tumor necrosis factor superfamily cytokine production	2/48	79/18800	0.0173574	0.0648816	0.0371608	IL10/TREM2	2
BP	GO:0006869	lipid transport	4/48	391/18800	0.0174586	0.0650279	0.0372446	SPP1/IL1B/SLCO2B1/MIF	4
BP	GO:0030099	myeloid cell differentiation	4/48	391/18800	0.0174586	0.0650279	0.0372446	TREM2/NFKBIA/VEGFA/CD81	4
BP	GO:0043491	protein kinase B signaling	3/48	216/18800	0.0177035	0.0657065	0.0376333	IL1B/CCL2/HBEGF	3
BP	GO:0050866	negative regulation of cell activation	3/48	216/18800	0.0177035	0.0657065	0.0376333	IL10/TREM2/THBD	3
BP	GO:0010810	regulation of cell-substrate adhesion	3/48	217/18800	0.01792	0.0663927	0.0380263	FN1/VEGFA/PLAU	3
BP	GO:0046209	nitric oxide metabolic process	2/48	81/18800	0.0181945	0.0670891	0.0384252	IL1B/IL10	2
BP	GO:0055013	cardiac muscle cell development	2/48	81/18800	0.0181945	0.0670891	0.0384252	LMNA/VEGFA	2
BP	GO:0040013	negative regulation of locomotion	4/48	396/18800	0.018204	0.0670891	0.0384252	CCL2/RGCC/TPM1/MIF	4
BP	GO:0007163	establishment or maintenance of cell polarity	3/48	219/18800	0.0183575	0.0675364	0.0386813	LMNA/CCL4/GSN	3
BP	GO:0030072	peptide hormone secretion	3/48	220/18800	0.0185785	0.0682297	0.0390784	IL1B/IL1RN/SLC16A10	3
BP	GO:2001057	reactive nitrogen species metabolic process	2/48	82/18800	0.0186193	0.06826	0.0390958	IL1B/IL10	2
BP	GO:0043254	regulation of protein-containing complex assembly	4/48	401/18800	0.018969	0.0694206	0.0397605	ARHGAP18/TREM2/VEGFA/GSN	4
BP	GO:0050769	positive regulation of neurogenesis	3/48	222/18800	0.0190249	0.0694685	0.0397879	IL1B/FN1/VEGFA	3
BP	GO:0048678	response to axon injury	2/48	83/18800	0.0190483	0.0694685	0.0397879	SPP1/TREM2	2
BP	GO:0050870	positive regulation of T cell activation	3/48	223/18800	0.0192504	0.0700716	0.0401334	IL1B/CCL2/CD81	3
BP	GO:0010959	regulation of metal ion transport	4/48	403/18800	0.0192806	0.0700716	0.0401334	CCL2/TREM2/YWHAH/CCL4	4
BP	GO:0033157	regulation of intracellular protein transport	3/48	224/18800	0.0194773	0.0705575	0.0404117	IL1B/IFI27/CD81	3
BP	GO:0071277	cellular response to calcium ion	2/48	84/18800	0.0194815	0.0705575	0.0404117	FOSB/ALOX5AP	2
BP	GO:0060537	muscle tissue development	4/48	405/18800	0.0195953	0.0708471	0.0405775	LMNA/NUPR1/VEGFA/TPM1	4
BP	GO:0002790	peptide secretion	3/48	225/18800	0.0197058	0.0711239	0.0407361	IL1B/IL1RN/SLC16A10	3
BP	GO:2000106	regulation of leukocyte apoptotic process	2/48	85/18800	0.0199189	0.0715842	0.0409997	IL10/MIF	2
BP	GO:2000117	negative regulation of cysteine-type endopeptidase activity	2/48	85/18800	0.0199189	0.0715842	0.0409997	PLAUR/VEGFA	2
BP	GO:0008406	gonad development	3/48	226/18800	0.0199357	0.0715842	0.0409997	NUPR1/VEGFA/MMP19	3
BP	GO:0048588	developmental cell growth	3/48	227/18800	0.0201671	0.0722913	0.0414047	SPP1/FN1/VEGFA	3
BP	GO:0033627	cell adhesion mediated by integrin	2/48	86/18800	0.0203603	0.0727353	0.041659	ICAM1/PLAU	2
BP	GO:1900542	regulation of purine nucleotide metabolic process	2/48	86/18800	0.0203603	0.0727353	0.041659	NUPR1/TREM2	2
BP	GO:0008037	cell recognition	3/48	228/18800	0.0204	0.0727531	0.0416692	COLEC12/TREM2/CD81	3
BP	GO:2000116	regulation of cysteine-type endopeptidase activity	3/48	229/18800	0.0206344	0.0734641	0.0420764	PLAUR/VEGFA/GSN	3
BP	GO:0001960	negative regulation of cytokine-mediated signaling pathway	2/48	87/18800	0.0208059	0.0738239	0.0422825	TREM2/IL1RN	2
BP	GO:0055006	cardiac cell development	2/48	87/18800	0.0208059	0.0738239	0.0422825	LMNA/VEGFA	2
BP	GO:0045137	development of primary sexual characteristics	3/48	231/18800	0.0211077	0.0747682	0.0428233	NUPR1/VEGFA/MMP19	3
BP	GO:0001558	regulation of cell growth	4/48	415/18800	0.021217	0.0749123	0.0429059	SPP1/FN1/HBEGF/VEGFA	4
BP	GO:0002709	regulation of T cell mediated immunity	2/48	88/18800	0.0212555	0.0749123	0.0429059	IL1B/CD81	2
BP	GO:0006140	regulation of nucleotide metabolic process	2/48	88/18800	0.0212555	0.0749123	0.0429059	NUPR1/TREM2	2
BP	GO:0044070	regulation of anion transport	2/48	89/18800	0.0217092	0.0761274	0.0436018	IL1B/MIF	2
BP	GO:0051781	positive regulation of cell division	2/48	89/18800	0.0217092	0.0761274	0.0436018	IL1B/VEGFA	2
BP	GO:1903578	regulation of ATP metabolic process	2/48	89/18800	0.0217092	0.0761274	0.0436018	NUPR1/TREM2	2
BP	GO:0045930	negative regulation of mitotic cell cycle	3/48	234/18800	0.0218288	0.0761646	0.0436231	CCL2/RGCC/IL10	3
BP	GO:0048738	cardiac muscle tissue development	3/48	234/18800	0.0218288	0.0761646	0.0436231	LMNA/VEGFA/TPM1	3
BP	GO:0060560	developmental growth involved in morphogenesis	3/48	234/18800	0.0218288	0.0761646	0.0436231	SPP1/FN1/VEGFA	3
BP	GO:0007160	cell-matrix adhesion	3/48	235/18800	0.0220721	0.0768858	0.0440362	FN1/VEGFA/PLAU	3
BP	GO:0070301	cellular response to hydrogen peroxide	2/48	90/18800	0.0221669	0.0770878	0.0441519	IL10/NR4A3	2
BP	GO:0002683	negative regulation of immune system process	4/48	425/18800	0.0229194	0.0795217	0.0455459	CCL2/IL10/TREM2/MIF	4
BP	GO:0052548	regulation of endopeptidase activity	4/48	426/18800	0.0230941	0.0795217	0.0455459	PLAUR/VEGFA/C3/GSN	4
BP	GO:0007044	cell-substrate junction assembly	2/48	92/18800	0.0230943	0.0795217	0.0455459	FN1/VEGFA	2
BP	GO:0019217	regulation of fatty acid metabolic process	2/48	92/18800	0.0230943	0.0795217	0.0455459	IL1B/NR4A3	2
BP	GO:0051492	regulation of stress fiber assembly	2/48	92/18800	0.0230943	0.0795217	0.0455459	RGCC/TPM1	2
BP	GO:0060761	negative regulation of response to cytokine stimulus	2/48	92/18800	0.0230943	0.0795217	0.0455459	TREM2/IL1RN	2
BP	GO:0002275	myeloid cell activation involved in immune response	2/48	93/18800	0.0235639	0.0807411	0.0462443	TREM2/NR4A3	2
BP	GO:0030516	regulation of axon extension	2/48	93/18800	0.0235639	0.0807411	0.0462443	FN1/VEGFA	2
BP	GO:0034109	homotypic cell-cell adhesion	2/48	93/18800	0.0235639	0.0807411	0.0462443	FN1/PLAUR	2
BP	GO:0048762	mesenchymal cell differentiation	3/48	244/18800	0.0243295	0.0823359	0.0471577	IL1B/FN1/RGCC	3
BP	GO:0006979	response to oxidative stress	4/48	433/18800	0.0243401	0.0823359	0.0471577	IL10/TREM2/NR4A3/TPM1	4
BP	GO:1903131	mononuclear cell differentiation	4/48	433/18800	0.0243401	0.0823359	0.0471577	IL1B/IL10/TREM2/VEGFA	4
BP	GO:0032088	negative regulation of NF-kappaB transcription factor activity	2/48	95/18800	0.024515	0.0823359	0.0471577	IL10/NFKBIA	2
BP	GO:0043502	regulation of muscle adaptation	2/48	95/18800	0.024515	0.0823359	0.0471577	LMNA/NR4A3	2
BP	GO:0051403	stress-activated MAPK cascade	3/48	245/18800	0.0245878	0.0823359	0.0471577	IL1B/TREM2/VEGFA	3
BP	GO:0003300	cardiac muscle hypertrophy	2/48	96/18800	0.0249964	0.0823359	0.0471577	LMNA/NR4A3	2
BP	GO:0030316	osteoclast differentiation	2/48	96/18800	0.0249964	0.0823359	0.0471577	TREM2/CD81	2
BP	GO:0009636	response to toxic substance	3/48	247/18800	0.0251089	0.0823359	0.0471577	NUPR1/ALOX5AP/CCL4	3
BP	GO:0060047	heart contraction	3/48	247/18800	0.0251089	0.0823359	0.0471577	HBEGF/TPM1/GSN	3
BP	GO:0001542	ovulation from ovarian follicle	1/48	10/18800	0.0252465	0.0823359	0.0471577	MMP19	1
BP	GO:0002676	regulation of chronic inflammatory response	1/48	10/18800	0.0252465	0.0823359	0.0471577	IL10	1
BP	GO:0003330	regulation of extracellular matrix constituent secretion	1/48	10/18800	0.0252465	0.0823359	0.0471577	RGCC	1
BP	GO:0010749	regulation of nitric oxide mediated signal transduction	1/48	10/18800	0.0252465	0.0823359	0.0471577	VEGFA	1
BP	GO:0032060	bleb assembly	1/48	10/18800	0.0252465	0.0823359	0.0471577	PMP22	1
BP	GO:0033079	immature T cell proliferation	1/48	10/18800	0.0252465	0.0823359	0.0471577	IL1B	1
BP	GO:0045348	positive regulation of MHC class II biosynthetic process	1/48	10/18800	0.0252465	0.0823359	0.0471577	IL10	1
BP	GO:0048102	autophagic cell death	1/48	10/18800	0.0252465	0.0823359	0.0471577	TREM2	1
BP	GO:0050861	positive regulation of B cell receptor signaling pathway	1/48	10/18800	0.0252465	0.0823359	0.0471577	CD81	1
BP	GO:0051918	negative regulation of fibrinolysis	1/48	10/18800	0.0252465	0.0823359	0.0471577	THBD	1
BP	GO:0055015	ventricular cardiac muscle cell development	1/48	10/18800	0.0252465	0.0823359	0.0471577	LMNA	1
BP	GO:0060947	cardiac vascular smooth muscle cell differentiation	1/48	10/18800	0.0252465	0.0823359	0.0471577	VEGFA	1
BP	GO:0070099	regulation of chemokine-mediated signaling pathway	1/48	10/18800	0.0252465	0.0823359	0.0471577	TREM2	1
BP	GO:0070327	thyroid hormone transport	1/48	10/18800	0.0252465	0.0823359	0.0471577	SLC16A10	1
BP	GO:0070344	regulation of fat cell proliferation	1/48	10/18800	0.0252465	0.0823359	0.0471577	TREM2	1
BP	GO:0090037	positive regulation of protein kinase C signaling	1/48	10/18800	0.0252465	0.0823359	0.0471577	VEGFA	1
BP	GO:1901203	positive regulation of extracellular matrix assembly	1/48	10/18800	0.0252465	0.0823359	0.0471577	RGCC	1
BP	GO:1901725	regulation of histone deacetylase activity	1/48	10/18800	0.0252465	0.0823359	0.0471577	VEGFA	1
BP	GO:1903980	positive regulation of microglial cell activation	1/48	10/18800	0.0252465	0.0823359	0.0471577	TREM2	1
BP	GO:2000659	regulation of interleukin-1-mediated signaling pathway	1/48	10/18800	0.0252465	0.0823359	0.0471577	IL1RN	1
BP	GO:2001269	positive regulation of cysteine-type endopeptidase activity involved in apoptotic signaling pathway	1/48	10/18800	0.0252465	0.0823359	0.0471577	GSN	1
BP	GO:0014706	striated muscle tissue development	3/48	248/18800	0.0253717	0.0826156	0.0473179	LMNA/VEGFA/TPM1	3
BP	GO:0002532	production of molecular mediator involved in inflammatory response	2/48	97/18800	0.0254817	0.0828451	0.0474494	TREM2/ALOX5AP	2
BP	GO:0015833	peptide transport	3/48	249/18800	0.025636	0.0832177	0.0476628	IL1B/IL1RN/SLC16A10	3
BP	GO:0090257	regulation of muscle system process	3/48	250/18800	0.0259017	0.0837858	0.0479881	LMNA/NR4A3/TPM1	3
BP	GO:0032479	regulation of type I interferon production	2/48	98/18800	0.0259708	0.0837858	0.0479881	IL10/CD14	2
BP	GO:0032606	type I interferon production	2/48	98/18800	0.0259708	0.0837858	0.0479881	IL10/CD14	2
BP	GO:0150115	cell-substrate junction organization	2/48	98/18800	0.0259708	0.0837858	0.0479881	FN1/VEGFA	2
BP	GO:0010951	negative regulation of endopeptidase activity	3/48	251/18800	0.026169	0.0842955	0.0482801	PLAUR/VEGFA/C3	3
BP	GO:0031098	stress-activated protein kinase signaling cascade	3/48	252/18800	0.0264377	0.0847243	0.0485257	IL1B/TREM2/VEGFA	3
BP	GO:0014897	striated muscle hypertrophy	2/48	99/18800	0.0264637	0.0847243	0.0485257	LMNA/NR4A3	2
BP	GO:0015908	fatty acid transport	2/48	99/18800	0.0264637	0.0847243	0.0485257	IL1B/MIF	2
BP	GO:0019233	sensory perception of pain	2/48	99/18800	0.0264637	0.0847243	0.0485257	CCL2/IL10	2
BP	GO:0014013	regulation of gliogenesis	2/48	100/18800	0.0269605	0.0847866	0.0485614	IL1B/TREM2	2
BP	GO:0031331	positive regulation of cellular catabolic process	4/48	449/18800	0.02734	0.0847866	0.0485614	IL1B/NUPR1/TREM2/CD81	4
BP	GO:0008630	intrinsic apoptotic signaling pathway in response to DNA damage	2/48	101/18800	0.027461	0.0847866	0.0485614	NUPR1/MIF	2
BP	GO:0014896	muscle hypertrophy	2/48	101/18800	0.027461	0.0847866	0.0485614	LMNA/NR4A3	2
BP	GO:0032963	collagen metabolic process	2/48	101/18800	0.027461	0.0847866	0.0485614	RGCC/MMP19	2
BP	GO:0110020	regulation of actomyosin structure organization	2/48	101/18800	0.027461	0.0847866	0.0485614	RGCC/TPM1	2
BP	GO:0045927	positive regulation of growth	3/48	256/18800	0.0275277	0.0847866	0.0485614	FN1/HBEGF/VEGFA	3
BP	GO:0007015	actin filament organization	4/48	450/18800	0.0275346	0.0847866	0.0485614	RGCC/ARHGAP18/TPM1/GSN	4
BP	GO:0001660	fever generation	1/48	11/18800	0.0277366	0.0847866	0.0485614	IL1B	1
BP	GO:0002551	mast cell chemotaxis	1/48	11/18800	0.0277366	0.0847866	0.0485614	VEGFA	1
BP	GO:0010739	positive regulation of protein kinase A signaling	1/48	11/18800	0.0277366	0.0847866	0.0485614	MIF	1
BP	GO:0010887	negative regulation of cholesterol storage	1/48	11/18800	0.0277366	0.0847866	0.0485614	TREM2	1
BP	GO:0010986	positive regulation of lipoprotein particle clearance	1/48	11/18800	0.0277366	0.0847866	0.0485614	TREM2	1
BP	GO:0014889	muscle atrophy	1/48	11/18800	0.0277366	0.0847866	0.0485614	GSN	1
BP	GO:0019372	lipoxygenase pathway	1/48	11/18800	0.0277366	0.0847866	0.0485614	ALOX5AP	1
BP	GO:0032493	response to bacterial lipoprotein	1/48	11/18800	0.0277366	0.0847866	0.0485614	CD14	1
BP	GO:0042167	heme catabolic process	1/48	11/18800	0.0277366	0.0847866	0.0485614	SLCO2B1	1
BP	GO:0042447	hormone catabolic process	1/48	11/18800	0.0277366	0.0847866	0.0485614	SPP1	1
BP	GO:0042989	sequestering of actin monomers	1/48	11/18800	0.0277366	0.0847866	0.0485614	GSN	1
BP	GO:0046149	pigment catabolic process	1/48	11/18800	0.0277366	0.0847866	0.0485614	SLCO2B1	1
BP	GO:0051574	positive regulation of histone H3-K9 methylation	1/48	11/18800	0.0277366	0.0847866	0.0485614	LMNA	1
BP	GO:0071394	cellular response to testosterone stimulus	1/48	11/18800	0.0277366	0.0847866	0.0485614	SPP1	1
BP	GO:0071609	chemokine (C-C motif) ligand 5 production	1/48	11/18800	0.0277366	0.0847866	0.0485614	IL10	1
BP	GO:0071649	regulation of chemokine (C-C motif) ligand 5 production	1/48	11/18800	0.0277366	0.0847866	0.0485614	IL10	1
BP	GO:0071679	commissural neuron axon guidance	1/48	11/18800	0.0277366	0.0847866	0.0485614	VEGFA	1
BP	GO:0090527	actin filament reorganization	1/48	11/18800	0.0277366	0.0847866	0.0485614	GSN	1
BP	GO:0097084	vascular associated smooth muscle cell development	1/48	11/18800	0.0277366	0.0847866	0.0485614	VEGFA	1
BP	GO:0097278	complement-dependent cytotoxicity	1/48	11/18800	0.0277366	0.0847866	0.0485614	C3	1
BP	GO:1902667	regulation of axon guidance	1/48	11/18800	0.0277366	0.0847866	0.0485614	VEGFA	1
BP	GO:1903977	positive regulation of glial cell migration	1/48	11/18800	0.0277366	0.0847866	0.0485614	TREM2	1
BP	GO:2000253	positive regulation of feeding behavior	1/48	11/18800	0.0277366	0.0847866	0.0485614	NR4A3	1
BP	GO:0003015	heart process	3/48	257/18800	0.0278039	0.0848687	0.0486084	HBEGF/TPM1/GSN	3
BP	GO:0006910	phagocytosis, recognition	2/48	102/18800	0.0279653	0.0849902	0.048678	COLEC12/TREM2	2
BP	GO:0010717	regulation of epithelial to mesenchymal transition	2/48	102/18800	0.0279653	0.0849902	0.048678	IL1B/RGCC	2
BP	GO:2001243	negative regulation of intrinsic apoptotic signaling pathway	2/48	102/18800	0.0279653	0.0849902	0.048678	PLAUR/MIF	2
BP	GO:1903362	regulation of cellular protein catabolic process	3/48	258/18800	0.0280816	0.0852201	0.0488097	NUPR1/TREM2/CD81	3
BP	GO:0032760	positive regulation of tumor necrosis factor production	2/48	103/18800	0.0284733	0.0859116	0.0492057	CD14/MIF	2
BP	GO:0042102	positive regulation of T cell proliferation	2/48	103/18800	0.0284733	0.0859116	0.0492057	IL1B/CD81	2
BP	GO:0070252	actin-mediated cell contraction	2/48	103/18800	0.0284733	0.0859116	0.0492057	TPM1/GSN	2
BP	GO:1905477	positive regulation of protein localization to membrane	2/48	103/18800	0.0284733	0.0859116	0.0492057	TREM2/CD81	2
BP	GO:0002444	myeloid leukocyte mediated immunity	2/48	104/18800	0.0289851	0.0870497	0.0498576	NR4A3/C3	2
BP	GO:0046822	regulation of nucleocytoplasmic transport	2/48	104/18800	0.0289851	0.0870497	0.0498576	IL1B/IFI27	2
BP	GO:0010466	negative regulation of peptidase activity	3/48	262/18800	0.0292073	0.0870497	0.0498576	PLAUR/VEGFA/C3	3
BP	GO:0032412	regulation of ion transmembrane transporter activity	3/48	263/18800	0.0294925	0.0870497	0.0498576	CCL2/TREM2/YWHAH	3
BP	GO:0022411	cellular component disassembly	4/48	460/18800	0.0295264	0.0870497	0.0498576	TREM2/C3/MMP19/GSN	4
BP	GO:0030522	intracellular receptor signaling pathway	3/48	264/18800	0.0297791	0.0870497	0.0498576	NR4A3/NFKBIA/YWHAH	3
BP	GO:0006090	pyruvate metabolic process	2/48	106/18800	0.0300196	0.0870497	0.0498576	NUPR1/NR4A3	2
BP	GO:0032231	regulation of actin filament bundle assembly	2/48	106/18800	0.0300196	0.0870497	0.0498576	RGCC/TPM1	2
BP	GO:0032414	positive regulation of ion transmembrane transporter activity	2/48	106/18800	0.0300196	0.0870497	0.0498576	CCL2/TREM2	2
BP	GO:0051341	regulation of oxidoreductase activity	2/48	106/18800	0.0300196	0.0870497	0.0498576	IL1B/ABL2	2
BP	GO:0031330	negative regulation of cellular catabolic process	3/48	265/18800	0.0300672	0.0870497	0.0498576	NUPR1/IL10/TREM2	3
BP	GO:0006787	porphyrin-containing compound catabolic process	1/48	12/18800	0.0302204	0.0870497	0.0498576	SLCO2B1	1
BP	GO:0014745	negative regulation of muscle adaptation	1/48	12/18800	0.0302204	0.0870497	0.0498576	LMNA	1
BP	GO:0014854	response to inactivity	1/48	12/18800	0.0302204	0.0870497	0.0498576	IL10	1
BP	GO:0031650	regulation of heat generation	1/48	12/18800	0.0302204	0.0870497	0.0498576	IL1B	1
BP	GO:0032490	detection of molecule of bacterial origin	1/48	12/18800	0.0302204	0.0870497	0.0498576	TREM2	1
BP	GO:0033015	tetrapyrrole catabolic process	1/48	12/18800	0.0302204	0.0870497	0.0498576	SLCO2B1	1
BP	GO:0034135	regulation of toll-like receptor 2 signaling pathway	1/48	12/18800	0.0302204	0.0870497	0.0498576	TREM2	1
BP	GO:0035739	CD4-positive, alpha-beta T cell proliferation	1/48	12/18800	0.0302204	0.0870497	0.0498576	CD81	1
BP	GO:0045602	negative regulation of endothelial cell differentiation	1/48	12/18800	0.0302204	0.0870497	0.0498576	VEGFA	1
BP	GO:0051549	positive regulation of keratinocyte migration	1/48	12/18800	0.0302204	0.0870497	0.0498576	HBEGF	1
BP	GO:0061517	macrophage proliferation	1/48	12/18800	0.0302204	0.0870497	0.0498576	TREM2	1
BP	GO:0070341	fat cell proliferation	1/48	12/18800	0.0302204	0.0870497	0.0498576	TREM2	1
BP	GO:0070417	cellular response to cold	1/48	12/18800	0.0302204	0.0870497	0.0498576	NFKBIA	1
BP	GO:0071635	negative regulation of transforming growth factor beta production	1/48	12/18800	0.0302204	0.0870497	0.0498576	FN1	1
BP	GO:0072537	fibroblast activation	1/48	12/18800	0.0302204	0.0870497	0.0498576	RGCC	1
BP	GO:0097531	mast cell migration	1/48	12/18800	0.0302204	0.0870497	0.0498576	VEGFA	1
BP	GO:0140052	cellular response to oxidised low-density lipoprotein particle stimulus	1/48	12/18800	0.0302204	0.0870497	0.0498576	TREM2	1
BP	GO:0150065	regulation of deacetylase activity	1/48	12/18800	0.0302204	0.0870497	0.0498576	VEGFA	1
BP	GO:1900112	regulation of histone H3-K9 trimethylation	1/48	12/18800	0.0302204	0.0870497	0.0498576	LMNA	1
BP	GO:1904350	regulation of protein catabolic process in the vacuole	1/48	12/18800	0.0302204	0.0870497	0.0498576	CD81	1
BP	GO:1905522	negative regulation of macrophage migration	1/48	12/18800	0.0302204	0.0870497	0.0498576	MIF	1
BP	GO:2000561	regulation of CD4-positive, alpha-beta T cell proliferation	1/48	12/18800	0.0302204	0.0870497	0.0498576	CD81	1
BP	GO:0008637	apoptotic mitochondrial changes	2/48	107/18800	0.0305424	0.0872581	0.0499769	LMNA/PLAUR	2
BP	GO:0019882	antigen processing and presentation	2/48	107/18800	0.0305424	0.0872581	0.0499769	ICAM1/TREM2	2
BP	GO:0030038	contractile actin filament bundle assembly	2/48	107/18800	0.0305424	0.0872581	0.0499769	RGCC/TPM1	2
BP	GO:0033138	positive regulation of peptidyl-serine phosphorylation	2/48	107/18800	0.0305424	0.0872581	0.0499769	VEGFA/MIF	2
BP	GO:0043149	stress fiber assembly	2/48	107/18800	0.0305424	0.0872581	0.0499769	RGCC/TPM1	2
BP	GO:1903557	positive regulation of tumor necrosis factor superfamily cytokine production	2/48	107/18800	0.0305424	0.0872581	0.0499769	CD14/MIF	2
BP	GO:0006958	complement activation, classical pathway	2/48	108/18800	0.0310688	0.0885209	0.0507001	TREM2/C3	2
BP	GO:0007173	epidermal growth factor receptor signaling pathway	2/48	108/18800	0.0310688	0.0885209	0.0507001	HBEGF/PLAUR	2
BP	GO:0051962	positive regulation of nervous system development	3/48	270/18800	0.0315301	0.0896311	0.051336	IL1B/FN1/VEGFA	3
BP	GO:0071887	leukocyte apoptotic process	2/48	109/18800	0.0315989	0.0896311	0.051336	IL10/MIF	2
BP	GO:0048259	regulation of receptor-mediated endocytosis	2/48	110/18800	0.0321325	0.0896311	0.051336	VEGFA/C3	2
BP	GO:0022898	regulation of transmembrane transporter activity	3/48	273/18800	0.0324257	0.0896311	0.051336	CCL2/TREM2/YWHAH	3
BP	GO:0001938	positive regulation of endothelial cell proliferation	2/48	111/18800	0.0326697	0.0896311	0.051336	IL10/VEGFA	2
BP	GO:0007088	regulation of mitotic nuclear division	2/48	111/18800	0.0326697	0.0896311	0.051336	IL1B/RGCC	2
BP	GO:0014066	regulation of phosphatidylinositol 3-kinase signaling	2/48	111/18800	0.0326697	0.0896311	0.051336	FN1/TREM2	2
BP	GO:0031532	actin cytoskeleton reorganization	2/48	111/18800	0.0326697	0.0896311	0.051336	ABL2/GSN	2
BP	GO:0001768	establishment of T cell polarity	1/48	13/18800	0.032698	0.0896311	0.051336	GSN	1
BP	GO:0002524	hypersensitivity	1/48	13/18800	0.032698	0.0896311	0.051336	C3	1
BP	GO:0010623	programmed cell death involved in cell development	1/48	13/18800	0.032698	0.0896311	0.051336	IL1B	1
BP	GO:0010745	negative regulation of macrophage derived foam cell differentiation	1/48	13/18800	0.032698	0.0896311	0.051336	NFKBIA	1
BP	GO:0015801	aromatic amino acid transport	1/48	13/18800	0.032698	0.0896311	0.051336	SLC16A10	1
BP	GO:0031392	regulation of prostaglandin biosynthetic process	1/48	13/18800	0.032698	0.0896311	0.051336	IL1B	1
BP	GO:0032494	response to peptidoglycan	1/48	13/18800	0.032698	0.0896311	0.051336	TREM2	1
BP	GO:0032621	interleukin-18 production	1/48	13/18800	0.032698	0.0896311	0.051336	IL10	1
BP	GO:0032661	regulation of interleukin-18 production	1/48	13/18800	0.032698	0.0896311	0.051336	IL10	1
BP	GO:0034144	negative regulation of toll-like receptor 4 signaling pathway	1/48	13/18800	0.032698	0.0896311	0.051336	TREM2	1
BP	GO:0035745	T-helper 2 cell cytokine production	1/48	13/18800	0.032698	0.0896311	0.051336	CD81	1
BP	GO:0036005	response to macrophage colony-stimulating factor	1/48	13/18800	0.032698	0.0896311	0.051336	TREM2	1
BP	GO:0036006	cellular response to macrophage colony-stimulating factor stimulus	1/48	13/18800	0.032698	0.0896311	0.051336	TREM2	1
BP	GO:0042921	glucocorticoid receptor signaling pathway	1/48	13/18800	0.032698	0.0896311	0.051336	YWHAH	1
BP	GO:0045741	positive regulation of epidermal growth factor-activated receptor activity	1/48	13/18800	0.032698	0.0896311	0.051336	HBEGF	1
BP	GO:0045820	negative regulation of glycolytic process	1/48	13/18800	0.032698	0.0896311	0.051336	NUPR1	1
BP	GO:0060670	branching involved in labyrinthine layer morphogenesis	1/48	13/18800	0.032698	0.0896311	0.051336	IL10	1
BP	GO:0061418	regulation of transcription from RNA polymerase II promoter in response to hypoxia	1/48	13/18800	0.032698	0.0896311	0.051336	VEGFA	1
BP	GO:1900121	negative regulation of receptor binding	1/48	13/18800	0.032698	0.0896311	0.051336	IL10	1
BP	GO:1905907	negative regulation of amyloid fibril formation	1/48	13/18800	0.032698	0.0896311	0.051336	TREM2	1
BP	GO:2000551	regulation of T-helper 2 cell cytokine production	1/48	13/18800	0.032698	0.0896311	0.051336	CD81	1
BP	GO:0010927	cellular component assembly involved in morphogenesis	2/48	112/18800	0.0332104	0.0909167	0.0520724	PMP22/TPM1	2
BP	GO:0007346	regulation of mitotic cell cycle	4/48	478/18800	0.0333241	0.0911092	0.0521826	IL1B/CCL2/RGCC/IL10	4
BP	GO:0044344	cellular response to fibroblast growth factor stimulus	2/48	113/18800	0.0337546	0.0920692	0.0527324	CCL2/CXCL8	2
BP	GO:0001667	ameboidal-type cell migration	4/48	480/18800	0.0337631	0.0920692	0.0527324	FN1/RGCC/HBEGF/VEGFA	4
BP	GO:0046942	carboxylic acid transport	3/48	279/18800	0.0342567	0.092419	0.0529328	IL1B/SLCO2B1/MIF	3
BP	GO:0098742	cell-cell adhesion via plasma-membrane adhesion molecules	3/48	279/18800	0.0342567	0.092419	0.0529328	ICAM1/IL10/IL1RN	3
BP	GO:0016049	cell growth	4/48	484/18800	0.0346512	0.092419	0.0529328	SPP1/FN1/HBEGF/VEGFA	4
BP	GO:0021782	glial cell development	2/48	115/18800	0.0348537	0.092419	0.0529328	IL1B/TREM2	2
BP	GO:0033559	unsaturated fatty acid metabolic process	2/48	115/18800	0.0348537	0.092419	0.0529328	IL1B/MIF	2
BP	GO:0007548	sex differentiation	3/48	281/18800	0.0348788	0.092419	0.0529328	NUPR1/VEGFA/MMP19	3
BP	GO:0001767	establishment of lymphocyte polarity	1/48	14/18800	0.0351694	0.092419	0.0529328	GSN	1
BP	GO:0001771	immunological synapse formation	1/48	14/18800	0.0351694	0.092419	0.0529328	CD81	1
BP	GO:0002864	regulation of acute inflammatory response to antigenic stimulus	1/48	14/18800	0.0351694	0.092419	0.0529328	C3	1
BP	GO:0002903	negative regulation of B cell apoptotic process	1/48	14/18800	0.0351694	0.092419	0.0529328	MIF	1
BP	GO:0016322	neuron remodeling	1/48	14/18800	0.0351694	0.092419	0.0529328	C3	1
BP	GO:0030049	muscle filament sliding	1/48	14/18800	0.0351694	0.092419	0.0529328	TPM1	1
BP	GO:0030213	hyaluronan biosynthetic process	1/48	14/18800	0.0351694	0.092419	0.0529328	IL1B	1
BP	GO:0031958	corticosteroid receptor signaling pathway	1/48	14/18800	0.0351694	0.092419	0.0529328	YWHAH	1
BP	GO:0033033	negative regulation of myeloid cell apoptotic process	1/48	14/18800	0.0351694	0.092419	0.0529328	MIF	1
BP	GO:0042117	monocyte activation	1/48	14/18800	0.0351694	0.092419	0.0529328	FN1	1
BP	GO:0043922	negative regulation by host of viral transcription	1/48	14/18800	0.0351694	0.092419	0.0529328	CCL4	1
BP	GO:0045579	positive regulation of B cell differentiation	1/48	14/18800	0.0351694	0.092419	0.0529328	IL10	1
BP	GO:0046348	amino sugar catabolic process	1/48	14/18800	0.0351694	0.092419	0.0529328	CHIT1	1
BP	GO:0048681	negative regulation of axon regeneration	1/48	14/18800	0.0351694	0.092419	0.0529328	SPP1	1
BP	GO:0051547	regulation of keratinocyte migration	1/48	14/18800	0.0351694	0.092419	0.0529328	HBEGF	1
BP	GO:0051917	regulation of fibrinolysis	1/48	14/18800	0.0351694	0.092419	0.0529328	THBD	1
BP	GO:0055012	ventricular cardiac muscle cell differentiation	1/48	14/18800	0.0351694	0.092419	0.0529328	LMNA	1
BP	GO:0070278	extracellular matrix constituent secretion	1/48	14/18800	0.0351694	0.092419	0.0529328	RGCC	1
BP	GO:0071801	regulation of podosome assembly	1/48	14/18800	0.0351694	0.092419	0.0529328	GSN	1
BP	GO:1901857	positive regulation of cellular respiration	1/48	14/18800	0.0351694	0.092419	0.0529328	NUPR1	1
BP	GO:1903729	regulation of plasma membrane organization	1/48	14/18800	0.0351694	0.092419	0.0529328	GSN	1
BP	GO:1905939	regulation of gonad development	1/48	14/18800	0.0351694	0.092419	0.0529328	NUPR1	1
BP	GO:2001171	positive regulation of ATP biosynthetic process	1/48	14/18800	0.0351694	0.092419	0.0529328	TREM2	1
BP	GO:0002286	T cell activation involved in immune response	2/48	116/18800	0.0354084	0.0926984	0.0530928	ICAM1/CD81	2
BP	GO:0071675	regulation of mononuclear cell migration	2/48	116/18800	0.0354084	0.0926984	0.0530928	CCL2/CCL4	2
BP	GO:1901800	positive regulation of proteasomal protein catabolic process	2/48	116/18800	0.0354084	0.0926984	0.0530928	NUPR1/TREM2	2
BP	GO:0032411	positive regulation of transporter activity	2/48	117/18800	0.0359666	0.0940423	0.0538625	CCL2/TREM2	2
BP	GO:0042886	amide transport	3/48	287/18800	0.0367805	0.0951989	0.054525	IL1B/IL1RN/SLC16A10	3
BP	GO:0051928	positive regulation of calcium ion transport	2/48	119/18800	0.0370932	0.0951989	0.054525	CCL2/CCL4	2
BP	GO:0071774	response to fibroblast growth factor	2/48	119/18800	0.0370932	0.0951989	0.054525	CCL2/CXCL8	2
BP	GO:0007249	I-kappaB kinase/NF-kappaB signaling	3/48	288/18800	0.0371026	0.0951989	0.054525	IL1B/TREM2/NFKBIA	3
BP	GO:0051223	regulation of protein transport	4/48	495/18800	0.0371639	0.0951989	0.054525	IL1B/IFI27/TREM2/CD81	4
BP	GO:0010817	regulation of hormone levels	4/48	496/18800	0.0373975	0.0951989	0.054525	SPP1/IL1B/IL1RN/SLC16A10	4
BP	GO:0002679	respiratory burst involved in defense response	1/48	15/18800	0.0376347	0.0951989	0.054525	TREM2	1
BP	GO:0010889	regulation of sequestering of triglyceride	1/48	15/18800	0.0376347	0.0951989	0.054525	TREM2	1
BP	GO:0032725	positive regulation of granulocyte macrophage colony-stimulating factor production	1/48	15/18800	0.0376347	0.0951989	0.054525	IL1B	1
BP	GO:0033127	regulation of histone phosphorylation	1/48	15/18800	0.0376347	0.0951989	0.054525	IL1B	1
BP	GO:0034112	positive regulation of homotypic cell-cell adhesion	1/48	15/18800	0.0376347	0.0951989	0.054525	PLAUR	1
BP	GO:0034384	high-density lipoprotein particle clearance	1/48	15/18800	0.0376347	0.0951989	0.054525	TREM2	1
BP	GO:0043129	surfactant homeostasis	1/48	15/18800	0.0376347	0.0951989	0.054525	VEGFA	1
BP	GO:0043252	sodium-independent organic anion transport	1/48	15/18800	0.0376347	0.0951989	0.054525	SLCO2B1	1
BP	GO:0043518	negative regulation of DNA damage response, signal transduction by p53 class mediator	1/48	15/18800	0.0376347	0.0951989	0.054525	MIF	1
BP	GO:0045346	regulation of MHC class II biosynthetic process	1/48	15/18800	0.0376347	0.0951989	0.054525	IL10	1
BP	GO:0046321	positive regulation of fatty acid oxidation	1/48	15/18800	0.0376347	0.0951989	0.054525	NR4A3	1
BP	GO:0048712	negative regulation of astrocyte differentiation	1/48	15/18800	0.0376347	0.0951989	0.054525	TREM2	1
BP	GO:0060354	negative regulation of cell adhesion molecule production	1/48	15/18800	0.0376347	0.0951989	0.054525	CXCL8	1
BP	GO:0070571	negative regulation of neuron projection regeneration	1/48	15/18800	0.0376347	0.0951989	0.054525	SPP1	1
BP	GO:0070863	positive regulation of protein exit from endoplasmic reticulum	1/48	15/18800	0.0376347	0.0951989	0.054525	CD81	1
BP	GO:0071639	positive regulation of monocyte chemotactic protein-1 production	1/48	15/18800	0.0376347	0.0951989	0.054525	IL1B	1
BP	GO:1902166	negative regulation of intrinsic apoptotic signaling pathway in response to DNA damage by p53 class mediator	1/48	15/18800	0.0376347	0.0951989	0.054525	MIF	1
BP	GO:1902902	negative regulation of autophagosome assembly	1/48	15/18800	0.0376347	0.0951989	0.054525	NUPR1	1
BP	GO:2000402	negative regulation of lymphocyte migration	1/48	15/18800	0.0376347	0.0951989	0.054525	CCL2	1
BP	GO:2001028	positive regulation of endothelial cell chemotaxis	1/48	15/18800	0.0376347	0.0951989	0.054525	VEGFA	1
BP	GO:2001279	regulation of unsaturated fatty acid biosynthetic process	1/48	15/18800	0.0376347	0.0951989	0.054525	IL1B	1
BP	GO:0010632	regulation of epithelial cell migration	3/48	290/18800	0.0377512	0.0953786	0.0546279	RGCC/HBEGF/VEGFA	3
BP	GO:0042063	gliogenesis	3/48	291/18800	0.0380777	0.0960182	0.0549943	IL1B/CCL2/TREM2	3
BP	GO:0038127	ERBB signaling pathway	2/48	121/18800	0.0382333	0.0960182	0.0549943	HBEGF/PLAUR	2
BP	GO:0048675	axon extension	2/48	121/18800	0.0382333	0.0960182	0.0549943	FN1/VEGFA	2
BP	GO:0051101	regulation of DNA binding	2/48	121/18800	0.0382333	0.0960182	0.0549943	PLAUR/NFKBIA	2
BP	GO:0055007	cardiac muscle cell differentiation	2/48	121/18800	0.0382333	0.0960182	0.0549943	LMNA/VEGFA	2
BP	GO:0051222	positive regulation of protein transport	3/48	293/18800	0.038735	0.0971618	0.0556492	IL1B/TREM2/CD81	3
BP	GO:0010811	positive regulation of cell-substrate adhesion	2/48	122/18800	0.0388084	0.0972296	0.0556881	FN1/VEGFA	2
BP	GO:0001952	regulation of cell-matrix adhesion	2/48	123/18800	0.0393868	0.0984503	0.0563872	VEGFA/PLAU	2
BP	GO:0010720	positive regulation of cell development	3/48	297/18800	0.0400671	0.0984503	0.0563872	IL1B/FN1/VEGFA	3
BP	GO:0023035	CD40 signaling pathway	1/48	16/18800	0.0400937	0.0984503	0.0563872	TREM2	1
BP	GO:0031649	heat generation	1/48	16/18800	0.0400937	0.0984503	0.0563872	IL1B	1
BP	GO:0033275	actin-myosin filament sliding	1/48	16/18800	0.0400937	0.0984503	0.0563872	TPM1	1
BP	GO:0045342	MHC class II biosynthetic process	1/48	16/18800	0.0400937	0.0984503	0.0563872	IL10	1
BP	GO:0045780	positive regulation of bone resorption	1/48	16/18800	0.0400937	0.0984503	0.0563872	SPP1	1
BP	GO:0050862	positive regulation of T cell receptor signaling pathway	1/48	16/18800	0.0400937	0.0984503	0.0563872	CD81	1
BP	GO:0051014	actin filament severing	1/48	16/18800	0.0400937	0.0984503	0.0563872	GSN	1
BP	GO:0051044	positive regulation of membrane protein ectodomain proteolysis	1/48	16/18800	0.0400937	0.0984503	0.0563872	IL1B	1
BP	GO:0051127	positive regulation of actin nucleation	1/48	16/18800	0.0400937	0.0984503	0.0563872	GSN	1
BP	GO:0060841	venous blood vessel development	1/48	16/18800	0.0400937	0.0984503	0.0563872	VEGFA	1
BP	GO:0070431	nucleotide-binding oligomerization domain containing 2 signaling pathway	1/48	16/18800	0.0400937	0.0984503	0.0563872	NFKBIA	1
BP	GO:1901163	regulation of trophoblast cell migration	1/48	16/18800	0.0400937	0.0984503	0.0563872	VEGFA	1
BP	GO:1901201	regulation of extracellular matrix assembly	1/48	16/18800	0.0400937	0.0984503	0.0563872	RGCC	1
BP	GO:1903975	regulation of glial cell migration	1/48	16/18800	0.0400937	0.0984503	0.0563872	TREM2	1
BP	GO:1905906	regulation of amyloid fibril formation	1/48	16/18800	0.0400937	0.0984503	0.0563872	TREM2	1
CC	GO:1905286	serine-type peptidase complex	3/49	11/19594	2.39108e-06	0.000258237	0.000193803	PLAUR/PLAU/THBD	3
CC	GO:0034774	secretory granule lumen	7/49	322/19594	1.44075e-05	0.000429673	0.000322464	F13A1/FN1/CHIT1/VEGFA/C3/MIF/GSN	7
CC	GO:0060205	cytoplasmic vesicle lumen	7/49	325/19594	1.52964e-05	0.000429673	0.000322464	F13A1/FN1/CHIT1/VEGFA/C3/MIF/GSN	7
CC	GO:0031983	vesicle lumen	7/49	327/19594	1.59138e-05	0.000429673	0.000322464	F13A1/FN1/CHIT1/VEGFA/C3/MIF/GSN	7
CC	GO:0072562	blood microparticle	4/49	147/19594	0.000495662	0.0105162	0.00789225	F13A1/FN1/C3/GSN	4
CC	GO:0031093	platelet alpha granule lumen	3/49	67/19594	0.000629135	0.0105162	0.00789225	F13A1/FN1/VEGFA	3
CC	GO:0042581	specific granule	4/49	160/19594	0.000681604	0.0105162	0.00789225	OLR1/CHIT1/PLAUR/PLAU	4
CC	GO:1905369	endopeptidase complex	3/49	79/19594	0.00101693	0.0137285	0.0103031	PLAUR/PLAU/THBD	3
CC	GO:0031091	platelet alpha granule	3/49	91/19594	0.00152976	0.0165214	0.0123991	F13A1/FN1/VEGFA	3
CC	GO:0035579	specific granule membrane	3/49	91/19594	0.00152976	0.0165214	0.0123991	OLR1/PLAUR/PLAU	3
CC	GO:1905368	peptidase complex	3/49	111/19594	0.00269714	0.026481	0.0198736	PLAUR/PLAU/THBD	3
CC	GO:0005925	focal adhesion	5/49	419/19594	0.00384337	0.0345903	0.0259596	ICAM1/PLAUR/CD81/PLAU/GSN	5
CC	GO:0030055	cell-substrate junction	5/49	428/19594	0.00420539	0.0349371	0.0262199	ICAM1/PLAUR/CD81/PLAU/GSN	5
CC	GO:0098636	protein complex involved in cell adhesion	2/49	43/19594	0.00518196	0.0390247	0.0292875	PLAUR/PLAU	2
CC	GO:0001772	immunological synapse	2/49	44/19594	0.0054201	0.0390247	0.0292875	ICAM1/CD81	2
CC	GO:0005788	endoplasmic reticulum lumen	4/49	311/19594	0.0075261	0.0480099	0.0360308	SPP1/FN1/PLAUR/C3	4
CC	GO:0030667	secretory granule membrane	4/49	312/19594	0.00761001	0.0480099	0.0360308	OLR1/CD14/PLAUR/PLAU	4
CC	GO:0070820	tertiary granule	3/49	164/19594	0.00800165	0.0480099	0.0360308	OLR1/CHIT1/PLAU	3
CC	GO:0045121	membrane raft	4/49	326/19594	0.00885035	0.048296	0.0362455	OLR1/ICAM1/TREM2/CD14	4
CC	GO:0098857	membrane microdomain	4/49	327/19594	0.00894371	0.048296	0.0362455	OLR1/ICAM1/TREM2/CD14	4
CC	GO:0030139	endocytic vesicle	4/49	342/19594	0.0104223	0.0536007	0.0402266	COLEC12/HBEGF/STAB1/GSN	4
CC	GO:0030666	endocytic vesicle membrane	3/49	194/19594	0.0126085	0.0618962	0.0464523	COLEC12/HBEGF/STAB1	3
CC	GO:0070821	tertiary granule membrane	2/49	73/19594	0.0143803	0.0675251	0.0506767	OLR1/PLAU	2
MF	GO:0005125	cytokine activity	13/49	235/18410	2.99492e-14	5.48071e-12	4.00374e-12	SPP1/CXCL3/CCL3L1/IL1B/CCL2/CXCL2/IL10/CCL13/VEGFA/IL1RN/CXCL8/MIF/CCL4	13
MF	GO:0005126	cytokine receptor binding	12/49	272/18410	4.81937e-12	4.40972e-10	3.22137e-10	CXCL3/CCL3L1/IL1B/CCL2/CXCL2/IL10/CCL13/VEGFA/IL1RN/CXCL8/MIF/CCL4	12
MF	GO:0048018	receptor ligand activity	14/49	489/18410	2.08548e-11	1.15256e-09	8.4196e-10	SPP1/CXCL3/CCL3L1/IL1B/CCL2/CXCL2/IL10/CCL13/HBEGF/VEGFA/IL1RN/CXCL8/MIF/CCL4	14
MF	GO:0030546	signaling receptor activator activity	14/49	496/18410	2.51925e-11	1.15256e-09	8.4196e-10	SPP1/CXCL3/CCL3L1/IL1B/CCL2/CXCL2/IL10/CCL13/HBEGF/VEGFA/IL1RN/CXCL8/MIF/CCL4	14
MF	GO:0008009	chemokine activity	7/49	49/18410	4.77604e-11	1.74803e-09	1.27696e-09	CXCL3/CCL3L1/CCL2/CXCL2/CCL13/CXCL8/CCL4	7
MF	GO:0042379	chemokine receptor binding	7/49	71/18410	7.07575e-10	2.1581e-08	1.57653e-08	CXCL3/CCL3L1/CCL2/CXCL2/CCL13/CXCL8/CCL4	7
MF	GO:0001664	G protein-coupled receptor binding	8/49	288/18410	8.41558e-07	2.20007e-05	1.60719e-05	CXCL3/CCL3L1/CCL2/CXCL2/CCL13/C3/CXCL8/CCL4	8
MF	GO:0048020	CCR chemokine receptor binding	4/49	47/18410	7.261e-06	0.000166095	0.000121335	CCL3L1/CCL2/CCL13/CCL4	4
MF	GO:0030169	low-density lipoprotein particle binding	3/49	18/18410	1.40579e-05	0.00025726	0.000187932	COLEC12/TREM2/STAB1	3
MF	GO:0045236	CXCR chemokine receptor binding	3/49	18/18410	1.40579e-05	0.00025726	0.000187932	CXCL3/CXCL2/CXCL8	3
MF	GO:0070851	growth factor receptor binding	5/49	139/18410	3.33286e-05	0.000534034	0.00039012	IL1B/IL10/HBEGF/VEGFA/IL1RN	5
MF	GO:0005539	glycosaminoglycan binding	6/49	234/18410	3.50186e-05	0.000534034	0.00039012	FN1/TREM2/HBEGF/VEGFA/STAB1/CXCL8	6
MF	GO:0038024	cargo receptor activity	4/49	79/18410	5.74584e-05	0.000755908	0.000552202	MRC1/OLR1/COLEC12/STAB1	4
MF	GO:0005178	integrin binding	5/49	156/18410	5.7829e-05	0.000755908	0.000552202	SPP1/IL1B/FN1/ICAM1/CD81	5
MF	GO:0071813	lipoprotein particle binding	3/49	31/18410	7.55765e-05	0.000864406	0.000631461	COLEC12/TREM2/STAB1	3
MF	GO:0071814	protein-lipid complex binding	3/49	31/18410	7.55765e-05	0.000864406	0.000631461	COLEC12/TREM2/STAB1	3
MF	GO:0035259	nuclear glucocorticoid receptor binding	2/49	13/18410	0.000531271	0.00571898	0.0041778	NR4A3/YWHAH	2
MF	GO:0005041	low-density lipoprotein particle receptor activity	2/49	15/18410	0.000712745	0.00724624	0.00529349	OLR1/STAB1	2
MF	GO:0005149	interleukin-1 receptor binding	2/49	17/18410	0.000920042	0.00886146	0.00647343	IL1B/IL1RN	2
MF	GO:0008201	heparin binding	4/49	168/18410	0.0010295	0.00897996	0.00655999	FN1/HBEGF/VEGFA/CXCL8	4
MF	GO:0030228	lipoprotein particle receptor activity	2/49	18/18410	0.00103329	0.00897996	0.00655999	OLR1/STAB1	2
MF	GO:0001618	virus receptor activity	3/49	76/18410	0.00108668	0.00897996	0.00655999	MRC1/ICAM1/CD81	3
MF	GO:0140272	exogenous protein binding	3/49	77/18410	0.00112863	0.00897996	0.00655999	MRC1/ICAM1/CD81	3
MF	GO:0038187	pattern recognition receptor activity	2/49	26/18410	0.00216529	0.0165103	0.012061	COLEC12/CD14	2
MF	GO:0001530	lipopolysaccharide binding	2/49	34/18410	0.00368726	0.0269908	0.0197172	TREM2/CD14	2
MF	GO:0042056	chemoattractant activity	2/49	36/18410	0.00412677	0.0290461	0.0212186	VEGFA/MIF	2
MF	GO:1901681	sulfur compound binding	4/49	267/18410	0.00549325	0.037232	0.0271985	FN1/HBEGF/VEGFA/CXCL8	4
MF	GO:0005044	scavenger receptor activity	2/49	47/18410	0.00695044	0.0454261	0.0331844	COLEC12/STAB1	2
MF	GO:0008083	growth factor activity	3/49	162/18410	0.00916403	0.0574612	0.0419762	IL10/HBEGF/VEGFA	3
MF	GO:0050840	extracellular matrix binding	2/49	55/18410	0.00941986	0.0574612	0.0419762	SPP1/VEGFA	2
MF	GO:0061629	RNA polymerase II-specific DNA-binding transcription factor binding	4/49	348/18410	0.0136284	0.0804513	0.0587708	IFI27/NR4A3/NFKBIA/YWHAH	4
MF	GO:0048029	monosaccharide binding	2/49	71/18410	0.0153438	0.0877473	0.0641007	MRC1/COLEC12	2
KEGG	hsa04064	NF-kappa B signaling pathway	11/40	104/8164	1.42245e-12	1.90608e-10	1.36255e-10	CXCL3/IL1B/CXCL2/CCL4L2/ICAM1/CD14/CCL13/NFKBIA/CXCL8/PLAU/CCL4	11
KEGG	hsa04061	Viral protein interaction with cytokine and cytokine receptor	9/40	100/8164	8.60535e-10	5.76558e-08	4.12151e-08	CXCL3/CCL3L1/CCL2/CXCL2/CCL4L2/IL10/CCL13/CXCL8/CCL4	9
KEGG	hsa05134	Legionellosis	7/40	57/8164	8.62763e-09	3.85368e-07	2.75479e-07	CXCL3/IL1B/CXCL2/CD14/NFKBIA/C3/CXCL8	7
KEGG	hsa05323	Rheumatoid arthritis	8/40	93/8164	1.19217e-08	3.99377e-07	2.85494e-07	CXCL3/CCL3L1/IL1B/CCL2/CXCL2/ICAM1/VEGFA/CXCL8	8
KEGG	hsa04620	Toll-like receptor signaling pathway	8/40	104/8164	2.90089e-08	7.77437e-07	5.55748e-07	SPP1/CCL3L1/IL1B/CCL4L2/CD14/NFKBIA/CXCL8/CCL4	8
KEGG	hsa05417	Lipid and atherosclerosis	10/40	215/8164	5.53177e-08	1.23543e-06	8.83142e-07	CXCL3/CCL3L1/IL1B/CCL2/CXCL2/OLR1/ICAM1/CD14/NFKBIA/CXCL8	10
KEGG	hsa04060	Cytokine-cytokine receptor interaction	11/40	295/8164	1.03292e-07	1.9773e-06	1.41347e-06	CXCL3/CCL3L1/IL1B/CCL2/CXCL2/CCL4L2/IL10/CCL13/IL1RN/CXCL8/CCL4	11
KEGG	hsa05144	Malaria	6/40	50/8164	1.26932e-07	2.12612e-06	1.51985e-06	IL1B/CCL2/ICAM1/IL10/CD81/CXCL8	6
KEGG	hsa04062	Chemokine signaling pathway	9/40	192/8164	2.65735e-07	3.92375e-06	2.80488e-06	CXCL3/CCL3L1/CCL2/CXCL2/CCL4L2/CCL13/NFKBIA/CXCL8/CCL4	9
KEGG	hsa04657	IL-17 signaling pathway	7/40	94/8164	2.92817e-07	3.92375e-06	2.80488e-06	CXCL3/IL1B/CCL2/CXCL2/FOSB/NFKBIA/CXCL8	7
KEGG	hsa04933	AGE-RAGE signaling pathway in diabetic complications	7/40	100/8164	4.48245e-07	5.29239e-06	3.78325e-06	IL1B/FN1/CCL2/ICAM1/VEGFA/CXCL8/THBD	7
KEGG	hsa05142	Chagas disease	7/40	102/8164	5.13441e-07	5.29239e-06	3.78325e-06	CCL3L1/IL1B/CCL2/IL10/NFKBIA/C3/CXCL8	7
KEGG	hsa05146	Amoebiasis	7/40	102/8164	5.13441e-07	5.29239e-06	3.78325e-06	CXCL3/IL1B/FN1/CXCL2/IL10/CD14/CXCL8	7
KEGG	hsa04936	Alcoholic liver disease	7/40	142/8164	4.79179e-06	4.58642e-05	3.27859e-05	CXCL3/IL1B/CXCL2/CD14/NFKBIA/C3/CXCL8	7
KEGG	hsa05163	Human cytomegalovirus infection	8/40	225/8164	1.05555e-05	9.42956e-05	6.74069e-05	CCL3L1/IL1B/CCL2/CCL4L2/NFKBIA/VEGFA/CXCL8/CCL4	8
KEGG	hsa04668	TNF signaling pathway	6/40	112/8164	1.52999e-05	0.000128137	9.15983e-05	CXCL3/IL1B/CCL2/CXCL2/ICAM1/NFKBIA	6
KEGG	hsa05120	Epithelial cell signaling in Helicobacter pylori infection	5/40	70/8164	2.0904e-05	0.000164772	0.000117787	CXCL3/CXCL2/HBEGF/NFKBIA/CXCL8	5
KEGG	hsa05133	Pertussis	5/40	76/8164	3.12309e-05	0.000232497	0.0001662	IL1B/IL10/CD14/C3/CXCL8	5
KEGG	hsa05167	Kaposi sarcoma-associated herpesvirus infection	7/40	194/8164	3.68183e-05	0.000259666	0.000185621	CXCL3/CXCL2/ICAM1/NFKBIA/VEGFA/C3/CXCL8	7
KEGG	hsa05135	Yersinia infection	6/40	137/8164	4.80463e-05	0.000321911	0.000230117	IL1B/FN1/CCL2/IL10/NFKBIA/CXCL8	6
KEGG	hsa04610	Complement and coagulation cascades	5/40	85/8164	5.36911e-05	0.0003426	0.000244907	F13A1/PLAUR/C3/PLAU/THBD	5
KEGG	hsa05171	Coronavirus disease - COVID-19	7/40	232/8164	0.000114454	0.000697132	0.000498342	F13A1/IL1B/CCL2/HBEGF/NFKBIA/C3/CXCL8	7
KEGG	hsa04623	Cytosolic DNA-sensing pathway	4/40	63/8164	0.000238975	0.00136844	0.000978223	IL1B/CCL4L2/NFKBIA/CCL4	4
KEGG	hsa04621	NOD-like receptor signaling pathway	6/40	184/8164	0.000245093	0.00136844	0.000978223	CXCL3/IL1B/CCL2/CXCL2/NFKBIA/CXCL8	6
KEGG	hsa05140	Leishmaniasis	4/40	77/8164	0.000516786	0.00276997	0.00198011	IL1B/IL10/NFKBIA/C3	4
KEGG	hsa05418	Fluid shear stress and atherosclerosis	5/40	139/8164	0.000542451	0.00279571	0.0019985	IL1B/CCL2/ICAM1/VEGFA/THBD	5
KEGG	hsa05143	African trypanosomiasis	3/40	37/8164	0.000754389	0.003744	0.00267639	IL1B/ICAM1/IL10	3
KEGG	hsa04145	Phagosome	5/40	152/8164	0.00081476	0.00389921	0.00278734	MRC1/OLR1/COLEC12/CD14/C3	5
KEGG	hsa05219	Bladder cancer	3/40	41/8164	0.00102104	0.00471791	0.00337258	HBEGF/VEGFA/CXCL8	3
KEGG	hsa05164	Influenza A	5/40	171/8164	0.001382	0.00617291	0.00441269	IL1B/CCL2/ICAM1/NFKBIA/CXCL8	5
KEGG	hsa05152	Tuberculosis	5/40	180/8164	0.0017346	0.00749797	0.0053599	IL1B/MRC1/IL10/CD14/C3	5
KEGG	hsa05202	Transcriptional misregulation in cancer	5/40	193/8164	0.00235552	0.00986374	0.00705106	NUPR1/CD14/NR4A3/CXCL8/PLAU	5
KEGG	hsa05205	Proteoglycans in cancer	5/40	205/8164	0.00306038	0.012427	0.0088834	FN1/HBEGF/PLAUR/VEGFA/PLAU	5
KEGG	hsa04380	Osteoclast differentiation	4/40	128/8164	0.00340497	0.0134196	0.00959295	IL1B/TREM2/FOSB/NFKBIA	4
KEGG	hsa05131	Shigellosis	5/40	247/8164	0.00674484	0.0258231	0.0184596	IL1B/CD14/NFKBIA/C3/CXCL8	5
KEGG	hsa05150	Staphylococcus aureus infection	3/40	96/8164	0.0113666	0.0423092	0.0302446	ICAM1/IL10/C3	3
KEGG	hsa04625	C-type lectin receptor signaling pathway	3/40	104/8164	0.0141029	0.0510754	0.0365111	IL1B/IL10/NFKBIA	3
KEGG	hsa05203	Viral carcinogenesis	4/40	204/8164	0.0171368	0.0604296	0.0431979	NFKBIA/YWHAH/C3/GSN	4

## Sheet: C6-STMN1 TAMs
Enrichment analysis in each TAM subtype
ONTOLOGY	ID	Description	GeneRatio	BgRatio	pvalue	p.adjust	qvalue	geneID	Count
BP	GO:0098883	synapse pruning	4/48	11/18800	1.21796e-08	2.17284e-05	1.49104e-05	C1QB/C1QC/C1QA/TREM2	4
BP	GO:0150146	cell junction disassembly	4/48	21/18800	2.16793e-07	0.000167712	0.000115087	C1QB/C1QC/C1QA/TREM2	4
BP	GO:0042116	macrophage activation	6/48	106/18800	2.82027e-07	0.000167712	0.000115087	C1QA/TREM2/GRN/VSIG4/CD74/CCL3	6
BP	GO:0043030	regulation of macrophage activation	5/48	62/18800	5.08098e-07	0.000226612	0.000155505	TREM2/GRN/VSIG4/CD74/CCL3	5
BP	GO:1901214	regulation of neuron death	8/48	313/18800	1.14175e-06	0.000370107	0.000253973	C1QA/APOE/CTSZ/LGMN/TREM2/GRN/GPNMB/CCL3	8
BP	GO:0010876	lipid localization	9/48	446/18800	1.62052e-06	0.000370107	0.000253973	SPP1/APOE/PSAP/NPC2/APOC1/DAB2/TREM2/FABP5/MSR1	9
BP	GO:0002495	antigen processing and presentation of peptide antigen via MHC class II	4/48	34/18800	1.63946e-06	0.000370107	0.000253973	CTSD/LGMN/TREM2/CD74	4
BP	GO:0002274	myeloid leukocyte activation	7/48	232/18800	1.90596e-06	0.000370107	0.000253973	C1QA/TREM2/GRN/VSIG4/CD74/CCL3/MT1G	7
BP	GO:0019216	regulation of lipid metabolic process	8/48	339/18800	2.07158e-06	0.000370107	0.000253973	APOE/PSAP/NPC2/APOC1/DAB2/TREM2/FABP5/CD74	8
BP	GO:0002504	antigen processing and presentation of peptide or polysaccharide antigen via MHC class II	4/48	36/18800	2.07459e-06	0.000370107	0.000253973	CTSD/LGMN/TREM2/CD74	4
BP	GO:1905952	regulation of lipid localization	6/48	155/18800	2.62803e-06	0.000415868	0.000285375	SPP1/APOE/APOC1/DAB2/TREM2/MSR1	6
BP	GO:0070997	neuron death	8/48	353/18800	2.79732e-06	0.000415868	0.000285375	C1QA/APOE/CTSZ/LGMN/TREM2/GRN/GPNMB/CCL3	8
BP	GO:0006869	lipid transport	8/48	391/18800	5.94076e-06	0.000784175	0.000538114	SPP1/APOE/PSAP/NPC2/APOC1/DAB2/FABP5/MSR1	8
BP	GO:0001774	microglial cell activation	4/48	47/18800	6.15384e-06	0.000784175	0.000538114	C1QA/TREM2/GRN/CCL3	4
BP	GO:0019882	antigen processing and presentation	5/48	107/18800	7.66088e-06	0.000880981	0.000604544	CTSD/CD68/LGMN/TREM2/CD74	5
BP	GO:0002269	leukocyte activation involved in inflammatory response	4/48	50/18800	7.90118e-06	0.000880981	0.000604544	C1QA/TREM2/GRN/CCL3	4
BP	GO:0034381	plasma lipoprotein particle clearance	4/48	53/18800	9.99006e-06	0.00102444	0.000702987	APOE/APOC1/TREM2/MSR1	4
BP	GO:0061900	glial cell activation	4/48	54/18800	1.07691e-05	0.00102444	0.000702987	C1QA/TREM2/GRN/CCL3	4
BP	GO:0002683	negative regulation of immune system process	8/48	425/18800	1.09105e-05	0.00102444	0.000702987	C1QC/CD68/TREM2/GRN/GPNMB/VSIG4/CD74/CCL3	8
BP	GO:0002577	regulation of antigen processing and presentation	3/48	20/18800	1.72718e-05	0.00142763	0.000979661	CD68/TREM2/CD74	3
BP	GO:1903978	regulation of microglial cell activation	3/48	20/18800	1.72718e-05	0.00142763	0.000979661	TREM2/GRN/CCL3	3
BP	GO:0050866	negative regulation of cell activation	6/48	216/18800	1.76053e-05	0.00142763	0.000979661	APOE/TREM2/GRN/GPNMB/VSIG4/CD74	6
BP	GO:0022411	cellular component disassembly	8/48	460/18800	1.93168e-05	0.00144507	0.000991629	C1QB/C1QC/C1QA/STMN1/TREM2/CAPG/TOP2A/CDK1	8
BP	GO:0048002	antigen processing and presentation of peptide antigen	4/48	63/18800	1.99451e-05	0.00144507	0.000991629	CTSD/LGMN/TREM2/CD74	4
BP	GO:0006956	complement activation	5/48	131/18800	2.04871e-05	0.00144507	0.000991629	C1QB/C1QC/C1QA/TREM2/VSIG4	5
BP	GO:0070371	ERK1 and ERK2 cascade	7/48	335/18800	2.10604e-05	0.00144507	0.000991629	APOE/DAB2/TREM2/GPNMB/CDK1/CD74/CCL3	7
BP	GO:0033344	cholesterol efflux	4/48	69/18800	2.86237e-05	0.00189128	0.00129783	APOE/NPC2/APOC1/TREM2	4
BP	GO:0048143	astrocyte activation	3/48	24/18800	3.04457e-05	0.00193983	0.00133114	C1QA/TREM2/GRN	3
BP	GO:0150076	neuroinflammatory response	4/48	73/18800	3.57694e-05	0.00217539	0.00149279	C1QA/TREM2/GRN/CCL3	4
BP	GO:0006898	receptor-mediated endocytosis	6/48	246/18800	3.65817e-05	0.00217539	0.00149279	APOE/CD14/APOC1/DAB2/STAB1/MSR1	6
BP	GO:0015850	organic hydroxy compound transport	6/48	248/18800	3.82748e-05	0.00220265	0.0015115	SPP1/APOE/NPC2/APOC1/DAB2/MSR1	6
BP	GO:0030301	cholesterol transport	4/48	79/18800	4.88264e-05	0.00272207	0.00186793	APOE/NPC2/APOC1/MSR1	4
BP	GO:0048678	response to axon injury	4/48	83/18800	5.92718e-05	0.0031663	0.00217277	SPP1/TREM2/GRN/CDK1	4
BP	GO:0019886	antigen processing and presentation of exogenous peptide antigen via MHC class II	3/48	30/18800	6.04181e-05	0.0031663	0.00217277	CTSD/LGMN/CD74	3
BP	GO:0097006	regulation of plasma lipoprotein particle levels	4/48	84/18800	6.21191e-05	0.0031663	0.00217277	APOE/APOC1/TREM2/MSR1	4
BP	GO:0045940	positive regulation of steroid metabolic process	3/48	33/18800	8.07568e-05	0.0037819	0.0025952	APOE/APOC1/DAB2	3
BP	GO:0055094	response to lipoprotein particle	3/48	33/18800	8.07568e-05	0.0037819	0.0025952	APOE/CD68/TREM2	3
BP	GO:0046890	regulation of lipid biosynthetic process	5/48	175/18800	8.17361e-05	0.0037819	0.0025952	APOE/APOC1/DAB2/FABP5/CD74	5
BP	GO:0044403	biological process involved in symbiotic interaction	6/48	286/18800	8.43847e-05	0.0037819	0.0025952	CTSB/APOE/CDK1/CD74/CCL3/LGALS1	6
BP	GO:0016032	viral process	7/48	418/18800	8.56282e-05	0.0037819	0.0025952	CTSB/APOE/TOP2A/CDK1/CD74/CCL3/LGALS1	7
BP	GO:0050808	synapse organization	7/48	419/18800	8.69158e-05	0.0037819	0.0025952	C1QB/C1QC/C1QA/TUBB/APOE/LGMN/TREM2	7
BP	GO:0015918	sterol transport	4/48	94/18800	9.63591e-05	0.00389892	0.0026755	APOE/NPC2/APOC1/MSR1	4
BP	GO:1905954	positive regulation of lipid localization	4/48	94/18800	9.63591e-05	0.00389892	0.0026755	SPP1/APOE/DAB2/MSR1	4
BP	GO:0032640	tumor necrosis factor production	5/48	182/18800	9.83471e-05	0.00389892	0.0026755	CD14/TREM2/GPNMB/CYBB/CCL3	5
BP	GO:0032680	regulation of tumor necrosis factor production	5/48	182/18800	9.83471e-05	0.00389892	0.0026755	CD14/TREM2/GPNMB/CYBB/CCL3	5
BP	GO:0071402	cellular response to lipoprotein particle stimulus	3/48	36/18800	0.000105116	0.00406748	0.00279117	APOE/CD68/TREM2	3
BP	GO:0045807	positive regulation of endocytosis	4/48	97/18800	0.000108871	0.00406748	0.00279117	APOE/CD14/DAB2/TREM2	4
BP	GO:0071706	tumor necrosis factor superfamily cytokine production	5/48	187/18800	0.000111719	0.00406748	0.00279117	CD14/TREM2/GPNMB/CYBB/CCL3	5
BP	GO:1903555	regulation of tumor necrosis factor superfamily cytokine production	5/48	187/18800	0.000111719	0.00406748	0.00279117	CD14/TREM2/GPNMB/CYBB/CCL3	5
BP	GO:0045730	respiratory burst	3/48	37/18800	0.000114186	0.00407415	0.00279575	TREM2/GRN/CYBB	3
BP	GO:0002478	antigen processing and presentation of exogenous peptide antigen	3/48	38/18800	0.000123751	0.00432886	0.00297054	CTSD/LGMN/CD74	3
BP	GO:0070372	regulation of ERK1 and ERK2 cascade	6/48	311/18800	0.00013355	0.00450455	0.0030911	APOE/DAB2/TREM2/GPNMB/CD74/CCL3	6
BP	GO:0097242	amyloid-beta clearance	3/48	39/18800	0.000133824	0.00450455	0.0030911	APOE/TREM2/MSR1	3
BP	GO:0006959	humoral immune response	6/48	317/18800	0.000148197	0.004746	0.00325678	C1QB/C1QC/C1QA/TREM2/VSIG4/HMGN2	6
BP	GO:0019058	viral life cycle	6/48	317/18800	0.000148197	0.004746	0.00325678	CTSB/APOE/TOP2A/CDK1/CD74/LGALS1	6
BP	GO:0002443	leukocyte mediated immunity	7/48	457/18800	0.000148978	0.004746	0.00325678	C1QB/C1QC/C1QA/TUBB/TREM2/CD74/CCL3	7
BP	GO:0150077	regulation of neuroinflammatory response	3/48	41/18800	0.000155537	0.00486805	0.00334053	TREM2/GRN/CCL3	3
BP	GO:0008202	steroid metabolic process	6/48	323/18800	0.00016409	0.00498817	0.00342296	SPP1/APOE/NPC2/APOC1/LGMN/DAB2	6
BP	GO:0006958	complement activation, classical pathway	4/48	108/18800	0.000164967	0.00498817	0.00342296	C1QB/C1QC/C1QA/TREM2	4
BP	GO:0014002	astrocyte development	3/48	43/18800	0.00017942	0.00525504	0.00360609	C1QA/TREM2/GRN	3
BP	GO:0043523	regulation of neuron apoptotic process	5/48	207/18800	0.000179685	0.00525504	0.00360609	APOE/LGMN/TREM2/GRN/CCL3	5
BP	GO:0030100	regulation of endocytosis	5/48	208/18800	0.00018376	0.00528755	0.0036284	APOE/CD14/APOC1/DAB2/TREM2	5
BP	GO:0002573	myeloid leukocyte differentiation	5/48	210/18800	0.000192123	0.00544044	0.00373332	C1QC/TREM2/CD74/CCL3/MT1G	5
BP	GO:0016064	immunoglobulin mediated immune response	5/48	216/18800	0.000218965	0.00601707	0.00412902	C1QB/C1QC/C1QA/TREM2/CD74	5
BP	GO:0062012	regulation of small molecule metabolic process	6/48	342/18800	0.000223522	0.00601707	0.00412902	APOE/APOC1/DAB2/TREM2/FABP5/CD74	6
BP	GO:0002761	regulation of myeloid leukocyte differentiation	4/48	117/18800	0.000224411	0.00601707	0.00412902	C1QC/TREM2/CD74/CCL3	4
BP	GO:0032368	regulation of lipid transport	4/48	118/18800	0.000231852	0.00601707	0.00412902	SPP1/APOE/APOC1/DAB2	4
BP	GO:0019724	B cell mediated immunity	5/48	219/18800	0.000233413	0.00601707	0.00412902	C1QB/C1QC/C1QA/TREM2/CD74	5
BP	GO:0019884	antigen processing and presentation of exogenous antigen	3/48	47/18800	0.00023406	0.00601707	0.00412902	CTSD/LGMN/CD74	3
BP	GO:0070374	positive regulation of ERK1 and ERK2 cascade	5/48	220/18800	0.000238387	0.00601707	0.00412902	APOE/TREM2/GPNMB/CD74/CCL3	5
BP	GO:0045471	response to ethanol	4/48	119/18800	0.000239469	0.00601707	0.00412902	CD14/TYMS/CYBB/CDK1	4
BP	GO:0002455	humoral immune response mediated by circulating immunoglobulin	4/48	121/18800	0.000255241	0.0063243	0.00433984	C1QB/C1QC/C1QA/TREM2	4
BP	GO:0042304	regulation of fatty acid biosynthetic process	3/48	49/18800	0.000264995	0.00647605	0.00444397	APOC1/FABP5/CD74	3
BP	GO:0070391	response to lipoteichoic acid	2/48	10/18800	0.000283524	0.00665535	0.00456701	CD14/TREM2	2
BP	GO:0071223	cellular response to lipoteichoic acid	2/48	10/18800	0.000283524	0.00665535	0.00456701	CD14/TREM2	2
BP	GO:1903980	positive regulation of microglial cell activation	2/48	10/18800	0.000283524	0.00665535	0.00456701	TREM2/CCL3	2
BP	GO:0002449	lymphocyte mediated immunity	6/48	365/18800	0.000316929	0.00734289	0.00503881	C1QB/C1QC/C1QA/TUBB/TREM2/CD74	6
BP	GO:0097305	response to alcohol	5/48	235/18800	0.000323138	0.00739075	0.00507166	CD14/TYMS/CYBB/CDK1/CCL3	5
BP	GO:0045862	positive regulation of proteolysis	6/48	369/18800	0.000335912	0.00743616	0.00510281	CTSD/APOE/LGMN/DAB2/TREM2/GRN	6
BP	GO:0002604	regulation of dendritic cell antigen processing and presentation	2/48	11/18800	0.000345965	0.00743616	0.00510281	CD68/CD74	2
BP	GO:0046598	positive regulation of viral entry into host cell	2/48	11/18800	0.000345965	0.00743616	0.00510281	CD74/LGALS1	2
BP	GO:0075294	positive regulation by symbiont of entry into host	2/48	11/18800	0.000345965	0.00743616	0.00510281	CD74/LGALS1	2
BP	GO:1903977	positive regulation of glial cell migration	2/48	11/18800	0.000345965	0.00743616	0.00510281	TREM2/CCL3	2
BP	GO:0010565	regulation of cellular ketone metabolic process	4/48	132/18800	0.000355646	0.00755325	0.00518316	APOC1/DAB2/FABP5/CD74	4
BP	GO:0051402	neuron apoptotic process	5/48	241/18800	0.000362779	0.00761409	0.00522491	APOE/LGMN/TREM2/GRN/CCL3	5
BP	GO:0009636	response to toxic substance	5/48	247/18800	0.000406001	0.00842216	0.00577943	APOE/TYMS/CDK1/CCL3/MT1G	5
BP	GO:0140052	cellular response to oxidised low-density lipoprotein particle stimulus	2/48	12/18800	0.000414481	0.00849925	0.00583233	CD68/TREM2	2
BP	GO:0050921	positive regulation of chemotaxis	4/48	140/18800	0.00044453	0.00901184	0.00618407	LGMN/TREM2/CD74/CCL3	4
BP	GO:0002687	positive regulation of leukocyte migration	4/48	141/18800	0.000456657	0.00910409	0.00624738	LGMN/TREM2/CD74/CCL3	4
BP	GO:0046686	response to cadmium ion	3/48	59/18800	0.000459287	0.00910409	0.00624738	CYBB/CDK1/MT1G	3
BP	GO:0031392	regulation of prostaglandin biosynthetic process	2/48	13/18800	0.000489044	0.00938123	0.00643755	FABP5/CD74	2
BP	GO:0033700	phospholipid efflux	2/48	13/18800	0.000489044	0.00938123	0.00643755	APOE/APOC1	2
BP	GO:1905907	negative regulation of amyloid fibril formation	2/48	13/18800	0.000489044	0.00938123	0.00643755	APOE/TREM2	2
BP	GO:0048524	positive regulation of viral process	3/48	61/18800	0.000506651	0.00953093	0.00654028	TOP2A/CD74/LGALS1	3
BP	GO:0050729	positive regulation of inflammatory response	4/48	145/18800	0.000507533	0.00953093	0.00654028	TREM2/GRN/CCL3/LGALS1	4
BP	GO:0046718	viral entry into host cell	4/48	146/18800	0.000520857	0.00967927	0.00664207	CTSB/CDK1/CD74/LGALS1	4
BP	GO:0010872	regulation of cholesterol esterification	2/48	14/18800	0.000569622	0.0104763	0.00718904	APOE/APOC1	2
BP	GO:0007584	response to nutrient	4/48	150/18800	0.000576656	0.0104975	0.00720356	SPP1/FOLR2/TYMS/CYBB	4
BP	GO:0044409	entry into host	4/48	153/18800	0.000621205	0.0110823	0.00760485	CTSB/CDK1/CD74/LGALS1	4
BP	GO:0045834	positive regulation of lipid metabolic process	4/48	153/18800	0.000621205	0.0110823	0.00760485	APOE/APOC1/DAB2/CD74	4
BP	GO:0002468	dendritic cell antigen processing and presentation	2/48	15/18800	0.000656186	0.0112561	0.00772413	CD68/CD74	2
BP	GO:0002679	respiratory burst involved in defense response	2/48	15/18800	0.000656186	0.0112561	0.00772413	TREM2/GRN	2
BP	GO:0034384	high-density lipoprotein particle clearance	2/48	15/18800	0.000656186	0.0112561	0.00772413	APOE/TREM2	2
BP	GO:2001279	regulation of unsaturated fatty acid biosynthetic process	2/48	15/18800	0.000656186	0.0112561	0.00772413	FABP5/CD74	2
BP	GO:0032370	positive regulation of lipid transport	3/48	69/18800	0.000727101	0.0122541	0.00840893	SPP1/APOE/DAB2	3
BP	GO:0034375	high-density lipoprotein particle remodeling	2/48	16/18800	0.000748706	0.0122541	0.00840893	APOE/APOC1	2
BP	GO:0042159	lipoprotein catabolic process	2/48	16/18800	0.000748706	0.0122541	0.00840893	CTSD/APOE	2
BP	GO:1903975	regulation of glial cell migration	2/48	16/18800	0.000748706	0.0122541	0.00840893	TREM2/CCL3	2
BP	GO:1905906	regulation of amyloid fibril formation	2/48	16/18800	0.000748706	0.0122541	0.00840893	APOE/TREM2	2
BP	GO:0002366	leukocyte activation involved in immune response	5/48	285/18800	0.000776696	0.0125966	0.008644	TREM2/GRN/CD74/CCL3/LGALS1	5
BP	GO:0002263	cell activation involved in immune response	5/48	289/18800	0.00082685	0.0132892	0.00911926	TREM2/GRN/CD74/CCL3/LGALS1	5
BP	GO:0042063	gliogenesis	5/48	291/18800	0.000852816	0.0135841	0.00932167	C1QA/TREM2/GRN/CDK1/CCL3	5
BP	GO:0032103	positive regulation of response to external stimulus	6/48	442/18800	0.000868364	0.0137094	0.00940761	LGMN/TREM2/GRN/CD74/CCL3/LGALS1	6
BP	GO:1902904	negative regulation of supramolecular fiber organization	4/48	169/18800	0.000900955	0.0140287	0.0096267	APOE/STMN1/TREM2/CAPG	4
BP	GO:0031667	response to nutrient levels	6/48	446/18800	0.000909865	0.0140287	0.0096267	SPP1/APOE/CD68/FOLR2/TYMS/CYBB	6
BP	GO:0002281	macrophage activation involved in immune response	2/48	18/18800	0.000951495	0.0140287	0.0096267	TREM2/GRN	2
BP	GO:0034433	steroid esterification	2/48	18/18800	0.000951495	0.0140287	0.0096267	APOE/APOC1	2
BP	GO:0034434	sterol esterification	2/48	18/18800	0.000951495	0.0140287	0.0096267	APOE/APOC1	2
BP	GO:0034435	cholesterol esterification	2/48	18/18800	0.000951495	0.0140287	0.0096267	APOE/APOC1	2
BP	GO:0150078	positive regulation of neuroinflammatory response	2/48	18/18800	0.000951495	0.0140287	0.0096267	TREM2/CCL3	2
BP	GO:0150079	negative regulation of neuroinflammatory response	2/48	18/18800	0.000951495	0.0140287	0.0096267	TREM2/GRN	2
BP	GO:0010885	regulation of cholesterol storage	2/48	19/18800	0.00106171	0.015385	0.0105575	TREM2/MSR1	2
BP	GO:0043031	negative regulation of macrophage activation	2/48	19/18800	0.00106171	0.015385	0.0105575	GRN/VSIG4	2
BP	GO:0052126	movement in host environment	4/48	177/18800	0.00106976	0.015385	0.0105575	CTSB/CDK1/CD74/LGALS1	4
BP	GO:0048708	astrocyte differentiation	3/48	79/18800	0.00107799	0.015385	0.0105575	C1QA/TREM2/GRN	3
BP	GO:0097061	dendritic spine organization	3/48	80/18800	0.00111799	0.0158293	0.0108623	APOE/LGMN/TREM2	3
BP	GO:0097062	dendritic spine maintenance	2/48	20/18800	0.00117775	0.0164149	0.0112642	APOE/TREM2	2
BP	GO:1900221	regulation of amyloid-beta clearance	2/48	20/18800	0.00117775	0.0164149	0.0112642	APOE/TREM2	2
BP	GO:0033273	response to vitamin	3/48	83/18800	0.00124359	0.0171981	0.0118016	SPP1/FOLR2/TYMS	3
BP	GO:0010878	cholesterol storage	2/48	21/18800	0.00129961	0.0175644	0.012053	TREM2/MSR1	2
BP	GO:0030449	regulation of complement activation	2/48	21/18800	0.00129961	0.0175644	0.012053	TREM2/VSIG4	2
BP	GO:1903902	positive regulation of viral life cycle	2/48	21/18800	0.00129961	0.0175644	0.012053	CD74/LGALS1	2
BP	GO:0009991	response to extracellular stimulus	6/48	479/18800	0.0013137	0.0176214	0.0120921	SPP1/APOE/CD68/FOLR2/TYMS/CYBB	6
BP	GO:0046889	positive regulation of lipid biosynthetic process	3/48	85/18800	0.00133206	0.0176629	0.0121206	APOE/DAB2/CD74	3
BP	GO:0031099	regeneration	4/48	188/18800	0.0013366	0.0176629	0.0121206	SPP1/GRN/TYMS/CDK1	4
BP	GO:0019915	lipid storage	3/48	86/18800	0.00137775	0.0180728	0.0124019	APOE/TREM2/MSR1	3
BP	GO:0051701	biological process involved in interaction with host	4/48	191/18800	0.00141677	0.0184141	0.012636	CTSB/CDK1/CD74/LGALS1	4
BP	GO:1901216	positive regulation of neuron death	3/48	87/18800	0.00142441	0.0184141	0.012636	C1QA/GRN/CCL3	3
BP	GO:0002695	negative regulation of leukocyte activation	4/48	193/18800	0.00147205	0.018893	0.0129647	GRN/GPNMB/VSIG4/CD74	4
BP	GO:0051235	maintenance of location	5/48	331/18800	0.00151126	0.0192404	0.0132031	APOE/TREM2/FTL/MSR1/CCL3	5
BP	GO:0106027	neuron projection organization	3/48	89/18800	0.00152068	0.0192404	0.0132031	APOE/LGMN/TREM2	3
BP	GO:0046697	decidualization	2/48	23/18800	0.00156063	0.0196068	0.0134545	SPP1/CTSB	2
BP	GO:0019217	regulation of fatty acid metabolic process	3/48	92/18800	0.00167261	0.0208666	0.014319	APOC1/FABP5/CD74	3
BP	GO:0002275	myeloid cell activation involved in immune response	3/48	93/18800	0.00172528	0.0213743	0.0146674	TREM2/GRN/CCL3	3
BP	GO:0002690	positive regulation of leukocyte chemotaxis	3/48	94/18800	0.00177898	0.0218876	0.0150196	LGMN/CD74/CCL3	3
BP	GO:1905523	positive regulation of macrophage migration	2/48	25/18800	0.00184454	0.0225388	0.0154665	TREM2/CCL3	2
BP	GO:0045637	regulation of myeloid cell differentiation	4/48	208/18800	0.00193558	0.0233993	0.016057	C1QC/TREM2/CD74/CCL3	4
BP	GO:0002532	production of molecular mediator involved in inflammatory response	3/48	97/18800	0.00194632	0.0233993	0.016057	TREM2/GRN/PLD3	3
BP	GO:0010038	response to metal ion	5/48	351/18800	0.00195431	0.0233993	0.016057	CD14/LGMN/CYBB/CDK1/MT1G	5
BP	GO:1901215	negative regulation of neuron death	4/48	209/18800	0.00196968	0.0234261	0.0160754	APOE/LGMN/GRN/GPNMB	4
BP	GO:0034377	plasma lipoprotein particle assembly	2/48	26/18800	0.00199501	0.0235701	0.0161742	APOE/APOC1	2
BP	GO:0042180	cellular ketone metabolic process	4/48	211/18800	0.00203913	0.023933	0.0164232	APOC1/DAB2/FABP5/CD74	4
BP	GO:0006706	steroid catabolic process	2/48	27/18800	0.00215111	0.0249193	0.0171	SPP1/APOE	2
BP	GO:0010875	positive regulation of cholesterol efflux	2/48	27/18800	0.00215111	0.0249193	0.0171	APOE/TREM2	2
BP	GO:0015914	phospholipid transport	3/48	102/18800	0.00224645	0.0256902	0.0176291	APOE/NPC2/APOC1	3
BP	GO:1902106	negative regulation of leukocyte differentiation	3/48	102/18800	0.00224645	0.0256902	0.0176291	C1QC/CD74/CCL3	3
BP	GO:0002685	regulation of leukocyte migration	4/48	218/18800	0.00229557	0.0257879	0.0176961	LGMN/TREM2/CD74/CCL3	4
BP	GO:0010001	glial cell differentiation	4/48	218/18800	0.00229557	0.0257879	0.0176961	C1QA/TREM2/GRN/CDK1	4
BP	GO:0032760	positive regulation of tumor necrosis factor production	3/48	103/18800	0.00230973	0.0257879	0.0176961	CD14/CYBB/CCL3	3
BP	GO:0032801	receptor catabolic process	2/48	28/18800	0.00231281	0.0257879	0.0176961	APOE/LGMN	2
BP	GO:0019218	regulation of steroid metabolic process	3/48	104/18800	0.0023741	0.0263068	0.0180521	APOE/APOC1/DAB2	3
BP	GO:0002460	adaptive immune response based on somatic recombination of immune receptors built from immunoglobulin superfamily domains	5/48	370/18800	0.00245721	0.0269786	0.0185132	C1QB/C1QC/C1QA/TREM2/CD74	5
BP	GO:0048679	regulation of axon regeneration	2/48	29/18800	0.0024801	0.0269786	0.0185132	SPP1/GRN	2
BP	GO:0065005	protein-lipid complex assembly	2/48	29/18800	0.0024801	0.0269786	0.0185132	APOE/APOC1	2
BP	GO:1903707	negative regulation of hemopoiesis	3/48	106/18800	0.00250616	0.0270969	0.0185943	C1QC/CD74/CCL3	3
BP	GO:0050920	regulation of chemotaxis	4/48	225/18800	0.00257347	0.0274956	0.0188679	LGMN/TREM2/CD74/CCL3	4
BP	GO:1903557	positive regulation of tumor necrosis factor superfamily cytokine production	3/48	107/18800	0.00257386	0.0274956	0.0188679	CD14/CYBB/CCL3	3
BP	GO:0034368	protein-lipid complex remodeling	2/48	30/18800	0.00265293	0.0278402	0.0191044	APOE/APOC1	2
BP	GO:0034369	plasma lipoprotein particle remodeling	2/48	30/18800	0.00265293	0.0278402	0.0191044	APOE/APOC1	2
BP	GO:0043032	positive regulation of macrophage activation	2/48	30/18800	0.00265293	0.0278402	0.0191044	TREM2/CCL3	2
BP	GO:0071219	cellular response to molecule of bacterial origin	4/48	229/18800	0.00274225	0.0284429	0.019518	CD14/CD68/TREM2/CCL3	4
BP	GO:0097529	myeloid leukocyte migration	4/48	229/18800	0.00274225	0.0284429	0.019518	LGMN/TREM2/CD74/CCL3	4
BP	GO:0042445	hormone metabolic process	4/48	230/18800	0.00278561	0.0287256	0.019712	SPP1/CTSB/CTSZ/DAB2	4
BP	GO:0045088	regulation of innate immune response	4/48	231/18800	0.00282943	0.0290098	0.019907	APOE/TREM2/GRN/VSIG4	4
BP	GO:0002253	activation of immune response	5/48	386/18800	0.00294899	0.0300503	0.020621	C1QB/C1QC/C1QA/TREM2/VSIG4	5
BP	GO:0001516	prostaglandin biosynthetic process	2/48	32/18800	0.00301514	0.0300503	0.020621	FABP5/CD74	2
BP	GO:0034367	protein-containing complex remodeling	2/48	32/18800	0.00301514	0.0300503	0.020621	APOE/APOC1	2
BP	GO:0046457	prostanoid biosynthetic process	2/48	32/18800	0.00301514	0.0300503	0.020621	FABP5/CD74	2
BP	GO:0070570	regulation of neuron projection regeneration	2/48	32/18800	0.00301514	0.0300503	0.020621	SPP1/GRN	2
BP	GO:0030099	myeloid cell differentiation	5/48	391/18800	0.00311635	0.0308865	0.0211948	C1QC/TREM2/CD74/CCL3/MT1G	5
BP	GO:0021782	glial cell development	3/48	115/18800	0.00315644	0.0310513	0.0213079	C1QA/TREM2/GRN	3
BP	GO:0001893	maternal placenta development	2/48	33/18800	0.00320445	0.0310513	0.0213079	SPP1/CTSB	2
BP	GO:0051930	regulation of sensory perception of pain	2/48	33/18800	0.00320445	0.0310513	0.0213079	FABP5/CCL3	2
BP	GO:0051931	regulation of sensory perception	2/48	33/18800	0.00320445	0.0310513	0.0213079	FABP5/CCL3	2
BP	GO:0050727	regulation of inflammatory response	5/48	394/18800	0.00322001	0.0310513	0.0213079	APOE/TREM2/GRN/CCL3/LGALS1	5
BP	GO:0010984	regulation of lipoprotein particle clearance	2/48	34/18800	0.0033992	0.0322563	0.0221348	APOC1/TREM2	2
BP	GO:0050850	positive regulation of calcium-mediated signaling	2/48	34/18800	0.0033992	0.0322563	0.0221348	TREM2/CCL3	2
BP	GO:1990000	amyloid fibril formation	2/48	34/18800	0.0033992	0.0322563	0.0221348	APOE/TREM2	2
BP	GO:0045926	negative regulation of growth	4/48	245/18800	0.00349361	0.0329767	0.0226292	SPP1/LGMN/DAB2/MT1G	4
BP	GO:0007613	memory	3/48	122/18800	0.00372761	0.0350003	0.0240178	APOE/LGMN/TREM2	3
BP	GO:0030224	monocyte differentiation	2/48	36/18800	0.00380491	0.035539	0.0243875	CD74/MT1G	2
BP	GO:0002688	regulation of leukocyte chemotaxis	3/48	124/18800	0.00390162	0.0362526	0.0248771	LGMN/CD74/CCL3	3
BP	GO:0050868	negative regulation of T cell activation	3/48	125/18800	0.00399046	0.0368859	0.0253117	GPNMB/VSIG4/CD74	3
BP	GO:0071276	cellular response to cadmium ion	2/48	37/18800	0.00401581	0.0369289	0.0253412	CYBB/MT1G	2
BP	GO:0071216	cellular response to biotic stimulus	4/48	256/18800	0.00408473	0.0373701	0.025644	CD14/CD68/TREM2/CCL3	4
BP	GO:0045931	positive regulation of mitotic cell cycle	3/48	128/18800	0.00426434	0.0388142	0.026635	LGMN/UBE2C/CDK1	3
BP	GO:0032102	negative regulation of response to external stimulus	5/48	429/18800	0.00462108	0.0418477	0.0287166	SPP1/APOE/TREM2/GRN/VSIG4	5
BP	GO:0031348	negative regulation of defense response	4/48	268/18800	0.00480324	0.0432777	0.0296979	APOE/TREM2/GRN/VSIG4	4
BP	GO:0046688	response to copper ion	2/48	41/18800	0.0049124	0.0438186	0.030069	CDK1/MT1G	2
BP	GO:1905521	regulation of macrophage migration	2/48	41/18800	0.0049124	0.0438186	0.030069	TREM2/CCL3	2
BP	GO:0010977	negative regulation of neuron projection development	3/48	136/18800	0.00504972	0.0448194	0.0307558	SPP1/APOE/DAB2	3
BP	GO:0034142	toll-like receptor 4 signaling pathway	2/48	42/18800	0.00514966	0.0454801	0.0312092	CD14/TREM2	2
BP	GO:1903900	regulation of viral life cycle	3/48	139/18800	0.00536523	0.0469245	0.0322004	TOP2A/CD74/LGALS1	3
BP	GO:0046596	regulation of viral entry into host cell	2/48	43/18800	0.00539211	0.0469245	0.0322004	CD74/LGALS1	2
BP	GO:0140353	lipid export from cell	2/48	43/18800	0.00539211	0.0469245	0.0322004	SPP1/DAB2	2
BP	GO:0042157	lipoprotein metabolic process	3/48	140/18800	0.00547299	0.0473971	0.0325247	CTSD/APOE/APOC1	3
BP	GO:1902105	regulation of leukocyte differentiation	4/48	283/18800	0.00581544	0.0497923	0.0341683	C1QC/TREM2/CD74/CCL3	4
BP	GO:0002920	regulation of humoral immune response	2/48	45/18800	0.00589247	0.0497923	0.0341683	TREM2/VSIG4	2
BP	GO:0071827	plasma lipoprotein particle organization	2/48	45/18800	0.00589247	0.0497923	0.0341683	APOE/APOC1	2
BP	GO:1900271	regulation of long-term synaptic potentiation	2/48	45/18800	0.00589247	0.0497923	0.0341683	APOE/LGMN	2
BP	GO:1904646	cellular response to amyloid-beta	2/48	45/18800	0.00589247	0.0497923	0.0341683	LGMN/TREM2	2
BP	GO:1903038	negative regulation of leukocyte cell-cell adhesion	3/48	144/18800	0.00591702	0.0497923	0.0341683	GPNMB/VSIG4/CD74	3
BP	GO:0015748	organophosphate ester transport	3/48	145/18800	0.0060313	0.0500458	0.0343423	APOE/NPC2/APOC1	3
BP	GO:0031333	negative regulation of protein-containing complex assembly	3/48	145/18800	0.0060313	0.0500458	0.0343423	STMN1/TREM2/CAPG	3
BP	GO:0043524	negative regulation of neuron apoptotic process	3/48	145/18800	0.0060313	0.0500458	0.0343423	APOE/LGMN/GRN	3
BP	GO:0062013	positive regulation of small molecule metabolic process	3/48	146/18800	0.00614691	0.0507689	0.0348385	DAB2/TREM2/CD74	3
BP	GO:0031349	positive regulation of defense response	4/48	289/18800	0.00625738	0.0514432	0.0353011	TREM2/GRN/CCL3/LGALS1	4
BP	GO:0036230	granulocyte activation	2/48	47/18800	0.00641328	0.0522433	0.0358503	GRN/CCL3	2
BP	GO:1905953	negative regulation of lipid localization	2/48	47/18800	0.00641328	0.0522433	0.0358503	APOC1/TREM2	2
BP	GO:0071825	protein-lipid complex subunit organization	2/48	48/18800	0.00668128	0.0541791	0.0371786	APOE/APOC1	2
BP	GO:0002762	negative regulation of myeloid leukocyte differentiation	2/48	49/18800	0.00695432	0.0556345	0.0381773	C1QC/CCL3	2
BP	GO:0030261	chromosome condensation	2/48	49/18800	0.00695432	0.0556345	0.0381773	TOP2A/CDK1	2
BP	GO:0120009	intermembrane lipid transfer	2/48	49/18800	0.00695432	0.0556345	0.0381773	APOE/NPC2	2
BP	GO:0001819	positive regulation of cytokine production	5/48	475/18800	0.00706422	0.0562614	0.0386075	CD14/TREM2/CYBB/CD74/CCL3	5
BP	GO:0006692	prostanoid metabolic process	2/48	50/18800	0.00723235	0.0567265	0.0389267	FABP5/CD74	2
BP	GO:0006693	prostaglandin metabolic process	2/48	50/18800	0.00723235	0.0567265	0.0389267	FABP5/CD74	2
BP	GO:0052372	modulation by symbiont of entry into host	2/48	50/18800	0.00723235	0.0567265	0.0389267	CD74/LGALS1	2
BP	GO:0007346	regulation of mitotic cell cycle	5/48	478/18800	0.00724981	0.0567265	0.0389267	LGMN/GPNMB/MKI67/UBE2C/CDK1	5
BP	GO:1903364	positive regulation of cellular protein catabolic process	3/48	157/18800	0.0075067	0.0582627	0.0399808	APOE/DAB2/TREM2	3
BP	GO:0008347	glial cell migration	2/48	51/18800	0.00751537	0.0582627	0.0399808	TREM2/CCL3	2
BP	GO:0007162	negative regulation of cell adhesion	4/48	305/18800	0.0075441	0.0582627	0.0399808	TGFBI/GPNMB/VSIG4/CD74	4
BP	GO:0050792	regulation of viral process	3/48	159/18800	0.00777152	0.0587391	0.0403077	TOP2A/CD74/LGALS1	3
BP	GO:0006636	unsaturated fatty acid biosynthetic process	2/48	52/18800	0.00780334	0.0587391	0.0403077	FABP5/CD74	2
BP	GO:0010874	regulation of cholesterol efflux	2/48	52/18800	0.00780334	0.0587391	0.0403077	APOE/TREM2	2
BP	GO:0031103	axon regeneration	2/48	52/18800	0.00780334	0.0587391	0.0403077	SPP1/GRN	2
BP	GO:0043525	positive regulation of neuron apoptotic process	2/48	52/18800	0.00780334	0.0587391	0.0403077	GRN/CCL3	2
BP	GO:1902930	regulation of alcohol biosynthetic process	2/48	52/18800	0.00780334	0.0587391	0.0403077	APOE/DAB2	2
BP	GO:0051250	negative regulation of lymphocyte activation	3/48	161/18800	0.00804182	0.0602799	0.041365	GPNMB/VSIG4/CD74	3
BP	GO:0043410	positive regulation of MAPK cascade	5/48	491/18800	0.00809373	0.0604151	0.0414579	APOE/TREM2/GPNMB/CD74/CCL3	5
BP	GO:0006633	fatty acid biosynthetic process	3/48	162/18800	0.00817903	0.0607975	0.0417203	APOC1/FABP5/CD74	3
BP	GO:0007568	aging	3/48	163/18800	0.00831763	0.0613167	0.0420766	C1QA/CD68/TYMS	3
BP	GO:0099173	postsynapse organization	3/48	163/18800	0.00831763	0.0613167	0.0420766	APOE/LGMN/TREM2	3
BP	GO:0002763	positive regulation of myeloid leukocyte differentiation	2/48	55/18800	0.0086967	0.0630687	0.0432788	TREM2/CD74	2
BP	GO:0010883	regulation of lipid storage	2/48	55/18800	0.0086967	0.0630687	0.0432788	TREM2/MSR1	2
BP	GO:1904645	response to amyloid-beta	2/48	55/18800	0.0086967	0.0630687	0.0432788	LGMN/TREM2	2
BP	GO:1905517	macrophage migration	2/48	55/18800	0.0086967	0.0630687	0.0432788	TREM2/CCL3	2
BP	GO:1903034	regulation of response to wounding	3/48	166/18800	0.00874172	0.0631386	0.0433267	SPP1/APOE/GRN	3
BP	GO:0043903	regulation of biological process involved in symbiotic interaction	2/48	56/18800	0.00900421	0.0647722	0.0444478	CD74/LGALS1	2
BP	GO:0001961	positive regulation of cytokine-mediated signaling pathway	2/48	57/18800	0.00931655	0.0664829	0.0456217	TREM2/CD74	2
BP	GO:0046456	icosanoid biosynthetic process	2/48	57/18800	0.00931655	0.0664829	0.0456217	FABP5/CD74	2
BP	GO:0060135	maternal process involved in female pregnancy	2/48	58/18800	0.00963369	0.0684721	0.0469867	SPP1/CTSB	2
BP	GO:0055088	lipid homeostasis	3/48	173/18800	0.00978011	0.0689935	0.0473445	APOE/NPC2/TREM2	3
BP	GO:0048638	regulation of developmental growth	4/48	329/18800	0.00978439	0.0689935	0.0473445	SPP1/APOE/LGMN/CDK1	4
BP	GO:0048545	response to steroid hormone	4/48	330/18800	0.00988615	0.0691643	0.0474617	SPP1/DAB2/TYMS/CYBB	4
BP	GO:0070661	leukocyte proliferation	4/48	330/18800	0.00988615	0.0691643	0.0474617	TREM2/GPNMB/VSIG4/CD74	4
BP	GO:0031102	neuron projection regeneration	2/48	59/18800	0.0099556	0.0693781	0.0476084	SPP1/GRN	2
BP	GO:0032496	response to lipopolysaccharide	4/48	333/18800	0.0101956	0.0707738	0.0485662	CD14/CD68/TREM2/CCL3	4
BP	GO:0043112	receptor metabolic process	2/48	61/18800	0.0106136	0.073107	0.0501673	APOE/LGMN	2
BP	GO:0051055	negative regulation of lipid biosynthetic process	2/48	61/18800	0.0106136	0.073107	0.0501673	APOE/APOC1	2
BP	GO:0043409	negative regulation of MAPK cascade	3/48	179/18800	0.0107252	0.0733092	0.050306	APOE/DAB2/TREM2	3
BP	GO:0050777	negative regulation of immune response	3/48	179/18800	0.0107252	0.0733092	0.050306	TREM2/GRN/VSIG4	3
BP	GO:0031663	lipopolysaccharide-mediated signaling pathway	2/48	62/18800	0.0109497	0.0742748	0.0509686	CD14/CCL3	2
BP	GO:0032757	positive regulation of interleukin-8 production	2/48	62/18800	0.0109497	0.0742748	0.0509686	CD14/CD74	2
BP	GO:0050863	regulation of T cell activation	4/48	342/18800	0.0111615	0.0754244	0.0517575	GPNMB/VSIG4/CD74/LGALS1	4
BP	GO:0050728	negative regulation of inflammatory response	3/48	182/18800	0.0112169	0.0755131	0.0518184	APOE/TREM2/GRN	3
BP	GO:1903037	regulation of leukocyte cell-cell adhesion	4/48	344/18800	0.0113839	0.076349	0.0523919	GPNMB/VSIG4/CD74/LGALS1	4
BP	GO:0045765	regulation of angiogenesis	4/48	345/18800	0.0114961	0.076599	0.0525635	GRN/GPNMB/STAB1/CYBB	4
BP	GO:0031638	zymogen activation	2/48	64/18800	0.0116358	0.076599	0.0525635	CTSZ/LGMN	2
BP	GO:0045670	regulation of osteoclast differentiation	2/48	64/18800	0.0116358	0.076599	0.0525635	TREM2/CCL3	2
BP	GO:0050918	positive chemotaxis	2/48	64/18800	0.0116358	0.076599	0.0525635	GPNMB/CCL3	2
BP	GO:0060760	positive regulation of response to cytokine stimulus	2/48	64/18800	0.0116358	0.076599	0.0525635	TREM2/CD74	2
BP	GO:0031100	animal organ regeneration	2/48	65/18800	0.0119858	0.0783251	0.053748	TYMS/CDK1	2
BP	GO:0043954	cellular component maintenance	2/48	65/18800	0.0119858	0.0783251	0.053748	APOE/TREM2	2
BP	GO:0002831	regulation of response to biotic stimulus	4/48	351/18800	0.0121849	0.0790465	0.054243	APOE/TREM2/GRN/VSIG4	4
BP	GO:1901342	regulation of vasculature development	4/48	351/18800	0.0121849	0.0790465	0.054243	GRN/GPNMB/STAB1/CYBB	4
BP	GO:0031345	negative regulation of cell projection organization	3/48	188/18800	0.0122392	0.0791111	0.0542874	SPP1/APOE/DAB2	3
BP	GO:0015909	long-chain fatty acid transport	2/48	66/18800	0.0123405	0.079192	0.0543428	APOE/FABP5	2
BP	GO:0071677	positive regulation of mononuclear cell migration	2/48	66/18800	0.0123405	0.079192	0.0543428	LGMN/CCL3	2
BP	GO:0002697	regulation of immune effector process	4/48	353/18800	0.0124202	0.0794181	0.054498	TREM2/GRN/VSIG4/CD74	4
BP	GO:0002237	response to molecule of bacterial origin	4/48	354/18800	0.012539	0.0796566	0.0546617	CD14/CD68/TREM2/CCL3	4
BP	GO:0061136	regulation of proteasomal protein catabolic process	3/48	190/18800	0.0125915	0.0796566	0.0546617	APOE/DAB2/TREM2	3
BP	GO:1901654	response to ketone	3/48	190/18800	0.0125915	0.0796566	0.0546617	SPP1/TYMS/CYBB	3
BP	GO:0051851	modulation by host of symbiont process	2/48	67/18800	0.0126996	0.0797751	0.054743	APOE/CCL3	2
BP	GO:1901224	positive regulation of NIK/NF-kappaB signaling	2/48	67/18800	0.0126996	0.0797751	0.054743	CD14/TREM2	2
BP	GO:0071248	cellular response to metal ion	3/48	191/18800	0.0127698	0.0799343	0.0548523	LGMN/CYBB/MT1G	3
BP	GO:0010952	positive regulation of peptidase activity	3/48	192/18800	0.0129495	0.0807762	0.05543	CTSD/LGMN/GRN	3
BP	GO:0042130	negative regulation of T cell proliferation	2/48	68/18800	0.0130634	0.0812022	0.0557223	GPNMB/VSIG4	2
BP	GO:0050795	regulation of behavior	2/48	69/18800	0.0134316	0.0832013	0.0570941	APOE/CCL3	2
BP	GO:0043393	regulation of protein binding	3/48	196/18800	0.0136832	0.0844664	0.0579623	APOE/CTSZ/DAB2	3
BP	GO:0002548	monocyte chemotaxis	2/48	70/18800	0.0138043	0.0849205	0.0582739	LGMN/CCL3	2
BP	GO:0030705	cytoskeleton-dependent intracellular transport	3/48	197/18800	0.0138702	0.0850326	0.0583508	TUBA1B/TUBB/TUBA1C	3
BP	GO:0051098	regulation of binding	4/48	366/18800	0.0140215	0.0856656	0.0587852	APOE/STMN1/CTSZ/DAB2	4
BP	GO:0022408	negative regulation of cell-cell adhesion	3/48	199/18800	0.0142487	0.0867567	0.0595339	GPNMB/VSIG4/CD74	3
BP	GO:0050810	regulation of steroid biosynthetic process	2/48	72/18800	0.0145632	0.0883701	0.060641	APOE/DAB2	2
BP	GO:1903706	regulation of hemopoiesis	4/48	371/18800	0.0146708	0.0887213	0.060882	C1QC/TREM2/CD74/CCL3	4
BP	GO:0045824	negative regulation of innate immune response	2/48	73/18800	0.0149493	0.0900999	0.0618281	GRN/VSIG4	2
BP	GO:1902903	regulation of supramolecular fiber organization	4/48	376/18800	0.0153391	0.091833	0.0630173	APOE/STMN1/TREM2/CAPG	4
BP	GO:0046470	phosphatidylcholine metabolic process	2/48	74/18800	0.0153398	0.091833	0.0630173	APOC1/FABP5	2
BP	GO:0007623	circadian rhythm	3/48	205/18800	0.0154194	0.0920006	0.0631324	TOP2A/TYMS/CDK1	3
BP	GO:0002437	inflammatory response to antigenic stimulus	2/48	75/18800	0.0157347	0.0923377	0.0633637	CD68/TREM2	2
BP	GO:0002534	cytokine production involved in inflammatory response	2/48	75/18800	0.0157347	0.0923377	0.0633637	TREM2/PLD3	2
BP	GO:0045685	regulation of glial cell differentiation	2/48	75/18800	0.0157347	0.0923377	0.0633637	TREM2/CDK1	2
BP	GO:0050848	regulation of calcium-mediated signaling	2/48	75/18800	0.0157347	0.0923377	0.0633637	TREM2/CCL3	2
BP	GO:1900015	regulation of cytokine production involved in inflammatory response	2/48	75/18800	0.0157347	0.0923377	0.0633637	TREM2/PLD3	2
BP	GO:0007159	leukocyte cell-cell adhesion	4/48	381/18800	0.0160263	0.0937408	0.0643265	GPNMB/VSIG4/CD74/LGALS1	4
BP	GO:0050807	regulation of synapse organization	3/48	209/18800	0.0162293	0.0946177	0.0649282	TUBB/APOE/TREM2	3
BP	GO:0050900	leukocyte migration	4/48	384/18800	0.0164479	0.0955798	0.0655884	LGMN/TREM2/CD74/CCL3	4
BP	GO:0032720	negative regulation of tumor necrosis factor production	2/48	77/18800	0.0165375	0.0957884	0.0657316	TREM2/GPNMB	2
BP	GO:1901264	carbohydrate derivative transport	2/48	78/18800	0.0169453	0.0978331	0.0671347	PSAP/NPC2	2
BP	GO:1903556	negative regulation of tumor necrosis factor superfamily cytokine production	2/48	79/18800	0.0173574	0.0998893	0.0685457	TREM2/GPNMB	2
BP	GO:0050803	regulation of synapse structure or activity	3/48	215/18800	0.0174884	0.0999979	0.0686203	TUBB/APOE/TREM2	3
BP	GO:0072330	monocarboxylic acid biosynthetic process	3/48	215/18800	0.0174884	0.0999979	0.0686203	APOC1/FABP5/CD74	3
CC	GO:0005775	vacuolar lumen	11/49	174/19594	4.28378e-13	5.9973e-11	3.38194e-11	CTSB/CTSD/TUBB/PSAP/NPC2/LGMN/FTL/GRN/FABP5/PLD3/CD74	11
CC	GO:0043202	lysosomal lumen	7/49	97/19594	4.23987e-09	2.96791e-07	1.67363e-07	CTSB/CTSD/PSAP/NPC2/LGMN/PLD3/CD74	7
CC	GO:0062023	collagen-containing extracellular matrix	10/49	429/19594	8.7361e-08	3.08005e-06	1.73687e-06	C1QB/C1QC/C1QA/CTSB/CTSD/APOE/PSAP/TGFBI/CTSZ/LGALS1	10
CC	GO:0005766	primary lysosome	7/49	155/19594	1.10002e-07	3.08005e-06	1.73687e-06	TUBB/PSAP/NPC2/CD68/FTL/GRN/FABP5	7
CC	GO:0042582	azurophil granule	7/49	155/19594	1.10002e-07	3.08005e-06	1.73687e-06	TUBB/PSAP/NPC2/CD68/FTL/GRN/FABP5	7
CC	GO:0034774	secretory granule lumen	8/49	322/19594	1.22386e-06	2.40336e-05	1.35528e-05	CTSD/TUBB/NPC2/CTSZ/FTL/GRN/FABP5/SELENOP	8
CC	GO:0060205	cytoplasmic vesicle lumen	8/49	325/19594	1.31178e-06	2.40336e-05	1.35528e-05	CTSD/TUBB/NPC2/CTSZ/FTL/GRN/FABP5/SELENOP	8
CC	GO:0031983	vesicle lumen	8/49	327/19594	1.37335e-06	2.40336e-05	1.35528e-05	CTSD/TUBB/NPC2/CTSZ/FTL/GRN/FABP5/SELENOP	8
CC	GO:0035578	azurophil granule lumen	5/49	91/19594	3.13807e-06	4.88144e-05	2.75269e-05	TUBB/NPC2/FTL/GRN/FABP5	5
CC	GO:0030666	endocytic vesicle membrane	6/49	194/19594	8.55647e-06	0.000119791	6.75511e-05	APOE/STAB1/MSR1/CYBB/CD163/CD74	6
CC	GO:0005765	lysosomal membrane	7/49	404/19594	6.12202e-05	0.000678847	0.000382809	CTSD/PSAP/CD68/DAB2/GRN/PLD3/CD74	7
CC	GO:0098852	lytic vacuole membrane	7/49	404/19594	6.12202e-05	0.000678847	0.000382809	CTSD/PSAP/CD68/DAB2/GRN/PLD3/CD74	7
CC	GO:0005581	collagen trimer	4/49	86/19594	6.30358e-05	0.000678847	0.000382809	C1QB/C1QC/C1QA/MSR1	4
CC	GO:0005770	late endosome	6/49	283/19594	7.14638e-05	0.000714638	0.000402991	PSAP/CD68/LGMN/GRN/PLD3/CD74	6
CC	GO:0034358	plasma lipoprotein particle	3/49	36/19594	9.90151e-05	0.000866382	0.000488561	APOE/APOC1/MSR1	3
CC	GO:1990777	lipoprotein particle	3/49	36/19594	9.90151e-05	0.000866382	0.000488561	APOE/APOC1/MSR1	3
CC	GO:0005774	vacuolar membrane	7/49	449/19594	0.000118397	0.000975031	0.00054983	CTSD/PSAP/CD68/DAB2/GRN/PLD3/CD74	7
CC	GO:0032994	protein-lipid complex	3/49	39/19594	0.00012607	0.000980544	0.000552938	APOE/APOC1/MSR1	3
CC	GO:0045121	membrane raft	6/49	326/19594	0.000155078	0.0010075	0.000568141	CTSD/TUBB/CD14/TREM2/MS4A4A/TUBA1C	6
CC	GO:0098857	membrane microdomain	6/49	327/19594	0.000157679	0.0010075	0.000568141	CTSD/TUBB/CD14/TREM2/MS4A4A/TUBA1C	6
CC	GO:0042470	melanosome	4/49	109/19594	0.000158322	0.0010075	0.000568141	CTSB/CTSD/CAPG/GPNMB	4
CC	GO:0048770	pigment granule	4/49	109/19594	0.000158322	0.0010075	0.000568141	CTSB/CTSD/CAPG/GPNMB	4
CC	GO:0030139	endocytic vesicle	6/49	342/19594	0.000201025	0.00122363	0.000690017	APOE/STAB1/MSR1/CYBB/CD163/CD74	6
CC	GO:0034362	low-density lipoprotein particle	2/49	12/19594	0.000397934	0.00232128	0.00130899	APOE/MSR1	2
CC	GO:0042627	chylomicron	2/49	13/19594	0.000469535	0.00262939	0.00148274	APOE/APOC1	2
CC	GO:0009897	external side of plasma membrane	6/49	455/19594	0.000910882	0.00490475	0.00276584	CTSB/CD14/FOLR2/MSR1/CD163/CD74	6
CC	GO:0030667	secretory granule membrane	5/49	312/19594	0.00106515	0.00527811	0.00297638	PSAP/CD14/CD68/FABP5/CYBB	5
CC	GO:0031362	anchored component of external side of plasma membrane	2/49	20/19594	0.00113102	0.00527811	0.00297638	CD14/FOLR2	2
CC	GO:0034361	very-low-density lipoprotein particle	2/49	20/19594	0.00113102	0.00527811	0.00297638	APOE/APOC1	2
CC	GO:0034385	triglyceride-rich plasma lipoprotein particle	2/49	20/19594	0.00113102	0.00527811	0.00297638	APOE/APOC1	2
CC	GO:0031233	intrinsic component of external side of plasma membrane	2/49	24/19594	0.00163251	0.00737263	0.0041575	CD14/FOLR2	2
CC	GO:0034364	high-density lipoprotein particle	2/49	27/19594	0.00206622	0.00903971	0.00509758	APOE/APOC1	2
CC	GO:0036019	endolysosome	2/49	28/19594	0.00222161	0.00942503	0.00531487	CTSB/LGMN	2
CC	GO:0030665	clathrin-coated vesicle membrane	3/49	111/19594	0.00269714	0.0111059	0.0062627	APOE/DAB2/CD74	3
CC	GO:0031904	endosome lumen	2/49	35/19594	0.00345821	0.0138328	0.00780047	CTSB/LGMN	2
CC	GO:1904813	ficolin-1-rich granule lumen	3/49	124/19594	0.00368627	0.0143355	0.00808393	CTSB/CTSD/CTSZ	3
CC	GO:0005802	trans-Golgi network	4/49	260/19594	0.00401828	0.0152043	0.00857385	TGFBI/GRN/MS4A6A/CD74	4
CC	GO:0005874	microtubule	5/49	435/19594	0.00450342	0.0165916	0.00935614	TUBA1B/TUBB/STMN1/TUBA1C/CDK1	5
CC	GO:0030135	coated vesicle	4/49	290/19594	0.00590311	0.0207296	0.0116896	APOE/CTSZ/DAB2/CD74	4
CC	GO:0072562	blood microparticle	3/49	147/19594	0.00592273	0.0207296	0.0116896	C1QB/C1QC/APOE	3
CC	GO:0042581	specific granule	3/49	160/19594	0.00747876	0.025087	0.0141468	CTSD/CTSZ/CYBB	3
CC	GO:0005788	endoplasmic reticulum lumen	4/49	311/19594	0.0075261	0.025087	0.0141468	SPP1/APOE/CTSZ/LGALS1	4
CC	GO:0035577	azurophil granule membrane	2/49	58/19594	0.00926264	0.0301574	0.0170061	PSAP/CD68	2
CC	GO:0030662	coated vesicle membrane	3/49	176/19594	0.00969781	0.0308567	0.0174004	APOE/DAB2/CD74	3
CC	GO:0035580	specific granule lumen	2/49	62/19594	0.0105293	0.0320457	0.0180709	CTSD/CTSZ	2
CC	GO:0046658	anchored component of plasma membrane	2/49	62/19594	0.0105293	0.0320457	0.0180709	CD14/FOLR2	2
CC	GO:0101002	ficolin-1-rich granule	3/49	185/19594	0.0110975	0.0330564	0.0186409	CTSB/CTSD/CTSZ	3
CC	GO:0030136	clathrin-coated vesicle	3/49	192/19594	0.012263	0.0357672	0.0201695	APOE/DAB2/CD74	3
CC	GO:0030669	clathrin-coated endocytic vesicle membrane	2/49	72/19594	0.0140085	0.0400243	0.0225701	APOE/CD74	2
CC	GO:0005881	cytoplasmic microtubule	2/49	75/19594	0.0151368	0.0423829	0.0239001	TUBA1B/TUBA1C	2
CC	GO:0098791	Golgi apparatus subcompartment	4/49	385/19594	0.0155144	0.0425885	0.0240161	TGFBI/GRN/MS4A6A/CD74	4
CC	GO:0045334	clathrin-coated endocytic vesicle	2/49	91/19594	0.0217796	0.0586375	0.0330662	APOE/CD74	2
CC	GO:0030134	COPII-coated ER to Golgi transport vesicle	2/49	94/19594	0.0231379	0.0611189	0.0344655	CTSZ/CD74	2
CC	GO:0005641	nuclear envelope lumen	1/49	10/19594	0.0247337	0.0641245	0.0361604	TUBB	1
CC	GO:0044754	autolysosome	1/49	11/19594	0.0271739	0.0679347	0.038309	FTL	1
CC	GO:1904090	peptidase inhibitor complex	1/49	11/19594	0.0271739	0.0679347	0.038309	CTSB	1
CC	GO:0044853	plasma membrane raft	2/49	113/19594	0.0325106	0.0798505	0.0450285	TREM2/MS4A4A	2
CC	GO:0031089	platelet dense granule lumen	1/49	14/19594	0.0344585	0.081766	0.0461086	SELENOP	1
CC	GO:0043020	NADPH oxidase complex	1/49	14/19594	0.0344585	0.081766	0.0461086	CYBB	1
CC	GO:0005767	secondary lysosome	1/49	17/19594	0.0416897	0.0949594	0.0535486	FTL	1
CC	GO:0042613	MHC class II protein complex	1/49	17/19594	0.0416897	0.0949594	0.0535486	CD74	1
CC	GO:0033162	melanosome membrane	1/49	18/19594	0.0440883	0.0949594	0.0535486	GPNMB	1
CC	GO:0043083	synaptic cleft	1/49	18/19594	0.0440883	0.0949594	0.0535486	APOE	1
CC	GO:0045009	chitosome	1/49	18/19594	0.0440883	0.0949594	0.0535486	GPNMB	1
CC	GO:0090741	pigment granule membrane	1/49	18/19594	0.0440883	0.0949594	0.0535486	GPNMB	1
MF	GO:0033218	amide binding	9/49	402/18410	9.79041e-07	9.03096e-05	6.12111e-05	C1QA/APOE/PSAP/CD14/TREM2/FOLR2/MSR1/TYMS/CD74	9
MF	GO:0071813	lipoprotein particle binding	4/49	31/18410	1.3216e-06	9.03096e-05	6.12111e-05	APOE/TREM2/STAB1/MSR1	4
MF	GO:0071814	protein-lipid complex binding	4/49	31/18410	1.3216e-06	9.03096e-05	6.12111e-05	APOE/TREM2/STAB1/MSR1	4
MF	GO:0038024	cargo receptor activity	5/49	79/18410	2.10531e-06	9.77393e-05	6.62469e-05	DAB2/FOLR2/STAB1/MSR1/CD163	5
MF	GO:0001540	amyloid-beta binding	5/49	81/18410	2.38388e-06	9.77393e-05	6.62469e-05	C1QA/APOE/TREM2/MSR1/CD74	5
MF	GO:0030169	low-density lipoprotein particle binding	3/49	18/18410	1.40579e-05	0.000480312	0.000325551	TREM2/STAB1/MSR1	3
MF	GO:0031406	carboxylic acid binding	5/49	173/18410	9.4373e-05	0.00276378	0.00187327	PSAP/APOC1/FOLR2/FABP5/TYMS	5
MF	GO:0043394	proteoglycan binding	3/49	36/18410	0.00011893	0.00304758	0.00206563	CTSB/APOE/GPNMB	3
MF	GO:0042277	peptide binding	6/49	322/18410	0.000202854	0.00462056	0.00313178	C1QA/APOE/CD14/TREM2/MSR1/CD74	6
MF	GO:0005044	scavenger receptor activity	3/49	47/18410	0.000264592	0.00540446	0.0036631	STAB1/MSR1/CD163	3
MF	GO:0004197	cysteine-type endopeptidase activity	4/49	120/18410	0.000289996	0.00540446	0.0036631	CTSB/CTSD/CTSZ/LGMN	4
MF	GO:0050840	extracellular matrix binding	3/49	55/18410	0.000421743	0.00720478	0.00488334	SPP1/TGFBI/LGALS1	3
MF	GO:0005542	folic acid binding	2/49	13/18410	0.000531271	0.00837774	0.00567837	FOLR2/TYMS	2
MF	GO:0097110	scaffold protein binding	3/49	67/18410	0.00075304	0.0110267	0.00747378	PSAP/TREM2/CD163	3
MF	GO:0008234	cysteine-type peptidase activity	4/49	178/18410	0.001275	0.0167411	0.011347	CTSB/CTSD/CTSZ/LGMN	4
MF	GO:0033293	monocarboxylic acid binding	3/49	81/18410	0.00130662	0.0167411	0.011347	PSAP/APOC1/FABP5	3
MF	GO:0120020	cholesterol transfer activity	2/49	22/18410	0.0015495	0.0186852	0.0126647	APOE/NPC2	2
MF	GO:0120015	sterol transfer activity	2/49	23/18410	0.0016942	0.019295	0.013078	APOE/NPC2	2
MF	GO:0050750	low-density lipoprotein particle receptor binding	2/49	24/18410	0.00184508	0.0199074	0.0134931	APOE/DAB2	2
MF	GO:0072341	modified amino acid binding	3/49	93/18410	0.00194335	0.0199194	0.0135012	TREM2/FOLR2/TYMS	3
MF	GO:0005200	structural constituent of cytoskeleton	3/49	104/18410	0.0026719	0.0239869	0.0162581	TUBA1B/TUBB/TUBA1C	3
MF	GO:0051861	glycolipid binding	2/49	29/18410	0.00269121	0.0239869	0.0162581	PSAP/TREM2	2
MF	GO:0070325	lipoprotein particle receptor binding	2/49	29/18410	0.00269121	0.0239869	0.0162581	APOE/DAB2	2
MF	GO:0005539	glycosaminoglycan binding	4/49	234/18410	0.00344367	0.0294147	0.019937	APOE/TREM2/GPNMB/STAB1	4
MF	GO:0001530	lipopolysaccharide binding	2/49	34/18410	0.00368726	0.0302356	0.0204934	CD14/TREM2	2
MF	GO:0015248	sterol transporter activity	2/49	36/18410	0.00412677	0.0313329	0.0212372	APOE/NPC2	2
MF	GO:0042056	chemoattractant activity	2/49	36/18410	0.00412677	0.0313329	0.0212372	GPNMB/CCL3	2
MF	GO:0042287	MHC protein binding	2/49	42/18410	0.00558293	0.040875	0.0277048	TUBB/CD74	2
MF	GO:0048156	tau protein binding	2/49	43/18410	0.00584537	0.0413207	0.0280069	APOE/LGMN	2
MF	GO:0043177	organic acid binding	3/49	141/18410	0.00626435	0.0428064	0.0290138	FOLR2/FABP5/TYMS	3
MF	GO:0005504	fatty acid binding	2/49	49/18410	0.00753575	0.0482759	0.032721	APOC1/FABP5	2
MF	GO:0120013	lipid transfer activity	2/49	49/18410	0.00753575	0.0482759	0.032721	APOE/NPC2	2
MF	GO:0005543	phospholipid binding	5/49	467/18410	0.00783213	0.0486542	0.0329774	APOE/PSAP/APOC1/TREM2/CAPG	5
MF	GO:0005178	integrin binding	3/49	156/18410	0.00826845	0.0498539	0.0337906	SPP1/TGFBI/GPNMB	3
MF	GO:0005319	lipid transporter activity	3/49	159/18410	0.00870943	0.0510124	0.0345758	APOE/NPC2/FABP5	3
MF	GO:0008022	protein C-terminus binding	3/49	179/18410	0.0120012	0.0683402	0.0463205	DAB2/TOP2A/MKI67	3
MF	GO:0005518	collagen binding	2/49	68/18410	0.0141369	0.0783259	0.0530887	CTSB/TGFBI	2
KEGG	hsa04142	Lysosome	7/35	132/8164	1.13583e-06	9.08666e-05	7.05412e-05	CTSB/CTSD/PSAP/NPC2/CD68/CTSZ/LGMN	7
KEGG	hsa04145	Phagosome	6/35	152/8164	3.92056e-05	0.00156822	0.00121744	TUBA1B/TUBB/CD14/MSR1/CYBB/TUBA1C	6
KEGG	hsa05020	Prion disease	7/35	273/8164	0.000130237	0.00347298	0.00269613	C1QB/C1QC/C1QA/TUBA1B/TUBB/CYBB/TUBA1C	7
KEGG	hsa04210	Apoptosis	5/35	136/8164	0.00025886	0.00466845	0.00362419	CTSB/TUBA1B/CTSD/CTSZ/TUBA1C	5
KEGG	hsa05133	Pertussis	4/35	76/8164	0.000291778	0.00466845	0.00362419	C1QB/C1QC/C1QA/CD14	4
KEGG	hsa04610	Complement and coagulation cascades	4/35	85/8164	0.000448067	0.00584397	0.00453677	C1QB/C1QC/C1QA/VSIG4	4
KEGG	hsa04540	Gap junction	4/35	88/8164	0.000511348	0.00584397	0.00453677	TUBA1B/TUBB/TUBA1C/CDK1	4
KEGG	hsa05142	Chagas disease	4/35	102/8164	0.000893097	0.00893097	0.00693325	C1QB/C1QC/C1QA/CCL3	4
KEGG	hsa04979	Cholesterol metabolism	3/35	51/8164	0.00130572	0.0116064	0.0090102	APOE/NPC2/APOC1	3
KEGG	hsa04936	Alcoholic liver disease	4/35	142/8164	0.00302217	0.0241774	0.0187693	C1QB/C1QC/C1QA/CD14	4
KEGG	hsa04612	Antigen processing and presentation	3/35	78/8164	0.00440756	0.032055	0.0248848	CTSB/LGMN/CD74	3
KEGG	hsa01523	Antifolate resistance	2/35	30/8164	0.00720398	0.0480265	0.0372838	FOLR2/TYMS	2
KEGG	hsa05150	Staphylococcus aureus infection	3/35	96/8164	0.00785427	0.048334	0.0375224	C1QB/C1QC/C1QA	3
KEGG	hsa04620	Toll-like receptor signaling pathway	3/35	104/8164	0.00977977	0.0558844	0.043384	SPP1/CD14/CCL3	3
KEGG	hsa04216	Ferroptosis	2/35	41/8164	0.0131859	0.0703249	0.0545943	FTL/CYBB	2
KEGG	hsa05171	Coronavirus disease - COVID-19	4/35	232/8164	0.0166793	0.0833965	0.064742	C1QB/C1QC/C1QA/CYBB	4
KEGG	hsa05322	Systemic lupus erythematosus	3/35	136/8164	0.0200648	0.0936185	0.0726775	C1QB/C1QC/C1QA	3
KEGG	hsa05132	Salmonella infection	4/35	249/8164	0.0210642	0.0936185	0.0726775	TUBA1B/TUBB/CD14/TUBA1C	4
KEGG	hsa05010	Alzheimer disease	5/35	384/8164	0.0227525	0.0957999	0.074371	TUBA1B/TUBB/APOE/CYBB/TUBA1C	5

## Sheet: C7-TREM2 TAMs
Enrichment analysis in each TAM subtype
ONTOLOGY	ID	Description	GeneRatio	BgRatio	pvalue	p.adjust	qvalue	geneID	Count
BP	GO:0002495	antigen processing and presentation of peptide antigen via MHC class II	12/50	34/18800	1.57538e-23	2.73013e-20	1.67322e-20	TREM2/CTSD/HLA-DRA/CD74/CTSL/HLA-DRB1/HLA-DQA1/HLA-DPA1/LGMN/HLA-DMB/HLA-DMA/HLA-DRB5	12
BP	GO:0002504	antigen processing and presentation of peptide or polysaccharide antigen via MHC class II	12/50	36/18800	3.58254e-23	3.10427e-20	1.90252e-20	TREM2/CTSD/HLA-DRA/CD74/CTSL/HLA-DRB1/HLA-DQA1/HLA-DPA1/LGMN/HLA-DMB/HLA-DMA/HLA-DRB5	12
BP	GO:0019886	antigen processing and presentation of exogenous peptide antigen via MHC class II	11/50	30/18800	7.59825e-22	4.38926e-19	2.69005e-19	CTSD/HLA-DRA/CD74/CTSL/HLA-DRB1/HLA-DQA1/HLA-DPA1/LGMN/HLA-DMB/HLA-DMA/HLA-DRB5	11
BP	GO:0002478	antigen processing and presentation of exogenous peptide antigen	11/50	38/18800	1.6484e-20	7.14171e-18	4.37694e-18	CTSD/HLA-DRA/CD74/CTSL/HLA-DRB1/HLA-DQA1/HLA-DPA1/LGMN/HLA-DMB/HLA-DMA/HLA-DRB5	11
BP	GO:0048002	antigen processing and presentation of peptide antigen	12/50	63/18800	7.26123e-20	2.51674e-17	1.54244e-17	TREM2/CTSD/HLA-DRA/CD74/CTSL/HLA-DRB1/HLA-DQA1/HLA-DPA1/LGMN/HLA-DMB/HLA-DMA/HLA-DRB5	12
BP	GO:0019884	antigen processing and presentation of exogenous antigen	11/50	47/18800	2.34534e-19	6.77412e-17	4.15166e-17	CTSD/HLA-DRA/CD74/CTSL/HLA-DRB1/HLA-DQA1/HLA-DPA1/LGMN/HLA-DMB/HLA-DMA/HLA-DRB5	11
BP	GO:0019882	antigen processing and presentation	13/50	107/18800	9.23084e-19	2.28529e-16	1.40059e-16	TREM2/CTSD/CD68/HLA-DRA/CD74/CTSL/HLA-DRB1/HLA-DQA1/HLA-DPA1/LGMN/HLA-DMB/HLA-DMA/HLA-DRB5	13
BP	GO:0002399	MHC class II protein complex assembly	7/50	16/18800	6.82183e-15	1.31358e-12	8.05055e-13	HLA-DRA/HLA-DRB1/HLA-DQA1/HLA-DPA1/HLA-DMB/HLA-DMA/HLA-DRB5	7
BP	GO:0002503	peptide antigen assembly with MHC class II protein complex	7/50	16/18800	6.82183e-15	1.31358e-12	8.05055e-13	HLA-DRA/HLA-DRB1/HLA-DQA1/HLA-DPA1/HLA-DMB/HLA-DMA/HLA-DRB5	7
BP	GO:0016064	immunoglobulin mediated immune response	13/50	216/18800	1.03212e-14	1.78866e-12	1.09622e-12	TREM2/C1QC/C1QB/C1QA/HLA-DRA/CD74/HLA-DRB1/FCGR3A/HLA-DQA1/HLA-DPA1/HLA-DMB/HLA-DMA/HLA-DRB5	13
BP	GO:0019724	B cell mediated immunity	13/50	219/18800	1.23434e-14	1.94464e-12	1.19182e-12	TREM2/C1QC/C1QB/C1QA/HLA-DRA/CD74/HLA-DRB1/FCGR3A/HLA-DQA1/HLA-DPA1/HLA-DMB/HLA-DMA/HLA-DRB5	13
BP	GO:0002396	MHC protein complex assembly	7/50	20/18800	4.58571e-14	6.1131e-12	3.74654e-12	HLA-DRA/HLA-DRB1/HLA-DQA1/HLA-DPA1/HLA-DMB/HLA-DMA/HLA-DRB5	7
BP	GO:0002501	peptide antigen assembly with MHC protein complex	7/50	20/18800	4.58571e-14	6.1131e-12	3.74654e-12	HLA-DRA/HLA-DRB1/HLA-DQA1/HLA-DPA1/HLA-DMB/HLA-DMA/HLA-DRB5	7
BP	GO:0002449	lymphocyte mediated immunity	14/50	365/18800	4.2033e-13	5.20309e-11	3.18882e-11	TREM2/C1QC/C1QB/C1QA/HLA-DRA/CD74/HLA-DRB1/FCGR3A/HLA-DQA1/HLA-DPA1/HLA-DMB/IL4I1/HLA-DMA/HLA-DRB5	14
BP	GO:0002443	leukocyte mediated immunity	15/50	457/18800	5.0289e-13	5.47707e-11	3.35674e-11	TREM2/C1QC/C1QB/C1QA/HLA-DRA/CD74/HLA-DRB1/FCGR3A/HLA-DQA1/HLA-DPA1/HLA-DMB/IL4I1/HLA-DMA/HMOX1/HLA-DRB5	15
BP	GO:0002460	adaptive immune response based on somatic recombination of immune receptors built from immunoglobulin superfamily domains	14/50	370/18800	5.05673e-13	5.47707e-11	3.35674e-11	TREM2/C1QC/C1QB/C1QA/HLA-DRA/CD74/HLA-DRB1/FCGR3A/HLA-DQA1/HLA-DPA1/HLA-DMB/IL4I1/HLA-DMA/HLA-DRB5	14
BP	GO:0050866	negative regulation of cell activation	10/50	216/18800	2.23847e-10	2.28192e-08	1.39852e-08	APOE/TREM2/GPNMB/GRN/CD74/HLA-DRB1/LGALS3/IL4I1/CD9/HMOX1	10
BP	GO:0007159	leukocyte cell-cell adhesion	12/50	381/18800	2.45115e-10	2.35991e-08	1.44632e-08	GPNMB/HLA-DRA/CD74/HLA-DRB1/HLA-DQA1/OLR1/HLA-DPA1/LGALS3/HLA-DMB/IL4I1/HLA-DMA/HLA-DRB5	12
BP	GO:0002683	negative regulation of immune system process	12/50	425/18800	8.52386e-10	7.50964e-08	4.60244e-08	TREM2/C1QC/GPNMB/GRN/CD68/CD74/MAFB/HLA-DRB1/LGALS3/TMEM176B/IL4I1/HMOX1	12
BP	GO:0002381	immunoglobulin production involved in immunoglobulin-mediated immune response	7/50	73/18800	8.66663e-10	7.50964e-08	4.60244e-08	HLA-DRA/HLA-DRB1/HLA-DQA1/HLA-DPA1/HLA-DMB/HLA-DMA/HLA-DRB5	7
BP	GO:0050863	regulation of T cell activation	11/50	342/18800	1.21956e-09	1.00643e-07	6.16809e-08	GPNMB/HLA-DRA/CD74/HLA-DRB1/HLA-DQA1/HLA-DPA1/LGALS3/HLA-DMB/IL4I1/HLA-DMA/HLA-DRB5	11
BP	GO:1903037	regulation of leukocyte cell-cell adhesion	11/50	344/18800	1.29658e-09	1.02135e-07	6.25956e-08	GPNMB/HLA-DRA/CD74/HLA-DRB1/HLA-DQA1/HLA-DPA1/LGALS3/HLA-DMB/IL4I1/HLA-DMA/HLA-DRB5	11
BP	GO:0022407	regulation of cell-cell adhesion	12/50	456/18800	1.89079e-09	1.42467e-07	8.7314e-08	GPNMB/HLA-DRA/CD74/HLA-DRB1/HLA-DQA1/HLA-DPA1/LGALS3/HLA-DMB/IL4I1/CD9/HLA-DMA/HLA-DRB5	12
BP	GO:0050870	positive regulation of T cell activation	9/50	223/18800	6.49814e-09	4.6922e-07	2.87571e-07	HLA-DRA/CD74/HLA-DRB1/HLA-DQA1/HLA-DPA1/HLA-DMB/IL4I1/HLA-DMA/HLA-DRB5	9
BP	GO:0002696	positive regulation of leukocyte activation	11/50	421/18800	1.06212e-08	7.36264e-07	4.51235e-07	TREM2/HLA-DRA/CD74/HLA-DRB1/FCGR3A/HLA-DQA1/HLA-DPA1/HLA-DMB/IL4I1/HLA-DMA/HLA-DRB5	11
BP	GO:0098883	synapse pruning	4/50	11/18800	1.44069e-08	9.42885e-07	5.77867e-07	TREM2/C1QC/C1QB/C1QA	4
BP	GO:1903039	positive regulation of leukocyte cell-cell adhesion	9/50	245/18800	1.47264e-08	9.42885e-07	5.77867e-07	HLA-DRA/CD74/HLA-DRB1/HLA-DQA1/HLA-DPA1/HLA-DMB/IL4I1/HLA-DMA/HLA-DRB5	9
BP	GO:0050867	positive regulation of cell activation	11/50	436/18800	1.52341e-08	9.42885e-07	5.77867e-07	TREM2/HLA-DRA/CD74/HLA-DRB1/FCGR3A/HLA-DQA1/HLA-DPA1/HLA-DMB/IL4I1/HLA-DMA/HLA-DRB5	11
BP	GO:0051251	positive regulation of lymphocyte activation	10/50	371/18800	4.03898e-08	2.41364e-06	1.47925e-06	HLA-DRA/CD74/HLA-DRB1/FCGR3A/HLA-DQA1/HLA-DPA1/HLA-DMB/IL4I1/HLA-DMA/HLA-DRB5	10
BP	GO:0002468	dendritic cell antigen processing and presentation	4/50	15/18800	5.91268e-08	3.41556e-06	2.0933e-06	CD68/HLA-DRA/CD74/HLA-DRB1	4
BP	GO:0022409	positive regulation of cell-cell adhesion	9/50	291/18800	6.47733e-08	3.62104e-06	2.21923e-06	HLA-DRA/CD74/HLA-DRB1/HLA-DQA1/HLA-DPA1/HLA-DMB/IL4I1/HLA-DMA/HLA-DRB5	9
BP	GO:0002440	production of molecular mediator of immune response	9/50	312/18800	1.17318e-07	6.33082e-06	3.87997e-06	HLA-DRA/CD74/HLA-DRB1/HLA-DQA1/HLA-DPA1/HLA-DMB/HLA-DMA/HMOX1/HLA-DRB5	9
BP	GO:1901214	regulation of neuron death	9/50	313/18800	1.20552e-07	6.33082e-06	3.87997e-06	APOE/TREM2/C1QA/GPNMB/CTSZ/NUPR1/GRN/LGMN/HMOX1	9
BP	GO:0050670	regulation of lymphocyte proliferation	8/50	230/18800	1.53259e-07	7.81168e-06	4.78755e-06	GPNMB/CD74/HLA-DRB1/FCGR3A/HLA-DPA1/LGALS3/HLA-DMB/IL4I1	8
BP	GO:0032944	regulation of mononuclear cell proliferation	8/50	233/18800	1.69255e-07	8.38055e-06	5.13619e-06	GPNMB/CD74/HLA-DRB1/FCGR3A/HLA-DPA1/LGALS3/HLA-DMB/IL4I1	8
BP	GO:0070661	leukocyte proliferation	9/50	330/18800	1.88749e-07	9.08616e-06	5.56865e-06	TREM2/GPNMB/CD74/HLA-DRB1/FCGR3A/HLA-DPA1/LGALS3/HLA-DMB/IL4I1	9
BP	GO:0150146	cell junction disassembly	4/50	21/18800	2.56219e-07	1.20008e-05	7.35492e-06	TREM2/C1QC/C1QB/C1QA	4
BP	GO:0034381	plasma lipoprotein particle clearance	5/50	53/18800	2.82434e-07	1.28805e-05	7.89407e-06	APOE/TREM2/APOC1/MSR1/HMOX1	5
BP	GO:0070663	regulation of leukocyte proliferation	8/50	254/18800	3.26994e-07	1.4079e-05	8.62863e-06	GPNMB/CD74/HLA-DRB1/FCGR3A/HLA-DPA1/LGALS3/HLA-DMB/IL4I1	8
BP	GO:0002697	regulation of immune effector process	9/50	353/18800	3.33087e-07	1.4079e-05	8.62863e-06	TREM2/GRN/HLA-DRA/CD74/HLA-DRB1/LGALS3/HLA-DMB/IL4I1/HMOX1	9
BP	GO:0070997	neuron death	9/50	353/18800	3.33087e-07	1.4079e-05	8.62863e-06	APOE/TREM2/C1QA/GPNMB/CTSZ/NUPR1/GRN/LGMN/HMOX1	9
BP	GO:0002695	negative regulation of leukocyte activation	7/50	193/18800	7.41105e-07	2.98748e-05	1.83094e-05	GPNMB/GRN/CD74/HLA-DRB1/LGALS3/IL4I1/HMOX1	7
BP	GO:1902105	regulation of leukocyte differentiation	8/50	283/18800	7.41267e-07	2.98748e-05	1.83094e-05	TREM2/C1QC/HLA-DRA/CD74/MAFB/HLA-DRB1/TMEM176B/IL4I1	8
BP	GO:0002366	leukocyte activation involved in immune response	8/50	285/18800	7.81648e-07	3.07863e-05	1.8868e-05	TREM2/GRN/HLA-DRA/CD74/HLA-DRB1/LGALS3/HLA-DMB/HMOX1	8
BP	GO:0002263	cell activation involved in immune response	8/50	289/18800	8.68082e-07	3.34308e-05	2.04888e-05	TREM2/GRN/HLA-DRA/CD74/HLA-DRB1/LGALS3/HLA-DMB/HMOX1	8
BP	GO:0046651	lymphocyte proliferation	8/50	296/18800	1.03906e-06	3.91455e-05	2.39912e-05	GPNMB/CD74/HLA-DRB1/FCGR3A/HLA-DPA1/LGALS3/HLA-DMB/IL4I1	8
BP	GO:0032943	mononuclear cell proliferation	8/50	300/18800	1.1491e-06	4.23701e-05	2.59674e-05	GPNMB/CD74/HLA-DRB1/FCGR3A/HLA-DPA1/LGALS3/HLA-DMB/IL4I1	8
BP	GO:0002377	immunoglobulin production	7/50	218/18800	1.67452e-06	5.89555e-05	3.61321e-05	HLA-DRA/HLA-DRB1/HLA-DQA1/HLA-DPA1/HLA-DMB/HLA-DMA/HLA-DRB5	7
BP	GO:0002685	regulation of leukocyte migration	7/50	218/18800	1.67452e-06	5.89555e-05	3.61321e-05	TREM2/CD74/LGALS3/LGMN/CD9/HMOX1/CXCL10	7
BP	GO:0055094	response to lipoprotein particle	4/50	33/18800	1.71111e-06	5.89555e-05	3.61321e-05	APOE/TREM2/CD68/CD9	4
BP	GO:0006959	humoral immune response	8/50	317/18800	1.73499e-06	5.89555e-05	3.61321e-05	TREM2/C1QC/C1QB/C1QA/HLA-DRB1/LYZ/CXCL9/CXCL10	8
BP	GO:0045785	positive regulation of cell adhesion	9/50	446/18800	2.32134e-06	7.59476e-05	4.65461e-05	HLA-DRA/CD74/HLA-DRB1/HLA-DQA1/HLA-DPA1/HLA-DMB/IL4I1/HLA-DMA/HLA-DRB5	9
BP	GO:0097529	myeloid leukocyte migration	7/50	229/18800	2.32269e-06	7.59476e-05	4.65461e-05	TREM2/CD74/LGALS3/LGMN/CD9/CXCL9/CXCL10	7
BP	GO:0071402	cellular response to lipoprotein particle stimulus	4/50	36/18800	2.44875e-06	7.85868e-05	4.81635e-05	APOE/TREM2/CD68/CD9	4
BP	GO:0097006	regulation of plasma lipoprotein particle levels	5/50	84/18800	2.85614e-06	8.99945e-05	5.5155e-05	APOE/TREM2/APOC1/MSR1/HMOX1	5
BP	GO:1903706	regulation of hemopoiesis	8/50	371/18800	5.55278e-06	0.000171839	0.000105315	TREM2/C1QC/HLA-DRA/CD74/MAFB/HLA-DRB1/TMEM176B/IL4I1	8
BP	GO:0042129	regulation of T cell proliferation	6/50	174/18800	6.53726e-06	0.000198756	0.000121812	GPNMB/HLA-DRB1/HLA-DPA1/LGALS3/HLA-DMB/IL4I1	6
BP	GO:0050900	leukocyte migration	8/50	384/18800	7.14461e-06	0.000213476	0.000130833	TREM2/CD74/LGALS3/LGMN/CD9/HMOX1/CXCL9/CXCL10	8
BP	GO:0050777	negative regulation of immune response	6/50	179/18800	7.68993e-06	0.000225875	0.000138433	TREM2/GRN/HLA-DRB1/LGALS3/IL4I1/HMOX1	6
BP	GO:0002286	T cell activation involved in immune response	5/50	116/18800	1.3921e-05	0.000399637	0.000244926	HLA-DRA/CD74/HLA-DRB1/LGALS3/HLA-DMB	5
BP	GO:0022408	negative regulation of cell-cell adhesion	6/50	199/18800	1.40669e-05	0.000399637	0.000244926	GPNMB/CD74/HLA-DRB1/LGALS3/IL4I1/CD9	6
BP	GO:0002761	regulation of myeloid leukocyte differentiation	5/50	117/18800	1.45135e-05	0.000405675	0.000248626	TREM2/C1QC/CD74/MAFB/HLA-DRB1	5
BP	GO:0007162	negative regulation of cell adhesion	7/50	305/18800	1.51689e-05	0.000417266	0.00025573	GPNMB/CD74/HLA-DRB1/TGFBI/LGALS3/IL4I1/CD9	7
BP	GO:0042098	T cell proliferation	6/50	204/18800	1.61925e-05	0.000438462	0.00026872	GPNMB/HLA-DRB1/HLA-DPA1/LGALS3/HLA-DMB/IL4I1	6
BP	GO:1903131	mononuclear cell differentiation	8/50	433/18800	1.70682e-05	0.000455065	0.000278896	TREM2/HLA-DRA/CD74/CTSL/MAFB/HLA-DRB1/TMEM176B/IL4I1	8
BP	GO:0043523	regulation of neuron apoptotic process	6/50	207/18800	1.75876e-05	0.000460968	0.000282514	APOE/TREM2/NUPR1/GRN/LGMN/HMOX1	6
BP	GO:0000768	syncytium formation by plasma membrane fusion	4/50	59/18800	1.80876e-05	0.000460968	0.000282514	TREM2/CD9/CXCL9/CXCL10	4
BP	GO:0140253	cell-cell fusion	4/50	59/18800	1.80876e-05	0.000460968	0.000282514	TREM2/CD9/CXCL9/CXCL10	4
BP	GO:0002577	regulation of antigen processing and presentation	3/50	20/18800	1.9546e-05	0.000483904	0.000296571	TREM2/CD68/CD74	3
BP	GO:0045591	positive regulation of regulatory T cell differentiation	3/50	20/18800	1.9546e-05	0.000483904	0.000296571	HLA-DRA/HLA-DRB1/IL4I1	3
BP	GO:0050868	negative regulation of T cell activation	5/50	125/18800	1.9994e-05	0.000488023	0.000299095	GPNMB/CD74/HLA-DRB1/LGALS3/IL4I1	5
BP	GO:0006949	syncytium formation	4/50	63/18800	2.34884e-05	0.000565354	0.000346489	TREM2/CD9/CXCL9/CXCL10	4
BP	GO:0033344	cholesterol efflux	4/50	69/18800	3.36917e-05	0.000799832	0.000490194	APOE/TREM2/APOC1/NPC2	4
BP	GO:0048143	astrocyte activation	3/50	24/18800	3.44436e-05	0.000806632	0.000494361	TREM2/C1QA/GRN	3
BP	GO:0002687	positive regulation of leukocyte migration	5/50	141/18800	3.56965e-05	0.000824827	0.000505513	TREM2/CD74/LGALS3/LGMN/CXCL10	5
BP	GO:1903038	negative regulation of leukocyte cell-cell adhesion	5/50	144/18800	3.94822e-05	0.000900297	0.000551766	GPNMB/CD74/HLA-DRB1/LGALS3/IL4I1	5
BP	GO:0051402	neuron apoptotic process	6/50	241/18800	4.13358e-05	0.000930324	0.000570168	APOE/TREM2/NUPR1/GRN/LGMN/HMOX1	6
BP	GO:0150076	neuroinflammatory response	4/50	73/18800	4.20884e-05	0.000935118	0.000573107	TREM2/C1QA/NUPR1/GRN	4
BP	GO:0019883	antigen processing and presentation of endogenous antigen	3/50	26/18800	4.40803e-05	0.000966976	0.000592631	HLA-DRA/CD74/HLA-DRB1	3
BP	GO:0006898	receptor-mediated endocytosis	6/50	246/18800	4.63477e-05	0.00100165	0.000613881	APOE/APOC1/CD14/MSR1/CTSL/CD9	6
BP	GO:0002437	inflammatory response to antigenic stimulus	4/50	75/18800	4.68168e-05	0.00100165	0.000613881	TREM2/CD68/HLA-DRB1/FCGR3A	4
BP	GO:0002699	positive regulation of immune effector process	6/50	248/18800	4.84841e-05	0.00102467	0.00062799	TREM2/HLA-DRA/CD74/HLA-DRB1/HLA-DMB/HMOX1	6
BP	GO:1905952	regulation of lipid localization	5/50	155/18800	5.60931e-05	0.0011712	0.000717792	APOE/TREM2/APOC1/SPP1/MSR1	5
BP	GO:0030301	cholesterol transport	4/50	79/18800	5.74228e-05	0.00118469	0.00072606	APOE/APOC1/MSR1/NPC2	4
BP	GO:1902107	positive regulation of leukocyte differentiation	5/50	157/18800	5.96186e-05	0.00120138	0.000736294	TREM2/HLA-DRA/CD74/HLA-DRB1/IL4I1	5
BP	GO:1903708	positive regulation of hemopoiesis	5/50	157/18800	5.96186e-05	0.00120138	0.000736294	TREM2/HLA-DRA/CD74/HLA-DRB1/IL4I1	5
BP	GO:0030217	T cell differentiation	6/50	263/18800	6.71509e-05	0.00132302	0.000810843	HLA-DRA/CD74/CTSL/MAFB/HLA-DRB1/IL4I1	6
BP	GO:0051250	negative regulation of lymphocyte activation	5/50	161/18800	6.71818e-05	0.00132302	0.000810843	GPNMB/CD74/HLA-DRB1/LGALS3/IL4I1	5
BP	GO:0060142	regulation of syncytium formation by plasma membrane fusion	3/50	30/18800	6.83192e-05	0.00133031	0.000815305	TREM2/CXCL9/CXCL10	3
BP	GO:0045589	regulation of regulatory T cell differentiation	3/50	33/18800	9.12959e-05	0.00175795	0.0010774	HLA-DRA/HLA-DRB1/IL4I1	3
BP	GO:0015918	sterol transport	4/50	94/18800	0.000113181	0.00213198	0.00130663	APOE/APOC1/MSR1/NPC2	4
BP	GO:0045582	positive regulation of T cell differentiation	4/50	94/18800	0.000113181	0.00213198	0.00130663	HLA-DRA/CD74/HLA-DRB1/IL4I1	4
BP	GO:0045066	regulatory T cell differentiation	3/50	36/18800	0.000118805	0.00221387	0.00135681	HLA-DRA/HLA-DRB1/IL4I1	3
BP	GO:0097242	amyloid-beta clearance	3/50	39/18800	0.000151216	0.00278784	0.00170859	APOE/TREM2/MSR1	3
BP	GO:1902106	negative regulation of leukocyte differentiation	4/50	102/18800	0.000155277	0.00283257	0.001736	C1QC/CD74/MAFB/TMEM176B	4
BP	GO:0010876	lipid localization	7/50	446/18800	0.00016691	0.00301308	0.00184663	APOE/TREM2/APOC1/PSAP/SPP1/MSR1/NPC2	7
BP	GO:0150077	regulation of neuroinflammatory response	3/50	41/18800	0.000175724	0.00312121	0.0019129	TREM2/NUPR1/GRN	3
BP	GO:0030593	neutrophil chemotaxis	4/50	106/18800	0.000180104	0.00312121	0.0019129	CD74/LGALS3/CXCL9/CXCL10	4
BP	GO:0042116	macrophage activation	4/50	106/18800	0.000180104	0.00312121	0.0019129	TREM2/C1QA/GRN/CD74	4
BP	GO:1903707	negative regulation of hemopoiesis	4/50	106/18800	0.000180104	0.00312121	0.0019129	C1QC/CD74/MAFB/TMEM176B	4
BP	GO:0045621	positive regulation of lymphocyte differentiation	4/50	107/18800	0.000186734	0.00320405	0.00196367	HLA-DRA/CD74/HLA-DRB1/IL4I1	4
BP	GO:0002285	lymphocyte activation involved in immune response	5/50	201/18800	0.000190527	0.00323708	0.00198391	HLA-DRA/CD74/HLA-DRB1/LGALS3/HLA-DMB	5
BP	GO:0006958	complement activation, classical pathway	4/50	108/18800	0.000193538	0.00325632	0.0019957	TREM2/C1QC/C1QB/C1QA	4
BP	GO:0014002	astrocyte development	3/50	43/18800	0.000202674	0.00337726	0.00206982	TREM2/C1QA/GRN	3
BP	GO:0002698	negative regulation of immune effector process	4/50	112/18800	0.000222553	0.00361735	0.00221697	GRN/LGALS3/IL4I1/HMOX1	4
BP	GO:0030100	regulation of endocytosis	5/50	208/18800	0.000223345	0.00361735	0.00221697	APOE/TREM2/APOC1/CD14/LGALS3	5
BP	GO:0045637	regulation of myeloid cell differentiation	5/50	208/18800	0.000223345	0.00361735	0.00221697	TREM2/C1QC/CD74/MAFB/HLA-DRB1	5
BP	GO:1901215	negative regulation of neuron death	5/50	209/18800	0.000228364	0.0036644	0.0022458	APOE/GPNMB/GRN/LGMN/HMOX1	5
BP	GO:0007520	myoblast fusion	3/50	45/18800	0.00023217	0.00367764	0.00225392	CD9/CXCL9/CXCL10	3
BP	GO:0002573	myeloid leukocyte differentiation	5/50	210/18800	0.000233469	0.00367764	0.00225392	TREM2/C1QC/CD74/MAFB/HLA-DRB1	5
BP	GO:0051235	maintenance of location	6/50	331/18800	0.000235556	0.00367764	0.00225392	APOE/TREM2/MSR1/FTL/CXCL9/CXCL10	6
BP	GO:0001774	microglial cell activation	3/50	47/18800	0.000264311	0.00408975	0.00250649	TREM2/C1QA/GRN	3
BP	GO:0019216	regulation of lipid metabolic process	6/50	339/18800	0.000267801	0.00410708	0.00251711	APOE/TREM2/APOC1/PSAP/CD74/NPC2	6
BP	GO:0070374	positive regulation of ERK1 and ERK2 cascade	5/50	220/18800	0.000289436	0.00439993	0.00269659	APOE/TREM2/GPNMB/CD74/HLA-DRB1	5
BP	GO:0002455	humoral immune response mediated by circulating immunoglobulin	4/50	121/18800	0.000299118	0.00442066	0.00270929	TREM2/C1QC/C1QB/C1QA	4
BP	GO:0002291	T cell activation via T cell receptor contact with antigen bound to MHC molecule on antigen presenting cell	2/50	10/18800	0.00030773	0.00442066	0.00270929	LGALS3/HLA-DMB	2
BP	GO:0045657	positive regulation of monocyte differentiation	2/50	10/18800	0.00030773	0.00442066	0.00270929	CD74/HLA-DRB1	2
BP	GO:0070391	response to lipoteichoic acid	2/50	10/18800	0.00030773	0.00442066	0.00270929	TREM2/CD14	2
BP	GO:0071223	cellular response to lipoteichoic acid	2/50	10/18800	0.00030773	0.00442066	0.00270929	TREM2/CD14	2
BP	GO:0007613	memory	4/50	122/18800	0.000308655	0.00442066	0.00270929	APOE/TREM2/SGK1/LGMN	4
BP	GO:0014902	myotube differentiation	4/50	122/18800	0.000308655	0.00442066	0.00270929	PLD3/CD9/CXCL9/CXCL10	4
BP	GO:0002269	leukocyte activation involved in inflammatory response	3/50	50/18800	0.000317701	0.00451292	0.00276584	TREM2/C1QA/GRN	3
BP	GO:0071219	cellular response to molecule of bacterial origin	5/50	229/18800	0.000348035	0.00490361	0.00300528	TREM2/CD14/CD68/CXCL9/CXCL10	5
BP	GO:0042445	hormone metabolic process	5/50	230/18800	0.000355061	0.00496227	0.00304123	CTSB/SPP1/CTSZ/CTSL/IL4I1	5
BP	GO:0002274	myeloid leukocyte activation	5/50	232/18800	0.000369437	0.00500537	0.00306765	TREM2/C1QA/GRN/CD74/HMOX1	5
BP	GO:0071621	granulocyte chemotaxis	4/50	128/18800	0.000370521	0.00500537	0.00306765	CD74/LGALS3/CXCL9/CXCL10	4
BP	GO:1990266	neutrophil migration	4/50	128/18800	0.000370521	0.00500537	0.00306765	CD74/LGALS3/CXCL9/CXCL10	4
BP	GO:0002604	regulation of dendritic cell antigen processing and presentation	2/50	11/18800	0.000375475	0.00500537	0.00306765	CD68/CD74	2
BP	GO:0046598	positive regulation of viral entry into host cell	2/50	11/18800	0.000375475	0.00500537	0.00306765	CD74/HLA-DRB1	2
BP	GO:0075294	positive regulation by symbiont of entry into host	2/50	11/18800	0.000375475	0.00500537	0.00306765	CD74/HLA-DRB1	2
BP	GO:0061900	glial cell activation	3/50	54/18800	0.000399059	0.00520561	0.00319036	TREM2/C1QA/GRN	3
BP	GO:0002703	regulation of leukocyte mediated immunity	5/50	236/18800	0.000399507	0.00520561	0.00319036	TREM2/HLA-DRA/HLA-DRB1/IL4I1/HMOX1	5
BP	GO:0030595	leukocyte chemotaxis	5/50	236/18800	0.000399507	0.00520561	0.00319036	CD74/LGALS3/LGMN/CXCL9/CXCL10	5
BP	GO:0006956	complement activation	4/50	131/18800	0.000404569	0.00523222	0.00320667	TREM2/C1QC/C1QB/C1QA	4
BP	GO:0045862	positive regulation of proteolysis	6/50	369/18800	0.000420896	0.00532921	0.00326612	APOE/TREM2/CTSD/NUPR1/GRN/LGMN	6
BP	GO:0002763	positive regulation of myeloid leukocyte differentiation	3/50	55/18800	0.000421294	0.00532921	0.00326612	TREM2/CD74/HLA-DRB1	3
BP	GO:1905517	macrophage migration	3/50	55/18800	0.000421294	0.00532921	0.00326612	TREM2/LGALS3/CD9	3
BP	GO:0002424	T cell mediated immune response to tumor cell	2/50	12/18800	0.000449805	0.00556794	0.00341243	HLA-DRB1/IL4I1	2
BP	GO:0043380	regulation of memory T cell differentiation	2/50	12/18800	0.000449805	0.00556794	0.00341243	HLA-DRA/HLA-DRB1	2
BP	GO:0140052	cellular response to oxidised low-density lipoprotein particle stimulus	2/50	12/18800	0.000449805	0.00556794	0.00341243	TREM2/CD68	2
BP	GO:0015850	organic hydroxy compound transport	5/50	248/18800	0.000500904	0.0061565	0.00377314	APOE/APOC1/SPP1/MSR1/NPC2	5
BP	GO:0030098	lymphocyte differentiation	6/50	382/18800	0.00050543	0.00616838	0.00378042	HLA-DRA/CD74/CTSL/MAFB/HLA-DRB1/IL4I1	6
BP	GO:0042157	lipoprotein metabolic process	4/50	140/18800	0.000520117	0.00621392	0.00380833	APOE/APOC1/CTSD/OLR1	4
BP	GO:0050921	positive regulation of chemotaxis	4/50	140/18800	0.000520117	0.00621392	0.00380833	TREM2/CD74/LGMN/CXCL10	4
BP	GO:0033700	phospholipid efflux	2/50	13/18800	0.000530684	0.00621392	0.00380833	APOE/APOC1	2
BP	GO:0043379	memory T cell differentiation	2/50	13/18800	0.000530684	0.00621392	0.00380833	HLA-DRA/HLA-DRB1	2
BP	GO:1905907	negative regulation of amyloid fibril formation	2/50	13/18800	0.000530684	0.00621392	0.00380833	APOE/TREM2	2
BP	GO:0002253	activation of immune response	6/50	386/18800	0.000533941	0.00621392	0.00380833	TREM2/C1QC/C1QB/C1QA/HLA-DRB1/LGALS3	6
BP	GO:0050671	positive regulation of lymphocyte proliferation	4/50	141/18800	0.000534261	0.00621392	0.00380833	CD74/FCGR3A/HLA-DPA1/HLA-DMB	4
BP	GO:0032946	positive regulation of mononuclear cell proliferation	4/50	143/18800	0.000563366	0.00650876	0.00398903	CD74/FCGR3A/HLA-DPA1/HLA-DMB	4
BP	GO:0006869	lipid transport	6/50	391/18800	0.000571328	0.00655703	0.00401861	APOE/APOC1/PSAP/SPP1/MSR1/NPC2	6
BP	GO:0071216	cellular response to biotic stimulus	5/50	256/18800	0.000578545	0.00659618	0.0040426	TREM2/CD14/CD68/CXCL9/CXCL10	5
BP	GO:0043524	negative regulation of neuron apoptotic process	4/50	145/18800	0.000593583	0.0067234	0.00412058	APOE/GRN/LGMN/HMOX1	4
BP	GO:0043030	regulation of macrophage activation	3/50	62/18800	0.00059944	0.00674564	0.00413421	TREM2/GRN/CD74	3
BP	GO:0046718	viral entry into host cell	4/50	146/18800	0.000609116	0.00681031	0.00417384	CTSB/CD74/CTSL/HLA-DRB1	4
BP	GO:0010872	regulation of cholesterol esterification	2/50	14/18800	0.000618079	0.00682249	0.00418131	APOE/APOC1	2
BP	GO:0090715	immunological memory formation process	2/50	14/18800	0.000618079	0.00682249	0.00418131	HLA-DRA/HLA-DRB1	2
BP	GO:0031638	zymogen activation	3/50	64/18800	0.000657904	0.00717074	0.00439474	CTSZ/CTSL/LGMN	3
BP	GO:0050918	positive chemotaxis	3/50	64/18800	0.000657904	0.00717074	0.00439474	GPNMB/LGALS3/CXCL10	3
BP	GO:0045580	regulation of T cell differentiation	4/50	151/18800	0.000691141	0.00748592	0.0045879	HLA-DRA/CD74/HLA-DRB1/IL4I1	4
BP	GO:0002679	respiratory burst involved in defense response	2/50	15/18800	0.000711957	0.00761618	0.00466774	TREM2/GRN	2
BP	GO:0034384	high-density lipoprotein particle clearance	2/50	15/18800	0.000711957	0.00761618	0.00466774	APOE/TREM2	2
BP	GO:0071677	positive regulation of mononuclear cell migration	3/50	66/18800	0.00071989	0.0076538	0.00469079	LGALS3/LGMN/CXCL10	3
BP	GO:0044409	entry into host	4/50	153/18800	0.000726042	0.00767214	0.00470203	CTSB/CD74/CTSL/HLA-DRB1	4
BP	GO:0097530	granulocyte migration	4/50	154/18800	0.000743952	0.00781375	0.00478882	CD74/LGALS3/CXCL9/CXCL10	4
BP	GO:0042130	negative regulation of T cell proliferation	3/50	68/18800	0.000785479	0.00820022	0.00502567	GPNMB/HLA-DRB1/IL4I1	3
BP	GO:0034375	high-density lipoprotein particle remodeling	2/50	16/18800	0.000812283	0.00831015	0.00509305	APOE/APOC1	2
BP	GO:0042159	lipoprotein catabolic process	2/50	16/18800	0.000812283	0.00831015	0.00509305	APOE/CTSD	2
BP	GO:1905906	regulation of amyloid fibril formation	2/50	16/18800	0.000812283	0.00831015	0.00509305	APOE/TREM2	2
BP	GO:0070665	positive regulation of leukocyte proliferation	4/50	158/18800	0.000818733	0.00831015	0.00509305	CD74/FCGR3A/HLA-DPA1/HLA-DMB	4
BP	GO:0050808	synapse organization	6/50	419/18800	0.000819986	0.00831015	0.00509305	APOE/TREM2/C1QC/C1QB/C1QA/LGMN	6
BP	GO:0002548	monocyte chemotaxis	3/50	70/18800	0.000854755	0.00861216	0.00527814	LGALS3/LGMN/CXCL10	3
BP	GO:0090594	inflammatory response to wounding	2/50	17/18800	0.000919024	0.00910096	0.00557772	GRN/HMOX1	2
BP	GO:0090713	immunological memory process	2/50	17/18800	0.000919024	0.00910096	0.00557772	HLA-DRA/HLA-DRB1	2
BP	GO:0097067	cellular response to thyroid hormone stimulus	2/50	17/18800	0.000919024	0.00910096	0.00557772	CTSB/CTSL	2
BP	GO:0032102	negative regulation of response to external stimulus	6/50	429/18800	0.000926635	0.0091242	0.00559196	APOE/TREM2/SPP1/GRN/HLA-DRB1/CD9	6
BP	GO:0044403	biological process involved in symbiotic interaction	5/50	286/18800	0.000952482	0.00932571	0.00571546	APOE/CTSB/CD74/CTSL/HLA-DRB1	5
BP	GO:1903034	regulation of response to wounding	4/50	166/18800	0.000983984	0.00958003	0.00587132	APOE/SPP1/GRN/CD9	4
BP	GO:0002281	macrophage activation involved in immune response	2/50	18/18800	0.00103215	0.00972125	0.00595787	TREM2/GRN	2
BP	GO:0034433	steroid esterification	2/50	18/18800	0.00103215	0.00972125	0.00595787	APOE/APOC1	2
BP	GO:0034434	sterol esterification	2/50	18/18800	0.00103215	0.00972125	0.00595787	APOE/APOC1	2
BP	GO:0034435	cholesterol esterification	2/50	18/18800	0.00103215	0.00972125	0.00595787	APOE/APOC1	2
BP	GO:0150078	positive regulation of neuroinflammatory response	2/50	18/18800	0.00103215	0.00972125	0.00595787	TREM2/NUPR1	2
BP	GO:0150079	negative regulation of neuroinflammatory response	2/50	18/18800	0.00103215	0.00972125	0.00595787	TREM2/GRN	2
BP	GO:0032103	positive regulation of response to external stimulus	6/50	442/18800	0.00108096	0.010126	0.00620592	TREM2/NUPR1/GRN/CD74/LGMN/CXCL10	6
BP	GO:0002822	regulation of adaptive immune response based on somatic recombination of immune receptors built from immunoglobulin superfamily domains	4/50	173/18800	0.00114675	0.0105595	0.00647163	TREM2/HLA-DRA/HLA-DRB1/IL4I1	4
BP	GO:0002483	antigen processing and presentation of endogenous peptide antigen	2/50	19/18800	0.00115162	0.0105595	0.00647163	HLA-DRA/HLA-DRB1	2
BP	GO:0010544	negative regulation of platelet activation	2/50	19/18800	0.00115162	0.0105595	0.00647163	APOE/CD9	2
BP	GO:0010885	regulation of cholesterol storage	2/50	19/18800	0.00115162	0.0105595	0.00647163	TREM2/MSR1	2
BP	GO:0002706	regulation of lymphocyte mediated immunity	4/50	175/18800	0.00119652	0.0109135	0.00668857	TREM2/HLA-DRA/HLA-DRB1/IL4I1	4
BP	GO:0048708	astrocyte differentiation	3/50	79/18800	0.00121424	0.0110172	0.00675212	TREM2/C1QA/GRN	3
BP	GO:0052126	movement in host environment	4/50	177/18800	0.00124779	0.0111243	0.00681777	CTSB/CD74/CTSL/HLA-DRB1	4
BP	GO:0097061	dendritic spine organization	3/50	80/18800	0.0012592	0.0111243	0.00681777	APOE/TREM2/LGMN	3
BP	GO:0002837	regulation of immune response to tumor cell	2/50	20/18800	0.0012774	0.0111243	0.00681777	HLA-DRB1/IL4I1	2
BP	GO:0045655	regulation of monocyte differentiation	2/50	20/18800	0.0012774	0.0111243	0.00681777	CD74/HLA-DRB1	2
BP	GO:0090026	positive regulation of monocyte chemotaxis	2/50	20/18800	0.0012774	0.0111243	0.00681777	LGMN/CXCL10	2
BP	GO:0097062	dendritic spine maintenance	2/50	20/18800	0.0012774	0.0111243	0.00681777	APOE/TREM2	2
BP	GO:1900221	regulation of amyloid-beta clearance	2/50	20/18800	0.0012774	0.0111243	0.00681777	APOE/TREM2	2
BP	GO:1903978	regulation of microglial cell activation	2/50	20/18800	0.0012774	0.0111243	0.00681777	TREM2/GRN	2
BP	GO:0050890	cognition	5/50	306/18800	0.00128639	0.0111466	0.0068314	APOE/TREM2/HLA-DRA/SGK1/LGMN	5
BP	GO:0043367	CD4-positive, alpha-beta T cell differentiation	3/50	82/18800	0.00135224	0.0116241	0.00712407	HLA-DRA/CTSL/HLA-DRB1	3
BP	GO:0045619	regulation of lymphocyte differentiation	4/50	181/18800	0.00135491	0.0116241	0.00712407	HLA-DRA/CD74/HLA-DRB1/IL4I1	4
BP	GO:0070372	regulation of ERK1 and ERK2 cascade	5/50	311/18800	0.00138192	0.0117433	0.00719715	APOE/TREM2/GPNMB/CD74/HLA-DRB1	5
BP	GO:0050728	negative regulation of inflammatory response	4/50	182/18800	0.00138267	0.0117433	0.00719715	APOE/TREM2/GRN/HLA-DRB1	4
BP	GO:0048678	response to axon injury	3/50	83/18800	0.00140033	0.0117433	0.00719715	TREM2/SPP1/GRN	3
BP	GO:0010878	cholesterol storage	2/50	21/18800	0.00140947	0.0117433	0.00719715	TREM2/MSR1	2
BP	GO:1901739	regulation of myoblast fusion	2/50	21/18800	0.00140947	0.0117433	0.00719715	CXCL9/CXCL10	2
BP	GO:1903902	positive regulation of viral life cycle	2/50	21/18800	0.00140947	0.0117433	0.00719715	CD74/HLA-DRB1	2
BP	GO:0050672	negative regulation of lymphocyte proliferation	3/50	84/18800	0.00144949	0.012019	0.0073661	GPNMB/HLA-DRB1/IL4I1	3
BP	GO:0060326	cell chemotaxis	5/50	315/18800	0.00146205	0.0120597	0.00739105	CD74/LGALS3/LGMN/CXCL9/CXCL10	5
BP	GO:0001906	cell killing	4/50	185/18800	0.00146832	0.0120597	0.00739105	HLA-DRA/HLA-DRB1/LYZ/FCGR3A	4
BP	GO:0010507	negative regulation of autophagy	3/50	85/18800	0.00149972	0.0121745	0.0074614	TREM2/NUPR1/HMOX1	3
BP	GO:0032945	negative regulation of mononuclear cell proliferation	3/50	85/18800	0.00149972	0.0121745	0.0074614	GPNMB/HLA-DRB1/IL4I1	3
BP	GO:0019058	viral life cycle	5/50	317/18800	0.00150337	0.0121745	0.0074614	APOE/CTSB/CD74/CTSL/HLA-DRB1	5
BP	GO:0002834	regulation of response to tumor cell	2/50	22/18800	0.00154779	0.0123823	0.00758875	HLA-DRB1/IL4I1	2
BP	GO:0019915	lipid storage	3/50	86/18800	0.00155104	0.0123823	0.00758875	APOE/TREM2/MSR1	3
BP	GO:0002819	regulation of adaptive immune response	4/50	188/18800	0.00155761	0.0123823	0.00758875	TREM2/HLA-DRA/HLA-DRB1/IL4I1	4
BP	GO:0031099	regeneration	4/50	188/18800	0.00155761	0.0123823	0.00758875	SPP1/GRN/CD9/HMOX1	4
BP	GO:1901216	positive regulation of neuron death	3/50	87/18800	0.00160344	0.0126884	0.00777636	C1QA/NUPR1/GRN	3
BP	GO:0008202	steroid metabolic process	5/50	323/18800	0.00163254	0.0128599	0.00788149	APOE/APOC1/SPP1/NPC2/LGMN	5
BP	GO:0051701	biological process involved in interaction with host	4/50	191/18800	0.00165062	0.0129346	0.00792724	CTSB/CD74/CTSL/HLA-DRB1	4
BP	GO:0002709	regulation of T cell mediated immunity	3/50	88/18800	0.00165694	0.0129346	0.00792724	HLA-DRA/HLA-DRB1/IL4I1	3
BP	GO:0046697	decidualization	2/50	23/18800	0.00169232	0.0131515	0.00806019	CTSB/SPP1	2
BP	GO:0070098	chemokine-mediated signaling pathway	3/50	89/18800	0.00171155	0.0131827	0.00807932	TREM2/CXCL9/CXCL10	3
BP	GO:0106027	neuron projection organization	3/50	89/18800	0.00171155	0.0131827	0.00807932	APOE/TREM2/LGMN	3
BP	GO:0070664	negative regulation of leukocyte proliferation	3/50	91/18800	0.00182412	0.0139876	0.0085726	GPNMB/HLA-DRB1/IL4I1	3
BP	GO:0060143	positive regulation of syncytium formation by plasma membrane fusion	2/50	24/18800	0.00184304	0.0140704	0.00862334	TREM2/CXCL9	2
BP	GO:0032496	response to lipopolysaccharide	5/50	333/18800	0.00186575	0.0141813	0.00869133	TREM2/CD14/CD68/CXCL9/CXCL10	5
BP	GO:1903035	negative regulation of response to wounding	3/50	92/18800	0.0018821	0.0142431	0.0087292	APOE/SPP1/CD9	3
BP	GO:0070371	ERK1 and ERK2 cascade	5/50	335/18800	0.00191518	0.0144305	0.00884402	APOE/TREM2/GPNMB/CD74/HLA-DRB1	5
BP	GO:0002275	myeloid cell activation involved in immune response	3/50	93/18800	0.00194122	0.0145213	0.00889968	TREM2/GRN/HMOX1	3
BP	GO:0010817	regulation of hormone levels	6/50	496/18800	0.00194399	0.0145213	0.00889968	CTSB/SPP1/CTSZ/CTSL/HLA-DRB1/IL4I1	6
BP	GO:0098581	detection of external biotic stimulus	2/50	25/18800	0.0019999	0.0147599	0.00904589	TREM2/HLA-DRB1	2
BP	GO:0002690	positive regulation of leukocyte chemotaxis	3/50	94/18800	0.00200148	0.0147599	0.00904589	CD74/LGMN/CXCL10	3
BP	GO:1905954	positive regulation of lipid localization	3/50	94/18800	0.00200148	0.0147599	0.00904589	APOE/SPP1/MSR1	3
BP	GO:0062012	regulation of small molecule metabolic process	5/50	342/18800	0.00209579	0.0153898	0.00943198	APOE/TREM2/APOC1/NUPR1/CD74	5
BP	GO:0034377	plasma lipoprotein particle assembly	2/50	26/18800	0.00216289	0.0156775	0.00960827	APOE/APOC1	2
BP	GO:0002532	production of molecular mediator involved in inflammatory response	3/50	97/18800	0.00218924	0.0156775	0.00960827	TREM2/GRN/PLD3	3
BP	GO:0032642	regulation of chemokine production	3/50	97/18800	0.00218924	0.0156775	0.00960827	TREM2/CD74/HMOX1	3
BP	GO:0045807	positive regulation of endocytosis	3/50	97/18800	0.00218924	0.0156775	0.00960827	APOE/TREM2/CD14	3
BP	GO:1990868	response to chemokine	3/50	97/18800	0.00218924	0.0156775	0.00960827	TREM2/CXCL9/CXCL10	3
BP	GO:1990869	cellular response to chemokine	3/50	97/18800	0.00218924	0.0156775	0.00960827	TREM2/CXCL9/CXCL10	3
BP	GO:0032602	chemokine production	3/50	98/18800	0.00225417	0.0160761	0.00985254	TREM2/CD74/HMOX1	3
BP	GO:0045639	positive regulation of myeloid cell differentiation	3/50	99/18800	0.00232029	0.0163615	0.0100275	TREM2/CD74/HLA-DRB1	3
BP	GO:0002418	immune response to tumor cell	2/50	27/18800	0.00233196	0.0163615	0.0100275	HLA-DRB1/IL4I1	2
BP	GO:0006706	steroid catabolic process	2/50	27/18800	0.00233196	0.0163615	0.0100275	APOE/SPP1	2
BP	GO:0010875	positive regulation of cholesterol efflux	2/50	27/18800	0.00233196	0.0163615	0.0100275	APOE/TREM2	2
BP	GO:0002831	regulation of response to biotic stimulus	5/50	351/18800	0.00234596	0.0163934	0.010047	APOE/TREM2/GRN/HLA-DRB1/IL4I1	5
BP	GO:0002237	response to molecule of bacterial origin	5/50	354/18800	0.002434	0.0169403	0.0103822	TREM2/CD14/CD68/CXCL9/CXCL10	5
BP	GO:0008630	intrinsic apoptotic signaling pathway in response to DNA damage	3/50	101/18800	0.00245612	0.0170258	0.0104346	NUPR1/CD74/HMOX1	3
BP	GO:0032801	receptor catabolic process	2/50	28/18800	0.00250708	0.0171658	0.0105204	APOE/LGMN	2
BP	GO:0090025	regulation of monocyte chemotaxis	2/50	28/18800	0.00250708	0.0171658	0.0105204	LGMN/CXCL10	2
BP	GO:0015914	phospholipid transport	3/50	102/18800	0.00252584	0.0171658	0.0105204	APOE/APOC1/NPC2	3
BP	GO:0035710	CD4-positive, alpha-beta T cell activation	3/50	102/18800	0.00252584	0.0171658	0.0105204	HLA-DRA/CTSL/HLA-DRB1	3
BP	GO:0062014	negative regulation of small molecule metabolic process	3/50	102/18800	0.00252584	0.0171658	0.0105204	APOE/APOC1/NUPR1	3
BP	GO:0071222	cellular response to lipopolysaccharide	4/50	217/18800	0.00262462	0.0177674	0.0108891	CD14/CD68/CXCL9/CXCL10	4
BP	GO:0048679	regulation of axon regeneration	2/50	29/18800	0.00268823	0.0179181	0.0109815	SPP1/GRN	2
BP	GO:0061082	myeloid leukocyte cytokine production	2/50	29/18800	0.00268823	0.0179181	0.0109815	CD74/HMOX1	2
BP	GO:0065005	protein-lipid complex assembly	2/50	29/18800	0.00268823	0.0179181	0.0109815	APOE/APOC1	2
BP	GO:0097066	response to thyroid hormone	2/50	29/18800	0.00268823	0.0179181	0.0109815	CTSB/CTSL	2
BP	GO:0051651	maintenance of location in cell	4/50	219/18800	0.00271286	0.018013	0.0110396	APOE/FTL/CXCL9/CXCL10	4
BP	GO:0001916	positive regulation of T cell mediated cytotoxicity	2/50	30/18800	0.00287537	0.018875	0.011568	HLA-DRA/HLA-DRB1	2
BP	GO:0034368	protein-lipid complex remodeling	2/50	30/18800	0.00287537	0.018875	0.011568	APOE/APOC1	2
BP	GO:0034369	plasma lipoprotein particle remodeling	2/50	30/18800	0.00287537	0.018875	0.011568	APOE/APOC1	2
BP	GO:2001233	regulation of apoptotic signaling pathway	5/50	370/18800	0.00294481	0.019258	0.0118027	TREM2/NUPR1/CD74/LGALS3/HMOX1	5
BP	GO:0050920	regulation of chemotaxis	4/50	225/18800	0.0029898	0.0194787	0.0119379	TREM2/CD74/LGMN/CXCL10	4
BP	GO:0009408	response to heat	3/50	109/18800	0.00304833	0.0197118	0.0120808	CD14/HMOX1/CXCL10	3
BP	GO:0071887	leukocyte apoptotic process	3/50	109/18800	0.00304833	0.0197118	0.0120808	CD74/CTSL/LGALS3	3
BP	GO:0002862	negative regulation of inflammatory response to antigenic stimulus	2/50	31/18800	0.00306846	0.0197682	0.0121154	TREM2/HLA-DRB1	2
BP	GO:0002824	positive regulation of adaptive immune response based on somatic recombination of immune receptors built from immunoglobulin superfamily domains	3/50	110/18800	0.00312798	0.020077	0.0123046	TREM2/HLA-DRA/HLA-DRB1	3
BP	GO:0046632	alpha-beta T cell differentiation	3/50	111/18800	0.00320889	0.0205203	0.0125763	HLA-DRA/CTSL/HLA-DRB1	3
BP	GO:0010594	regulation of endothelial cell migration	4/50	230/18800	0.00323492	0.0205911	0.0126197	APOE/GRN/LGMN/HMOX1	4
BP	GO:0034367	protein-containing complex remodeling	2/50	32/18800	0.00326748	0.0205911	0.0126197	APOE/APOC1	2
BP	GO:0043372	positive regulation of CD4-positive, alpha-beta T cell differentiation	2/50	32/18800	0.00326748	0.0205911	0.0126197	HLA-DRA/HLA-DRB1	2
BP	GO:0070570	regulation of neuron projection regeneration	2/50	32/18800	0.00326748	0.0205911	0.0126197	SPP1/GRN	2
BP	GO:0002456	T cell mediated immunity	3/50	112/18800	0.00329109	0.0206647	0.0126648	HLA-DRA/HLA-DRB1/IL4I1	3
BP	GO:0001893	maternal placenta development	2/50	33/18800	0.0034724	0.0216463	0.0132664	CTSB/SPP1	2
BP	GO:0045940	positive regulation of steroid metabolic process	2/50	33/18800	0.0034724	0.0216463	0.0132664	APOE/APOC1	2
BP	GO:0002821	positive regulation of adaptive immune response	3/50	115/18800	0.00354539	0.0219435	0.0134485	TREM2/HLA-DRA/HLA-DRB1	3
BP	GO:0021782	glial cell development	3/50	115/18800	0.00354539	0.0219435	0.0134485	TREM2/C1QA/GRN	3
BP	GO:0071675	regulation of mononuclear cell migration	3/50	116/18800	0.00363276	0.0223552	0.0137008	LGALS3/LGMN/CXCL10	3
BP	GO:0010984	regulation of lipoprotein particle clearance	2/50	34/18800	0.00368318	0.0223552	0.0137008	TREM2/APOC1	2
BP	GO:0016486	peptide hormone processing	2/50	34/18800	0.00368318	0.0223552	0.0137008	CTSZ/CTSL	2
BP	GO:0034383	low-density lipoprotein particle clearance	2/50	34/18800	0.00368318	0.0223552	0.0137008	TREM2/HMOX1	2
BP	GO:1990000	amyloid fibril formation	2/50	34/18800	0.00368318	0.0223552	0.0137008	APOE/TREM2	2
BP	GO:0002708	positive regulation of lymphocyte mediated immunity	3/50	117/18800	0.00372144	0.0223552	0.0137008	TREM2/HLA-DRA/HLA-DRB1	3
BP	GO:0032609	interferon-gamma production	3/50	117/18800	0.00372144	0.0223552	0.0137008	CD14/HLA-DRB1/HLA-DPA1	3
BP	GO:0032649	regulation of interferon-gamma production	3/50	117/18800	0.00372144	0.0223552	0.0137008	CD14/HLA-DRB1/HLA-DPA1	3
BP	GO:0030099	myeloid cell differentiation	5/50	391/18800	0.00372801	0.0223552	0.0137008	TREM2/C1QC/CD74/MAFB/HLA-DRB1	5
BP	GO:0032368	regulation of lipid transport	3/50	118/18800	0.00381143	0.0227766	0.0139591	APOE/APOC1/SPP1	3
BP	GO:0050727	regulation of inflammatory response	5/50	394/18800	0.00385102	0.0229269	0.0140513	APOE/TREM2/NUPR1/GRN/HLA-DRB1	5
BP	GO:0007616	long-term memory	2/50	35/18800	0.00389979	0.0229269	0.0140513	APOE/SGK1	2
BP	GO:0016242	negative regulation of macroautophagy	2/50	35/18800	0.00389979	0.0229269	0.0140513	NUPR1/HMOX1	2
BP	GO:0033280	response to vitamin D	2/50	35/18800	0.00389979	0.0229269	0.0140513	SPP1/CXCL10	2
BP	GO:0051928	positive regulation of calcium ion transport	3/50	119/18800	0.00390274	0.0229269	0.0140513	LGALS3/CXCL9/CXCL10	3
BP	GO:0007188	adenylate cyclase-modulating G protein-coupled receptor signaling pathway	4/50	244/18800	0.00399367	0.0233819	0.0143301	PSAP/RGS1/CXCL9/CXCL10	4
BP	GO:0030224	monocyte differentiation	2/50	36/18800	0.0041222	0.0238922	0.0146428	CD74/HLA-DRB1	2
BP	GO:0043368	positive T cell selection	2/50	36/18800	0.0041222	0.0238922	0.0146428	CD74/CTSL	2
BP	GO:0140448	signaling receptor ligand precursor processing	2/50	36/18800	0.0041222	0.0238922	0.0146428	CTSZ/CTSL	2
BP	GO:0019730	antimicrobial humoral response	3/50	122/18800	0.00418467	0.0241734	0.0148152	LYZ/CXCL9/CXCL10	3
BP	GO:0045730	respiratory burst	2/50	37/18800	0.00435038	0.0249643	0.0152999	TREM2/GRN	2
BP	GO:1903580	positive regulation of ATP metabolic process	2/50	37/18800	0.00435038	0.0249643	0.0152999	TREM2/NUPR1	2
BP	GO:0002688	regulation of leukocyte chemotaxis	3/50	124/18800	0.00437933	0.0250474	0.0153509	CD74/LGMN/CXCL10	3
BP	GO:0045622	regulation of T-helper cell differentiation	2/50	38/18800	0.0045843	0.0261335	0.0160165	HLA-DRA/HLA-DRB1	2
BP	GO:0043122	regulation of I-kappaB kinase/NF-kappaB signaling	4/50	254/18800	0.00460418	0.0261608	0.0160332	TREM2/CD74/HLA-DRB1/HMOX1	4
BP	GO:0009595	detection of biotic stimulus	2/50	39/18800	0.00482392	0.0272308	0.016689	TREM2/HLA-DRB1	2
BP	GO:2000516	positive regulation of CD4-positive, alpha-beta T cell activation	2/50	39/18800	0.00482392	0.0272308	0.016689	HLA-DRA/HLA-DRB1	2
BP	GO:0016032	viral process	5/50	418/18800	0.00494255	0.0278099	0.0170439	APOE/CTSB/CD74/CTSL/HLA-DRB1	5
BP	GO:0001914	regulation of T cell mediated cytotoxicity	2/50	40/18800	0.00506922	0.0283386	0.0173679	HLA-DRA/HLA-DRB1	2
BP	GO:0051281	positive regulation of release of sequestered calcium ion into cytosol	2/50	40/18800	0.00506922	0.0283386	0.0173679	CXCL9/CXCL10	2
BP	GO:0001909	leukocyte mediated cytotoxicity	3/50	131/18800	0.00510365	0.0283482	0.0173738	HLA-DRA/HLA-DRB1/FCGR3A	3
BP	GO:0010595	positive regulation of endothelial cell migration	3/50	131/18800	0.00510365	0.0283482	0.0173738	GRN/LGMN/HMOX1	3
BP	GO:0007611	learning or memory	4/50	264/18800	0.00527484	0.0292054	0.0178991	APOE/TREM2/SGK1/LGMN	4
BP	GO:1905521	regulation of macrophage migration	2/50	41/18800	0.00532017	0.0293626	0.0179955	TREM2/CD9	2
BP	GO:0031330	negative regulation of cellular catabolic process	4/50	265/18800	0.00534531	0.0294077	0.0180231	TREM2/APOC1/NUPR1/HMOX1	4
BP	GO:0031348	negative regulation of defense response	4/50	268/18800	0.00556053	0.0302962	0.0185677	APOE/TREM2/GRN/HLA-DRB1	4
BP	GO:0002347	response to tumor cell	2/50	42/18800	0.00557674	0.0302962	0.0185677	HLA-DRB1/IL4I1	2
BP	GO:0030574	collagen catabolic process	2/50	42/18800	0.00557674	0.0302962	0.0185677	CTSB/CTSL	2
BP	GO:0034142	toll-like receptor 4 signaling pathway	2/50	42/18800	0.00557674	0.0302962	0.0185677	TREM2/CD14	2
BP	GO:0042771	intrinsic apoptotic signaling pathway in response to DNA damage by p53 class mediator	2/50	43/18800	0.00583889	0.0314248	0.0192594	NUPR1/CD74	2
BP	GO:0044058	regulation of digestive system process	2/50	43/18800	0.00583889	0.0314248	0.0192594	TYMP/SGK1	2
BP	GO:0046596	regulation of viral entry into host cell	2/50	43/18800	0.00583889	0.0314248	0.0192594	CD74/HLA-DRB1	2
BP	GO:0002705	positive regulation of leukocyte mediated immunity	3/50	138/18800	0.00589623	0.0316352	0.0193883	TREM2/HLA-DRA/HLA-DRB1	3
BP	GO:0043270	positive regulation of ion transport	4/50	273/18800	0.005932	0.0317289	0.0194457	TREM2/LGALS3/CXCL9/CXCL10	4
BP	GO:0002861	regulation of inflammatory response to antigenic stimulus	2/50	45/18800	0.00637982	0.0337079	0.0206586	TREM2/HLA-DRB1	2
BP	GO:0071827	plasma lipoprotein particle organization	2/50	45/18800	0.00637982	0.0337079	0.0206586	APOE/APOC1	2
BP	GO:1900271	regulation of long-term synaptic potentiation	2/50	45/18800	0.00637982	0.0337079	0.0206586	APOE/LGMN	2
BP	GO:1904646	cellular response to amyloid-beta	2/50	45/18800	0.00637982	0.0337079	0.0206586	TREM2/LGMN	2
BP	GO:0043542	endothelial cell migration	4/50	279/18800	0.00639926	0.0337079	0.0206586	APOE/GRN/LGMN/HMOX1	4
BP	GO:0031667	response to nutrient levels	5/50	446/18800	0.00647607	0.0340092	0.0208433	APOE/SPP1/CD68/HMOX1/CXCL10	5
BP	GO:0051146	striated muscle cell differentiation	4/50	281/18800	0.0065603	0.0343474	0.0210505	PLD3/CD9/CXCL9/CXCL10	4
BP	GO:0015748	organophosphate ester transport	3/50	145/18800	0.00675873	0.0351738	0.021557	APOE/APOC1/NPC2	3
BP	GO:0050729	positive regulation of inflammatory response	3/50	145/18800	0.00675873	0.0351738	0.021557	TREM2/NUPR1/GRN	3
BP	GO:0097028	dendritic cell differentiation	2/50	47/18800	0.00694273	0.0359157	0.0220117	TREM2/TMEM176B	2
BP	GO:1905953	negative regulation of lipid localization	2/50	47/18800	0.00694273	0.0359157	0.0220117	TREM2/APOC1	2
BP	GO:0007249	I-kappaB kinase/NF-kappaB signaling	4/50	288/18800	0.00714516	0.0367692	0.0225348	TREM2/CD74/HLA-DRB1/HMOX1	4
BP	GO:1904064	positive regulation of cation transmembrane transport	3/50	148/18800	0.00715016	0.0367692	0.0225348	TREM2/CXCL9/CXCL10	3
BP	GO:0010543	regulation of platelet activation	2/50	48/18800	0.00723235	0.0368637	0.0225927	APOE/CD9	2
BP	GO:0030195	negative regulation of blood coagulation	2/50	48/18800	0.00723235	0.0368637	0.0225927	APOE/CD9	2
BP	GO:0071825	protein-lipid complex subunit organization	2/50	48/18800	0.00723235	0.0368637	0.0225927	APOE/APOC1	2
BP	GO:0010632	regulation of epithelial cell migration	4/50	290/18800	0.00731841	0.0371651	0.0227774	APOE/GRN/LGMN/HMOX1	4
BP	GO:0022411	cellular component disassembly	5/50	460/18800	0.00735677	0.0371651	0.0227774	TREM2/C1QC/C1QB/C1QA/CAPG	5
BP	GO:0042063	gliogenesis	4/50	291/18800	0.00740606	0.0371651	0.0227774	TREM2/C1QA/GRN/CD9	4
BP	GO:0007584	response to nutrient	3/50	150/18800	0.00741846	0.0371651	0.0227774	SPP1/HMOX1/CXCL10	3
BP	GO:0002762	negative regulation of myeloid leukocyte differentiation	2/50	49/18800	0.00752738	0.0371651	0.0227774	C1QC/MAFB	2
BP	GO:0010656	negative regulation of muscle cell apoptotic process	2/50	49/18800	0.00752738	0.0371651	0.0227774	NUPR1/HMOX1	2
BP	GO:0030225	macrophage differentiation	2/50	49/18800	0.00752738	0.0371651	0.0227774	C1QC/HLA-DRB1	2
BP	GO:0042304	regulation of fatty acid biosynthetic process	2/50	49/18800	0.00752738	0.0371651	0.0227774	APOC1/CD74	2
BP	GO:0045058	T cell selection	2/50	49/18800	0.00752738	0.0371651	0.0227774	CD74/CTSL	2
BP	GO:0120009	intermembrane lipid transfer	2/50	49/18800	0.00752738	0.0371651	0.0227774	APOE/NPC2	2
BP	GO:1900047	negative regulation of hemostasis	2/50	49/18800	0.00752738	0.0371651	0.0227774	APOE/CD9	2
BP	GO:0051051	negative regulation of transport	5/50	464/18800	0.0076231	0.0375308	0.0230015	APOE/APOC1/CD74/LGALS3/HMOX1	5
BP	GO:0097193	intrinsic apoptotic signaling pathway	4/50	295/18800	0.00776364	0.0378074	0.0231711	TREM2/NUPR1/CD74/HMOX1	4
BP	GO:0001913	T cell mediated cytotoxicity	2/50	50/18800	0.00782779	0.0378074	0.0231711	HLA-DRA/HLA-DRB1	2
BP	GO:0043370	regulation of CD4-positive, alpha-beta T cell differentiation	2/50	50/18800	0.00782779	0.0378074	0.0231711	HLA-DRA/HLA-DRB1	2
BP	GO:0046638	positive regulation of alpha-beta T cell differentiation	2/50	50/18800	0.00782779	0.0378074	0.0231711	HLA-DRA/HLA-DRB1	2
BP	GO:0052372	modulation by symbiont of entry into host	2/50	50/18800	0.00782779	0.0378074	0.0231711	CD74/HLA-DRB1	2
BP	GO:1902041	regulation of extrinsic apoptotic signaling pathway via death domain receptors	2/50	50/18800	0.00782779	0.0378074	0.0231711	LGALS3/HMOX1	2
BP	GO:0045834	positive regulation of lipid metabolic process	3/50	153/18800	0.007832	0.0378074	0.0231711	APOE/APOC1/CD74	3
BP	GO:0008347	glial cell migration	2/50	51/18800	0.00813354	0.0390455	0.0239298	TREM2/CD9	2
BP	GO:0044088	regulation of vacuole organization	2/50	51/18800	0.00813354	0.0390455	0.0239298	NUPR1/GRN	2
BP	GO:0001819	positive regulation of cytokine production	5/50	475/18800	0.00839024	0.0397676	0.0243724	TREM2/CD14/CD74/HLA-DPA1/HMOX1	5
BP	GO:1903364	positive regulation of cellular protein catabolic process	3/50	157/18800	0.00840426	0.0397676	0.0243724	APOE/TREM2/NUPR1	3
BP	GO:0010874	regulation of cholesterol efflux	2/50	52/18800	0.0084446	0.0397676	0.0243724	APOE/TREM2	2
BP	GO:0031103	axon regeneration	2/50	52/18800	0.0084446	0.0397676	0.0243724	SPP1/GRN	2
BP	GO:0043525	positive regulation of neuron apoptotic process	2/50	52/18800	0.0084446	0.0397676	0.0243724	NUPR1/GRN	2
BP	GO:0050819	negative regulation of coagulation	2/50	52/18800	0.0084446	0.0397676	0.0243724	APOE/CD9	2
BP	GO:1904036	negative regulation of epithelial cell apoptotic process	2/50	52/18800	0.0084446	0.0397676	0.0243724	NUPR1/HMOX1	2
BP	GO:0046631	alpha-beta T cell activation	3/50	158/18800	0.00855108	0.04016	0.0246129	HLA-DRA/CTSL/HLA-DRB1	3
BP	GO:0009991	response to extracellular stimulus	5/50	479/18800	0.00868208	0.040665	0.0249224	APOE/SPP1/CD68/HMOX1/CXCL10	5
BP	GO:0002764	immune response-regulating signaling pathway	5/50	482/18800	0.00890555	0.0415992	0.025495	TREM2/CD14/HLA-DRB1/FCGR3A/LGALS3	5
BP	GO:0010524	positive regulation of calcium ion transport into cytosol	2/50	54/18800	0.00908257	0.0421986	0.0258623	CXCL9/CXCL10	2
BP	GO:0045661	regulation of myoblast differentiation	2/50	54/18800	0.00908257	0.0421986	0.0258623	CXCL9/CXCL10	2
BP	GO:0034767	positive regulation of ion transmembrane transport	3/50	163/18800	0.00930784	0.0430146	0.0263624	TREM2/CXCL9/CXCL10	3
BP	GO:0099173	postsynapse organization	3/50	163/18800	0.00930784	0.0430146	0.0263624	APOE/TREM2/LGMN	3
BP	GO:0010883	regulation of lipid storage	2/50	55/18800	0.00940941	0.0432533	0.0265087	TREM2/MSR1	2
BP	GO:1904645	response to amyloid-beta	2/50	55/18800	0.00940941	0.0432533	0.0265087	TREM2/LGMN	2
BP	GO:0043410	positive regulation of MAPK cascade	5/50	491/18800	0.00959993	0.0440124	0.0269739	APOE/TREM2/GPNMB/CD74/HLA-DRB1	5
BP	GO:0043903	regulation of biological process involved in symbiotic interaction	2/50	56/18800	0.00974145	0.0444261	0.0272275	CD74/HLA-DRB1	2
BP	GO:0045806	negative regulation of endocytosis	2/50	56/18800	0.00974145	0.0444261	0.0272275	APOC1/LGALS3	2
BP	GO:1901361	organic cyclic compound catabolic process	5/50	494/18800	0.0098395	0.0447555	0.0274294	APOE/SPP1/TYMP/IL4I1/HMOX1	5
BP	GO:0051048	negative regulation of secretion	3/50	167/18800	0.00994066	0.0450973	0.0276388	APOE/CD74/HMOX1	3
BP	GO:0001961	positive regulation of cytokine-mediated signaling pathway	2/50	57/18800	0.0100787	0.0454852	0.0278766	TREM2/CD74	2
BP	GO:0070228	regulation of lymphocyte apoptotic process	2/50	57/18800	0.0100787	0.0454852	0.0278766	CD74/LGALS3	2
BP	GO:1902904	negative regulation of supramolecular fiber organization	3/50	169/18800	0.0102663	0.0462115	0.0283217	APOE/TREM2/CAPG	3
BP	GO:0001912	positive regulation of leukocyte mediated cytotoxicity	2/50	58/18800	0.010421	0.0465917	0.0285547	HLA-DRA/HLA-DRB1	2
BP	GO:0060135	maternal process involved in female pregnancy	2/50	58/18800	0.010421	0.0465917	0.0285547	CTSB/SPP1	2
BP	GO:0072331	signal transduction by p53 class mediator	3/50	170/18800	0.0104314	0.0465917	0.0285547	NUPR1/CD74/SGK1	3
BP	GO:2001242	regulation of intrinsic apoptotic signaling pathway	3/50	171/18800	0.010598	0.0472144	0.0289363	TREM2/NUPR1/CD74	3
BP	GO:0009895	negative regulation of catabolic process	4/50	324/18800	0.0107007	0.0475496	0.0291417	TREM2/APOC1/NUPR1/HMOX1	4
BP	GO:0002711	positive regulation of T cell mediated immunity	2/50	59/18800	0.0107685	0.0476066	0.0291767	HLA-DRA/HLA-DRB1	2
BP	GO:0031102	neuron projection regeneration	2/50	59/18800	0.0107685	0.0476066	0.0291767	SPP1/GRN	2
BP	GO:0055088	lipid homeostasis	3/50	173/18800	0.010936	0.0482242	0.0295552	APOE/TREM2/NPC2	3
BP	GO:0010634	positive regulation of epithelial cell migration	3/50	174/18800	0.0111073	0.0487918	0.0299031	GRN/LGMN/HMOX1	3
BP	GO:1903078	positive regulation of protein localization to plasma membrane	2/50	60/18800	0.011121	0.0487918	0.0299031	TREM2/LGALS3	2
BP	GO:0046890	regulation of lipid biosynthetic process	3/50	175/18800	0.0112802	0.049365	0.0302544	APOE/APOC1/CD74	3
BP	GO:0043112	receptor metabolic process	2/50	61/18800	0.0114786	0.0498559	0.0305552	APOE/LGMN	2
BP	GO:0048524	positive regulation of viral process	2/50	61/18800	0.0114786	0.0498559	0.0305552	CD74/HLA-DRB1	2
BP	GO:0051055	negative regulation of lipid biosynthetic process	2/50	61/18800	0.0114786	0.0498559	0.0305552	APOE/APOC1	2
BP	GO:0032757	positive regulation of interleukin-8 production	2/50	62/18800	0.0118413	0.0513024	0.0314417	CD14/CD74	2
BP	GO:0010506	regulation of autophagy	4/50	336/18800	0.0121009	0.0522964	0.032051	TREM2/PSAP/NUPR1/HMOX1	4
BP	GO:0009266	response to temperature stimulus	3/50	180/18800	0.0121679	0.0523715	0.0320969	CD14/HMOX1/CXCL10	3
BP	GO:0032613	interleukin-10 production	2/50	63/18800	0.0122089	0.0523715	0.0320969	TREM2/HLA-DRB1	2
BP	GO:0032653	regulation of interleukin-10 production	2/50	63/18800	0.0122089	0.0523715	0.0320969	TREM2/HLA-DRB1	2
BP	GO:0032640	tumor necrosis factor production	3/50	182/18800	0.0125339	0.0534407	0.0327523	TREM2/GPNMB/CD14	3
BP	GO:0032680	regulation of tumor necrosis factor production	3/50	182/18800	0.0125339	0.0534407	0.0327523	TREM2/GPNMB/CD14	3
BP	GO:0045670	regulation of osteoclast differentiation	2/50	64/18800	0.0125815	0.0534407	0.0327523	TREM2/MAFB	2
BP	GO:0060760	positive regulation of response to cytokine stimulus	2/50	64/18800	0.0125815	0.0534407	0.0327523	TREM2/CD74	2
BP	GO:0008217	regulation of blood pressure	3/50	183/18800	0.0127193	0.0538939	0.03303	CTSZ/SGK1/HMOX1	3
BP	GO:0031343	positive regulation of cell killing	2/50	65/18800	0.0129591	0.05451	0.0334076	HLA-DRA/HLA-DRB1	2
BP	GO:0042093	T-helper cell differentiation	2/50	65/18800	0.0129591	0.05451	0.0334076	HLA-DRA/HLA-DRB1	2
BP	GO:0043954	cellular component maintenance	2/50	65/18800	0.0129591	0.05451	0.0334076	APOE/TREM2	2
BP	GO:0045765	regulation of angiogenesis	4/50	345/18800	0.0132251	0.0554459	0.0339812	GPNMB/GRN/HMOX1/CXCL10	4
BP	GO:0006879	cellular iron ion homeostasis	2/50	66/18800	0.0133416	0.0554459	0.0339812	FTL/HMOX1	2
BP	GO:0030193	regulation of blood coagulation	2/50	66/18800	0.0133416	0.0554459	0.0339812	APOE/CD9	2
BP	GO:0034605	cellular response to heat	2/50	66/18800	0.0133416	0.0554459	0.0339812	HMOX1/CXCL10	2
BP	GO:2000514	regulation of CD4-positive, alpha-beta T cell activation	2/50	66/18800	0.0133416	0.0554459	0.0339812	HLA-DRA/HLA-DRB1	2
BP	GO:0071706	tumor necrosis factor superfamily cytokine production	3/50	187/18800	0.0134766	0.0557399	0.0341614	TREM2/GPNMB/CD14	3
BP	GO:1903555	regulation of tumor necrosis factor superfamily cytokine production	3/50	187/18800	0.0134766	0.0557399	0.0341614	TREM2/GPNMB/CD14	3
BP	GO:0043123	positive regulation of I-kappaB kinase/NF-kappaB signaling	3/50	188/18800	0.0136699	0.0559818	0.0343096	CD74/HLA-DRB1/HMOX1	3
BP	GO:0002294	CD4-positive, alpha-beta T cell differentiation involved in immune response	2/50	67/18800	0.0137289	0.0559818	0.0343096	HLA-DRA/HLA-DRB1	2
BP	GO:0002704	negative regulation of leukocyte mediated immunity	2/50	67/18800	0.0137289	0.0559818	0.0343096	IL4I1/HMOX1	2
BP	GO:0046637	regulation of alpha-beta T cell differentiation	2/50	67/18800	0.0137289	0.0559818	0.0343096	HLA-DRA/HLA-DRB1	2
BP	GO:1901224	positive regulation of NIK/NF-kappaB signaling	2/50	67/18800	0.0137289	0.0559818	0.0343096	TREM2/CD14	2
BP	GO:1904377	positive regulation of protein localization to cell periphery	2/50	67/18800	0.0137289	0.0559818	0.0343096	TREM2/LGALS3	2
BP	GO:1901342	regulation of vasculature development	4/50	351/18800	0.0140106	0.0569116	0.0348795	GPNMB/GRN/HMOX1/CXCL10	4
BP	GO:0061136	regulation of proteasomal protein catabolic process	3/50	190/18800	0.0140612	0.0569116	0.0348795	APOE/TREM2/NUPR1	3
BP	GO:0002287	alpha-beta T cell activation involved in immune response	2/50	68/18800	0.0141212	0.0569116	0.0348795	HLA-DRA/HLA-DRB1	2
BP	GO:0002293	alpha-beta T cell differentiation involved in immune response	2/50	68/18800	0.0141212	0.0569116	0.0348795	HLA-DRA/HLA-DRB1	2
BP	GO:1900046	regulation of hemostasis	2/50	68/18800	0.0141212	0.0569116	0.0348795	APOE/CD9	2
BP	GO:0010952	positive regulation of peptidase activity	3/50	192/18800	0.0144589	0.0579726	0.0355297	CTSD/GRN/LGMN	3
[truncated: 331 more rows]
