# Supplementary material for: Integrated Single-Cell Analysis Dissects Regulatory Mechanisms Underlying Tumor-Associated Macrophage Plasticity in Hepatocellular Carcinoma
Source: Genes (Basel). 2025 Jul 12;16(7):817. doi: 10.3390/genes16070817 (PMC12294698; doi:10.3390/genes16070817)
Supplement: Supplementary file 1 [file genes-16-00817-s001.zip › Table S4.xlsx]

## Sheet: Kupffer cell
Predicted core transcription factors regulating Kupffer cells
Positive TF regulator					DoRothEA
TF	cor.rho	padj	Zscore		TF	cell_type	avg	std
TFAP2B	-0.214286	0.661507936507936	0.322974193853929		FOXA2	Kupffer cell	1.41936295585157	1.32897851446187
TFAP2D	-0.857143	0.0238095238095238	0.56945634260628		TEAD1	Kupffer cell	1.34004299854519	1.3931405348437
TFAP2C	-0.571429	0.2	1.0460458818938		MAFB	Kupffer cell	1.2983159075299	1.28261160806395
TFAP2E	-0.571429	0.2	0.424717618266037		MEIS1	Kupffer cell	1.28260896484238	1.16357230449013
TFAP2A	-0.107143	0.83968253968254	0.456651944720873		POU5F1	Kupffer cell	1.23161881669411	1.22070904222489
ARID3A	0.535714285714286	0.035714285714286	2.15023386552983		NFE2	Kupffer cell	1.20404882527502	1.27917925568405
ARID5B	0.75	0.0662698412698413	0.286568742688325		TP73	Kupffer cell	1.16139077400197	1.21756571614548
ARID3B	-0.0714286	0.906349206349206	0.708495750297661		SPIC	Kupffer cell	1.15272450409251	1.30474654434738
ARID5A	-0.107143	0.83968253968254	0.546060592697085		MAFG	Kupffer cell	1.09072186993663	1.19461843670319
ARID3C	-0.107143	0.83968253968254	1.4228559544233		POU4F2	Kupffer cell	1.07479785039348	1.19882253726643
ARID2	-0.142857	0.782539682539683	0.870811213114556		HOXA9	Kupffer cell	1.04704627675604	1.14845710174694
HMGA1	0.428571428571428	0.353571428571429	1.08290188228724		HNF4G	Kupffer cell	1.02643603535454	1.01544010512341
HMGA2	0.321428571428571	0.497619047619048	1.0538795854815		NR1H3	Kupffer cell	0.960422953125313	1.06689385856698
MAX	0	1	1.76131887186477		FLI1	Kupffer cell	0.94761743544636	0.755308214371294
MLXIPL	0.428571428571428	0.353571428571429	1.99857740135011		NCOA2	Kupffer cell	0.942701236729606	1.40866492281486
ARNTL2	-0.107143	0.83968253968254	2.30473937310982		SIX2	Kupffer cell	0.941150090768208	1.19594583413023
AHRR	0.0714285714285714	0.906349206349206	0.598670994287626		PPARA	Kupffer cell	0.940156114458167	1.03527426000519
TFE3	-0.0357143	0.963492063492064	2.30211444984196		MAFF	Kupffer cell	0.933777751953832	1.11071146271524
HES2	0.107142857142857	0.83968253968254	0.663058331662298		ETS2	Kupffer cell	0.914782179807451	0.902978082923789
MNT	0.428571428571428	0.353571428571429	1.13085511406418		NR1H2	Kupffer cell	0.913022841794168	1.0961011150666
TCF3	0.535714285714286	0.235714285714286	0.814432081036721		FOXJ2	Kupffer cell	0.897709658405168	1.19100140938791
SREBF1	-0.0714286	0.906349206349206	0.938400296230468		ONECUT1	Kupffer cell	0.880410554152809	1.23678631785753
TFAP4	-0.0714286	0.906349206349206	1.98085699824983
HIF1A	-0.178571	0.713095238095238	0.465187793263156
TCFL5	-0.0714286	0.906349206349206	1.07388445524036
USF2	-0.0357143	0.963492063492064	2.17611762543689
TFEC	0.107142857142857	0.83968253968254	2.30813711329219
AHR	-0.392857	0.395634920634921	0.598670994287626
MLX	-0.107143	0.83968253968254	1.99243282271332
MYF6	0	1	0.937585234306619
SIM1	-0.142857	0.782539682539683	0.587622674485158
TFEB	-0.214286	0.661507936507936	2.51820136129748
HAND1	-0.642857	0.138888888888889	0.386188763541052
HES1	0.142857142857143	0.782539682539683	0.493320992708462
ID2	0.321428571428571	0.497619047619048	1.34162758271234
EPAS1	0.357142857142857	0.444444444444444	0.759010155230692
ID3	0.428571428571428	0.353571428571429	1.18958785689435
TCF21	0.0714285714285714	0.906349206349206	1.08565
MXI1	-0.142857	0.782539682539683	1.31311328778325
MYOG	0.178571428571429	0.713095238095238	1.7292027005856
TWIST1	-0.607143	0.166666666666667	0.947370712332034
NEUROG3	-0.0357143	0.963492063492064	0.310960500326488
BHLHE41	0.392857142857143	0.395634920634921	2.0151939460521
BHLHE23	-0.535714	0.235714285714286	0.432558480057944
TCF15	-0.321429	0.497619047619048	0.870075198589727
ID1	0.107142857142857	0.83968253968254	1.34162758271234
MYOD1	-0.214286	0.661507936507936	0.954576269226663
NPAS1	0.0714285714285714	0.906349206349206	0.587622674485158
ARNTL	-0.178571	0.713095238095238	2.16589844433548
BHLHE40	-0.285714	0.555952380952381	2.15886236049579
MYCN	-0.0714286	0.906349206349206	0.985915459435299
CLOCK	0.142857142857143	0.782539682539683	0.467420171361561
HEY2	-0.357143	0.444444444444444	1.45881082370838
MYC	0.0357142857142857	0.963492063492064	0.902290175307746
TCF12	-0.428571	0.353571428571429	1.48395390473611
ARNT	0.25	0.59484126984127	1.76935646586337
FERD3L	-0.75	0.0662698412698413	1.39659018043415
NPAS3	0.0357142857142857	0.963492063492064	0.587622674485158
USF1	-0.107143	0.83968253968254	2.10871420280214
SIM2	0.642857142857143	0.138888888888889	0.587622674485158
TAL1	-0.785714	0.048015873015873	1.14822420875774
NEUROD1	-0.464286	0.302380952380952	1.2310922863898
TCF23	-0.535714	0.235714285714286	0.293869508165247
HEYL	0.678571428571428	0.10952380952381	1.40524476347852
HAND2	-0.535714	0.235714285714286	0.386188763541052
EBF1	-0.5	0.266666666666667	1.21088111367572
HEY1	-0.285714	0.555952380952381	1.28276566113758
MESP1	0.214285714285714	0.661507936507936	0.904074783824978
PTF1A	-0.178571	0.713095238095238	1.43838947990182
ATOH8	-0.642857	0.138888888888889	1.01803393277713
NPAS2	0.142857142857143	0.782539682539683	0.79987053533326
NEUROD2	-0.464286	0.302380952380952	0.154843569414978
NHLH1	0.178571428571429	0.713095238095238	1.36046879130674
ID4	-0.714286	0.0880952380952381	1.18958785689435
ARNT2	0.357142857142857	0.444444444444444	0.334980145097084
NPAS4	-0.321429	0.497619047619048	0.337613646943626
MLXIP	-0.0714286	0.906349206349206	0.821076752136938
OLIG3	0	1	0.332954317635246
NHLH2	0.428571428571428	0.353571428571429	1.72863797385347
NEUROG2	0	1	0.742917299692148
MSC	0	1	0.988963918557342
HES7	-0.357143	0.444444444444444	0.799183331019965
ATOH7	-0.0714286	0.906349206349206	0.358371473048144
BHLHA15	-0.504525	0.248203114264511	0.385079322993411
BHLHE22	0.107142857142857	0.83968253968254	0.297292091578096
NEUROG1	-0.25	0.59484126984127	0.197332930963534
FIGLA	-0.178571	0.713095238095238	0.462728249012058
ASCL2	0.285714285714286	0.555952380952381	1.47692065243079
OLIG1	0.0714285714285714	0.906349206349206	0.334143803921718
MITF	0.392857142857143	0.395634920634921	0.967272544925634
MESP2	-0.571429	0.2	0.904074783824978
HES4	-0.107143	0.83968253968254	1.26937390815741
TCF4	0.214285714285714	0.661507936507936	1.10471681729636
HES5	0.428571428571428	0.353571428571429	1.02477762687034
SREBF2	-0.321429	0.497619047619048	0.964591165001174
OLIG2	0.535714285714286	0.235714285714286	0.271360865941594
TWIST2	0.178571428571429	0.713095238095238	1.01982510626246
MGA	0.321428571428571	0.497619047619048	0.517611355098331
CREB3L3	0.535714285714286	0.035714285714286	1.37897195588789
NFE2L1	-0.107143	0.83968253968254	1.34576456386884
CEBPE	0.107142857142857	0.83968253968254	1.4572924064515
CREM	-0.928571	0.00674603174603175	1.26562289075692
XBP1	-0.535714	0.235714285714286	0.878933613772547
DBP	-0.428571	0.353571428571429	0.778545812823567
CREB3	-0.428571	0.353571428571429	1.37897195588789
HLF	0.357142857142857	0.444444444444444	0.7500542208683
ATF2	0.178571428571429	0.713095238095238	1.0863531708813
NFE2L2	0.392857142857143	0.395634920634921	3.25737040365044
ATF6	0.821428571428571	0.0341269841269841	0.658944091260787
CREB1	0.178571428571429	0.713095238095238	1.86778340752486
ATF1	-0.464286	0.302380952380952	1.58168381500204
NFE2	-0.714286	0.0880952380952381	3.81903011451175
BATF3	0.357142857142857	0.444444444444444	1.11468856217611
ATF4	-0.714286	0.0880952380952381	1.17762235286863
NRL	0.214285714285714	0.661507936507936	0.547385841141225
CREB3L4	-0.821429	0.0341269841269841	1.37897195588789
CREB5	0.464285714285714	0.302380952380952	1.5939844227858
CEBPG	0.392857142857143	0.395634920634921	1.40007864486126
BATF	0.464285714285714	0.302380952380952	3.23816085501921
CREB3L1	-0.285714	0.555952380952381	0.696917707439849
ATF3	-0.321429	0.497619047619048	2.33808602449879
NFIL3	-0.321429	0.497619047619048	1.02329737907773
TEF	0.142857142857143	0.782539682539683	0.475487944106935
ATF5	-0.5	0.266666666666667	1.05827201306212
ATF7	-0.321429	0.497619047619048	1.43202908761372
CEBPB	0.107142857142857	0.83968253968254	2.01593212681345
DDIT3	0.607142857142857	0.166666666666667	1.19197191266673
MAF	0.214285714285714	0.661507936507936	0.790880818243505
CREB3L2	-0.142857	0.782539682539683	1.06772550600976
MAFA	-0.678571	0.10952380952381	1.30562423067085
MAFF	-0.25	0.59484126984127	1.86214849330886
MAFG	0.142857142857143	0.782539682539683	0.732362202931957
MAFK	-0.107143	0.83968253968254	1.83962351647485
MAFB	0.642857142857143	0.0138888888888889	2.58970845930578
ATF6B	-0.607143	0.166666666666667	0.665964932905083
CEBPD	-0.321429	0.497619047619048	1.78513237103043
CEBPA	0.25	0.59484126984127	2.02772971221922
ZEB1	-0.607143	0.166666666666667	1.01242248578647
ZFX	-0.142857	0.782539682539683	0.273447266460817
ZNF263	0	1	1.05254822190165
HIVEP2	-0.214286	0.661507936507936	0.619511259970442
SNAI2	-0.75	0.0662698412698413	1.1842592764036
ZIC2	-0.464286	0.302380952380952	0.680400747531373
PRDM1	-0.392857	0.395634920634921	1.12857068961138
ZNF76	-0.428571	0.353571428571429	0.686935814743466
KLF6	-0.464286	0.302380952380952	1.26729518708141
GLI2	0	1	0.560921145718944
REST	-0.214286	0.661507936507936	0.924100388569498
MECOM	0.535714285714286	0.235714285714286	0.593600128535116
HIVEP1	-0.107143	0.83968253968254	1.53380446370142
MZF1	NA	NA	1.12127273262477
PATZ1	-0.214286	0.661507936507936	0.860289124070591
YY1	0.0714285714285714	0.906349206349206	2.60848306577817
KLF8	0.75	0.0662698412698413	0.556121362268202
KLF5	0.0714285714285714	0.906349206349206	1.61287738047334
ZNF423	-0.607143	0.166666666666667	0.727296390657964
CTCF	0	1	4.2573986887075
MAZ	-0.285714	0.555952380952381	0.718751217408635
KLF1	-0.0714286	0.906349206349206	1.13643807177131
SP4	0	1	2.79602916542446
ZKSCAN1	0.285714285714286	0.555952380952381	0.180289181055251
GLI3	0.464285714285714	0.302380952380952	0.836398092037658
GLIS3	-0.642857	0.138888888888889	0.518343415492586
KLF3	0.607142857142857	0.166666666666667	1.16455324657123
PRDM4	-0.0714286	0.906349206349206	0.527034243649198
GLI1	0	1	0.854062966069187
BCL6	0.321428571428571	0.497619047619048	0.414343028620501
ZBTB47	-0.25	0.59484126984127	0.255137927547862
KLF7	-0.0714286	0.906349206349206	2.31613254120831
PLAGL1	0.178571428571429	0.713095238095238	0.920882936941349
KLF12	-0.0714286	0.906349206349206	1.06046096868632
KLF9	-0.142857	0.782539682539683	0.561317913889326
ZNF410	0.392857142857143	0.395634920634921	0.184823415978628
BCL11A	-0.392857	0.395634920634921	2.94786165390728
EGR1	-0.214286	0.661507936507936	0.820419502963935
EGR2	0.25	0.59484126984127	0.991993012546322
IKZF4	-0.535714	0.235714285714286	0.428477273308419
CTCFL	0.0357142857142857	0.963492063492064	3.23132164246059
SNAI1	0.142857142857143	0.782539682539683	1.01138957537612
RREB1	-0.285714	0.555952380952381	0.983860821601569
GLIS2	0.142857142857143	0.782539682539683	0.502889359033033
ZNF384	0.142857142857143	0.782539682539683	0.919222593272387
ZBTB1	0.178571428571429	0.713095238095238	0.273426494181852
FEZF1	0.178571428571429	0.713095238095238	0.394956081115196
KLF16	-0.321429	0.497619047619048	2.25151950928768
ZSCAN10	-0.0714286	0.906349206349206	0.918994817228674
EGR4	0.25	0.59484126984127	1.46857330055751
KLF4	-0.678571	0.10952380952381	1.90456430484959
ZNF740	0.107142857142857	0.83968253968254	1.68505050917166
ZIC5	-0.214286	0.661507936507936	0.995261177545906
PRDM16	-0.0714286	0.906349206349206	0.429967431816023
OSR1	0.392857142857143	0.395634920634921	0.250343625757037
ZIC1	-0.357143	0.444444444444444	0.530130578024001
FEZF2	0.821428571428571	0.0341269841269841	0.394956081115196
ZIC3	-0.107143	0.83968253968254	0.887964416649062
ZBTB7B	0.285714285714286	0.555952380952381	0.310714515000783
ZNF333	-0.392857	0.395634920634921	0.325939491134104
BCL6B	0.0357142857142857	0.963492063492064	0.5227568151112
ZNF75A	0.607142857142857	0.166666666666667	0.74086905249275
GFI1	0.178571428571429	0.713095238095238	0.686603924662077
ZNF281	0.535714285714286	0.235714285714286	0.843830256787387
ZNF148	0.392857142857143	0.395634920634921	0.693491379858529
KLF15	-0.714286	0.0880952380952381	0.674501866525564
ZNF691	-0.0357143	0.963492063492064	0.751969843525801
ZNF589	-0.964286	0.00277777777777778	0.187948713703248
SP8	0.535714285714286	0.035714285714286	2.58970845930578
OSR2	0.178571428571429	0.713095238095238	0.256266595624431
GFI1B	-0.75	0.0662698412698413	0.65248287685039
ZNF219	-0.0714286	0.906349206349206	1.66351086820524
ZNF202	-0.142857	0.782539682539683	0.98654675148198
ZNF143	-0.214286	0.661507936507936	1.22578892904223
SP2	-0.357143	0.444444444444444	1.43486855469886
ZNF232	-0.285714	0.555952380952381	0.176392799400416
E4F1	-0.892857	0.0123015873015873	1.40660335735675
ZBTB49	0.214285714285714	0.661507936507936	0.303593134878881
HIC2	NA	NA	0.789816735061213
ZNF32	-0.0714286	0.906349206349206	1.03709862316664
KLF13	-0.357143	0.444444444444444	2.78970226196945
ZNF35	0.214285714285714	0.661507936507936	1.51606765783527
ZNF282	0.0714285714285714	0.906349206349206	0.607176578540869
SP7	-0.285714	0.555952380952381	2.58970845930578
SCRT1	0.285714285714286	0.555952380952381	0.838392950773611
ZNF524	0.5	0.266666666666667	0.798706977286577
ZNF274	0.321428571428571	0.497619047619048	1.05198045757749
HINFP	-0.25	0.59484126984127	0.727269441055489
OVOL1	-0.857143	0.0238095238095238	0.31792582938187
SP3	-0.321429	0.497619047619048	2.25002454049175
INSM1	-0.5	0.266666666666667	0.508585911252129
ZBTB4	-0.464286	0.302380952380952	0.7768694884924
GLIS1	0	1	0.582978621018691
KLF14	0.285714285714286	0.555952380952381	2.92464683248573
ZIC4	-0.357143	0.444444444444444	0.35912698728687
ZNF683	0	1	1.02653426034515
HIC1	0.678571428571428	0.10952380952381	0.991707830874294
ZBTB33	-0.321429	0.497619047619048	0.421234973672523
ZNF354C	-0.214286	0.661507936507936	0.586211020805248
ZNF713	-0.25	0.59484126984127	0.387164458649427
ZBTB7A	-0.285714	0.555952380952381	0.572920941098986
EGR3	-0.535714	0.235714285714286	1.0247224479192
ZBTB42	0.142857142857143	0.782539682539683	1.24745710886579
ZNF784	-0.0714286	0.906349206349206	0.488768162592588
ZSCAN4	-0.535714	0.235714285714286	1.40666652498159
PLAG1	-0.321429	0.497619047619048	0.837338316205547
ZBTB7C	-0.285714	0.555952380952381	0.313125632239515
WT1	0.142857142857143	0.782539682539683	0.978996359780978
SP1	-0.5	0.266666666666667	1.71477295178846
SNAI3	-0.214286	0.661507936507936	0.239821066321057
ZBTB3	0.714285714285714	0.0880952380952381	1.92631404060969
IKZF1	-0.321429	0.497619047619048	0.428477273308419
ZBTB6	-0.107143	0.83968253968254	0.732771534154167
ZNF75D	0.428571428571428	0.353571428571429	0.74086905249275
ZKSCAN4	-0.178571	0.713095238095238	0.61167348097368
MTF1	0.428571428571428	0.353571428571429	0.411721663828614
SP6	0.107142857142857	0.83968253968254	2.95872858699589
ZKSCAN3	-0.821429	0.0341269841269841	0.61167348097368
ZSCAN16	0.535714285714286	0.235714285714286	0.721699043849664
ZNF652	0.321428571428571	0.497619047619048	0.255137927547862
SP5	0.178571428571429	0.713095238095238	2.95872858699589
ZBTB12	-0.25	0.59484126984127	0.462214613158676
SCRT2	-0.821429	0.0341269841269841	0.649845998787907
SP9	0.642857142857143	0.138888888888889	2.58970845930578
YY2	0.107142857142857	0.83968253968254	1.81497747650885
NFYA	-0.464286	0.302380952380952	3.62418687106137
CENPB	0.464285714285714	0.302380952380952	0.551986192945623
YBX1	0.107142857142857	0.83968253968254	2.2911993759682
RBPJ	0.535714285714286	0.235714285714286	0.488238899804047
CUX2	-0.714286	0.0880952380952381	0.713097928212055
ONECUT2	0.214285714285714	0.661507936507936	1.02594960552227
CUX1	-0.0714286	0.906349206349206	0.885622924953272
ONECUT1	-0.25	0.59484126984127	1.09299238419378
ONECUT3	-0.285714	0.555952380952381	1.21926269243751
LIN54	0.392857142857143	0.395634920634921	1.07305
KDM2B	0.178571428571429	0.713095238095238	0.525513064580398
DNMT1	-0.285714	0.555952380952381	1.06861431716025
TET1	0.214285714285714	0.661507936507936	0.482386474900534
CXXC1	-0.428571	0.353571428571429	0.561870702631882
DMRT3	0.428571428571428	0.353571428571429	0.321488584239977
DMRT1	0.464285714285714	0.302380952380952	0.347179327058468
DMRTA2	0.535714285714286	0.235714285714286	0.271814205232278
DMRT2	0.535714285714286	0.235714285714286	0.490707045852067
TFDP2	0.714285714285714	0.0880952380952381	0.648981885834619
TFDP3	0.678571428571428	0.10952380952381	0.648981885834619
TFDP1	0.535714285714286	0.235714285714286	0.648981885834619
E2F2	-0.75	0.0662698412698413	0.729055905235409
E2F1	0	1	0.983715120271322
E2F3	-0.428571	0.353571428571429	1.72181635980896
E2F8	0.464285714285714	0.302380952380952	0.544987986075917
E2F5	-0.5	0.266666666666667	0.858452298777388
E2F7	0.464285714285714	0.302380952380952	1.08364743659234
E2F6	-0.357143	0.444444444444444	0.868929206445565
E2F4	-0.107143	0.83968253968254	0.925961919547735
BRCA1	0.607142857142857	0.166666666666667	0.228498254530707
ETV1	0.0357142857142857	0.963492063492064	1.64002715269433
ETV7	-0.142857	0.782539682539683	0.698679554376439
SPI1	-0.428571	0.353571428571429	3.01101409817283
ELF4	0.642857142857143	0.0138888888888889	1.48174386547869
ETV2	-0.642857	0.138888888888889	1.11736187447247
ERF	-0.642857	0.138888888888889	1.48011407769084
ELF2	-0.0714286	0.906349206349206	1.63125363294647
ELK3	0.464285714285714	0.302380952380952	1.71983185628726
ETV3	0.464285714285714	0.302380952380952	1.52006346129497
ELF1	-0.607143	0.166666666666667	1.47215864393816
SPDEF	0.607142857142857	0.166666666666667	1.13839718174308
ELK1	0.142857142857143	0.782539682539683	1.68059311993351
ETS1	0.607142857142857	0.006666666666667	1.2432332983704
EHF	0.5	0.266666666666667	1.30054061848783
ELF5	0.0714285714285714	0.906349206349206	1.33426088324135
ETV6	-0.535714	0.235714285714286	0.813261148326927
SPIB	-0.678571	0.10952380952381	2.58995856186812
FLI1	-0.178571	0.713095238095238	1.45296905097808
GABPA	-0.142857	0.782539682539683	1.56943223412032
ERG	0.428571428571428	0.353571428571429	1.53604238572658
ETS2	-0.214286	0.661507936507936	0.489095374852487
ELK4	-0.785714	0.048015873015873	1.49877651788375
ELF3	0.892857142857143	0.0123015873015873	1.24512419731584
FEV	-0.142857	0.782539682539683	1.61159784440289
SPIC	0.714285714285714	0.00880952380952381	1.92631404060969
ETV4	0.321428571428571	0.497619047619048	1.73794014148121
ETV5	-0.607143	0.166666666666667	1.69059475668739
FOXP3	-0.392857	0.395634920634921	0.399403811628961
FOXC1	0.0357142857142857	0.963492063492064	0.497712845722804
FOXJ2	0.392857142857143	0.395634920634921	0.827788471323788
FOXF1	0.321428571428571	0.497619047619048	0.918376847985711
FOXM1	-0.642857	0.138888888888889	0.798065087132623
FOXP1	0.642857142857143	0.138888888888889	0.585327296361608
FOXO3	-0.178571	0.713095238095238	0.446015467495753
FOXA2	0.5	0.266666666666667	0.562417788308044
FOXP2	0.214285714285714	0.661507936507936	0.70082219348414
FOXA1	-0.357143	0.444444444444444	0.42154678450019
FOXP4	0.714285714285714	0.0880952380952381	0.585327296361608
FOXF2	0.107142857142857	0.83968253968254	0.379054575838271
FOXK2	-0.535714	0.235714285714286	0.612657340712528
FOXO1	0.821428571428571	0.0341269841269841	0.585327296361608
FOXH1	0.107142857142857	0.83968253968254	0.0804103517468352
FOXQ1	0.857142857142857	0.0238095238095238	0.704010264159902
FOXK1	0.428571428571428	0.353571428571429	0.712643130004728
FOXI1	0.285714285714286	0.555952380952381	0.904457758272735
FOXA3	-0.178571	0.713095238095238	0.65441519005196
FOXB1	-0.178571	0.713095238095238	1.27213689409092
FOXG1	0.25	0.59484126984127	0.585327296361608
FOXL1	0.25	0.59484126984127	0.531340222820817
FOXC2	0.428571428571428	0.353571428571429	0.475852184850446
FOXE1	-0.0357143	0.963492063492064	1.44164622961892
FOXS1	0.535714285714286	0.235714285714286	0.869331508359538
FOXO4	-0.214286	0.661507936507936	0.865295701549125
FOXD2	0.642857142857143	0.138888888888889	0.610072724387582
FOXI2	-0.214286	0.661507936507936	0.661026836194223
FOXE3	0.321428571428571	0.497619047619048	0.446015467495753
FOXD3	-0.571429	0.2	0.831484496861194
FOXJ3	-0.0714286	0.906349206349206	1.07859057877291
FOXO6	0.285714285714286	0.555952380952381	0.686460941557629
FOXB2	0.0714285714285714	0.906349206349206	0.722327583935216
FOXD1	0.785714285714285	0.048015873015873	0.446015467495753
GATA1	0.107142857142857	0.83968253968254	0.378783840673186
GATA3	-0.285714	0.555952380952381	0.51271491642338
GATA5	0	1	0.274677179876441
GATA4	0.0714285714285714	0.906349206349206	0.218796807986492
GATA6	0.464285714285714	0.302380952380952	0.560579937792215
GATA2	-0.178571	0.713095238095238	0.527805643606415
GCM2	-0.107143	0.83968253968254	0.401324453305464
GCM1	-0.678571	0.10952380952381	0.390853155809475
GRHL1	0	1	0.40050868539018
TFCP2	0.785714285714285	0.048015873015873	0.606031143042847
UBP1	0.0357142857142857	0.963492063492064	0.93903236444927
ARX	-0.0714286	0.906349206349206	0.977524811718193
HOXA11	-0.678571	0.10952380952381	0.595790231800973
MEOX1	-0.142857	0.782539682539683	0.500967195281804
DLX6	0.535714285714286	0.235714285714286	0.904166857958926
ISL1	-0.285714	0.555952380952381	0.165638931773572
HOXC8	-0.321429	0.497619047619048	0.201582165305429
BARX2	0	1	0.693745342333456
ALX4	-0.678571	0.10952380952381	0.415617034738904
GSC2	0.285714285714286	0.555952380952381	0.355702835717841
DLX3	-0.0357143	0.963492063492064	0.933329350634439
PITX1	-0.0357143	0.963492063492064	0.594643452527791
HOXA9	-0.25	0.59484126984127	0.533596612148349
LHX5	0.178571428571429	0.713095238095238	0.957465368119601
SIX4	0.214285714285714	0.661507936507936	0.208244658929276
VSX1	0.5	0.266666666666667	2.0058103795646
RHOXF1	-0.767193	0.0441074910280996	0.477163790099492
CRX	-0.178571	0.713095238095238	0.419013782335498
MEIS3	0	1	0.27869193033007
DLX5	0.285714285714286	0.555952380952381	0.209130579874706
HOXA1	-0.535714	0.235714285714286	0.405063544634625
HOXA2	0.142857142857143	0.782539682539683	0.763175743333791
HOXA3	-0.571429	0.2	0.609967861566107
HOXA5	0.107142857142857	0.83968253968254	0.486654909155148
HOXA6	0.142857142857143	0.782539682539683	0.462599684039605
HOXA13	-0.357143	0.444444444444444	1.45903543210308
EVX1	-0.107143	0.83968253968254	0.367927111545318
NOBOX	0.392857142857143	0.395634920634921	1.12579616269376
MEOX2	0.214285714285714	0.661507936507936	0.293564956557362
LHX2	0.607142857142857	0.166666666666667	0.182993399253781
LHX6	0.428571428571428	0.353571428571429	0.278201073097405
LHX3	-0.678571	0.10952380952381	0.875970557824434
TLX1	-0.357143	0.444444444444444	0.64798080712074
PITX3	-0.214286	0.661507936507936	0.572803954008445
HOXB6	-0.178571	0.713095238095238	0.834609021589785
HNF1B	0.928571428571428	0.00674603174603175	0.436042970189356
DLX4	0.357142857142857	0.444444444444444	0.896835039679244
VTN	-0.464286	0.302380952380952	0.455917783123348
PHOX2B	-0.285714	0.555952380952381	0.904928473645976
NANOG	0.392857142857143	0.395634920634921	0.653927342120996
IRX4	0.321428571428571	0.497619047619048	0.321394141273229
CDX1	0.285714285714286	0.555952380952381	0.611018909392131
TLX2	-0.0714286	0.906349206349206	0.855493242915161
OTX1	0.142857142857143	0.782539682539683	0.299977906415837
DLX2	-0.0357143	0.963492063492064	0.933329350634439
VAX2	-0.464286	0.302380952380952	0.317626926815442
PRRX1	0.642857142857143	0.138888888888889	0.722678820264894
TGIF2	0.321428571428571	0.497619047619048	1.22177830963337
VSX2	0	1	0.470556033703791
HOXB8	-0.107143	0.83968253968254	0.430167609874146
HOXB5	-0.428571	0.353571428571429	0.78221814761759
HOXB7	0.428571428571428	0.353571428571429	0.295747125374425
HOXB3	-0.0357143	0.963492063492064	0.533417665493085
HOXB1	-0.428571	0.353571428571429	0.669002065710779
MSX2	0.785714285714285	0.048015873015873	1.43384488362147
LHX4	0.642857142857143	0.138888888888889	0.208200609691405
HOXA7	0.107142857142857	0.83968253968254	0.770969357303345
HOXC13	-0.142857	0.782539682539683	1.37881566911765
HOXC11	-0.214286	0.661507936507936	0.370086135848501
HOXC12	0.107142857142857	0.83968253968254	0.969074787931403
ESX1	-0.0714286	0.906349206349206	1.01038517165046
BARHL1	-0.535714	0.235714285714286	1.01010660072779
SIX1	0.142857142857143	0.782539682539683	0.334068001704049
HOXD1	0.142857142857143	0.782539682539683	1.13843487003345
HOXD3	0.107142857142857	0.83968253968254	0.445373371876632
HOXD9	0.178571428571429	0.713095238095238	0.452409492262107
HOXD10	-0.142857	0.782539682539683	0.487710081614869
HOXD11	-0.107143	0.83968253968254	0.493964189172744
HOXD13	0.0357142857142857	0.963492063492064	1.11206230220948
MNX1	-0.0357143	0.963492063492064	0.683129014388629
CDX4	-1	0.000396825396825397	0.259352078790926
BARX1	-0.214286	0.661507936507936	1.11090204718445
LHX1	0.285714285714286	0.555952380952381	0.957465368119601
GSC	-0.321429	0.497619047619048	0.314689377096298
MEIS2	0.392857142857143	0.395634920634921	0.727264464747431
RAX	0.75	0.0662698412698413	0.903414413817808
HNF1A	0.25	0.59484126984127	0.535694185547659
EMX1	0.642857142857143	0.138888888888889	0.487721765149227
ZFHX2	-0.285714	0.555952380952381	0.202166627858483
HLX	0	1	0.718758881013025
LMX1B	-0.642857	0.138888888888889	0.721529452782962
SIX3	0.285714285714286	0.555952380952381	0.260326666698089
LBX1	0.5	0.266666666666667	0.219519084976584
PDX1	0.5	0.266666666666667	0.317626926815442
ZFHX3	0.214285714285714	0.661507936507936	0.212493650523271
BARHL2	0.0357142857142857	0.963492063492064	0.371768769975729
LHX9	0.392857142857143	0.395634920634921	1.33453704426394
MEIS1	0.214285714285714	0.661507936507936	0.819093727633053
DLX1	0.642857142857143	0.138888888888889	0.515333575996359
HMBOX1	-0.142857	0.782539682539683	0.837230618632749
VAX1	0.321428571428571	0.497619047619048	0.620235783260569
VENTX	0.107142857142857	0.83968253968254	1.11057954895534
HHEX	-0.214286	0.661507936507936	0.647526977188845
TGIF2LX	0.321428571428571	0.497619047619048	1.23319518396387
ALX3	0.535714285714286	0.235714285714286	0.600132944718451
HOXB13	0.607142857142857	0.166666666666667	1.2432332983704
IRX6	-0.357143	0.444444444444444	0.321394141273229
ISL2	-0.107143	0.83968253968254	0.307126146083299
PKNOX1	0.107142857142857	0.83968253968254	0.899263119159141
LHX8	0.0714285714285714	0.906349206349206	2.27702738443133
LMX1A	0.178571428571429	0.713095238095238	0.429369065955576
EN1	0.678571428571428	0.10952380952381	1.17721303205442
MSX1	-0.285714	0.555952380952381	1.44167989688054
HESX1	-0.0357143	0.963492063492064	1.0256002426945
PITX2	-0.142857	0.782539682539683	1.82620746894169
TLX3	0.714285714285714	0.0880952380952381	0.64798080712074
EN2	0.5	0.266666666666667	0.656390914551762
UNCX	-0.178571	0.713095238095238	0.545506549123355
GBX1	0.428571428571428	0.353571428571429	0.784725608788496
ZHX1	-0.25	0.59484126984127	0.374610709237759
HDX	-0.321429	0.497619047619048	0.420663484923843
PHOX2A	0.428571428571428	0.353571428571429	0.712533976748707
PKNOX2	0.178571428571429	0.713095238095238	0.916012683512259
CDX2	-0.107143	0.83968253968254	0.71070393272874
OTX2	0.178571428571429	0.713095238095238	0.452193862448863
DRGX	-0.285714	0.555952380952381	0.531895332198166
PBX3	-0.464286	0.302380952380952	3.69489349762661
PRRX2	0.214285714285714	0.661507936507936	1.40759200914003
GBX2	0.75	0.0662698412698413	1.15412111600649
SHOX2	0.392857142857143	0.395634920634921	1.33453704426394
GSX1	0.75	0.0662698412698413	0.711644114188449
HOXD4	-0.357143	0.444444444444444	0.355897873154579
HOXD12	0.107142857142857	0.83968253968254	1.14844
EMX2	0.714285714285714	0.0880952380952381	0.408641005863094
IRX1	-0.535714	0.235714285714286	0.330975094790877
IRX2	0.214285714285714	0.661507936507936	0.386630904066322
SIX2	0	1	0.329395676727646
HOXB9	-0.392857	0.395634920634921	0.499395714508593
OTP	0.821428571428571	0.0341269841269841	0.72406858531776
HOXB2	-0.607143	0.166666666666667	0.314199760182525
RAX2	0.142857142857143	0.782539682539683	1.28081053976414
EVX2	0.428571428571428	0.353571428571429	0.233440037173921
PROP1	0.178571428571429	0.713095238095238	0.951702851716647
ISX	0.714285714285714	0.0880952380952381	1.40759200914003
HOXD8	-0.464286	0.302380952380952	1.48444369782747
IRX5	-0.285714	0.555952380952381	0.442377937220687
SIX5	-0.178571	0.713095238095238	2.02096093355023
TGIF1	0.107142857142857	0.83968253968254	0.695506211053914
IRX3	-0.75	0.0662698412698413	0.330975094790877
LBX2	-0.107143	0.83968253968254	0.393640396467243
ALX1	0.107142857142857	0.83968253968254	0.430542038299803
GSX2	0.214285714285714	0.661507936507936	1.04097996728687
HOXC9	0.214285714285714	0.661507936507936	0.567674450139651
HOXC10	0.214285714285714	0.661507936507936	0.688853043021754
HOXB4	0.571428571428571	0.2	0.348134991878377
POU6F1	0.357142857142857	0.444444444444444	0.688050288603979
SIX6	0	1	0.202664974192736
MIXL1	0.357142857142857	0.444444444444444	1.02234177611134
DBX2	-0.214286	0.661507936507936	0.400024687111459
PBX1	0.142857142857143	0.782539682539683	1.36579761913094
HMX3	0.571428571428571	0.2	0.711486053394175
HMX2	0.75	0.0662698412698413	1.11883986621034
BSX	-0.107143	0.83968253968254	1.43384488362147
DMBX1	0	1	0.354832343952563
HOXC6	-0.392857	0.395634920634921	0.897475204518376
HOXC5	-0.357143	0.444444444444444	0.414016878818362
PBX2	-0.571429	0.2	1.04649238073543
DUXA	0.142857142857143	0.782539682539683	1.2069974160148
DPRX	-0.357143	0.444444444444444	0.143975361545127
NOTO	0.857142857142857	0.0238095238095238	0.400725360692858
HOMEZ	-0.0714286	0.906349206349206	1.00168256572233
HMX1	0.714285714285714	0.0880952380952381	0.919494223909731
DUX4	NA	NA	1.14784922642307
PAX6	0.714285714285714	0.0880952380952381	0.221694399587595
PAX7	0.107142857142857	0.83968253968254	0.754416949457946
PAX2	0.5	0.266666666666667	0.593676641950523
PAX4	0.0714285714285714	0.906349206349206	0.365922451739372
PAX3	-0.0714286	0.906349206349206	0.719841930499291
POU2F2	-0.607143	0.166666666666667	0.596310626484651
POU1F1	0.464285714285714	0.302380952380952	0.415501639874574
POU4F3	-0.0357143	0.963492063492064	0.300367224863142
POU6F2	0.285714285714286	0.555952380952381	0.335906785287205
POU2F3	0.714285714285714	0.0080952380952381	1.2660001553963
POU2F1	0.285714285714286	0.555952380952381	1.17486460668352
POU4F2	0.0714285714285714	0.906349206349206	0.479430692028614
POU4F1	-0.464286	0.302380952380952	0.435103823309825
POU3F2	-0.571429	0.2	0.108933953432663
POU3F1	-0.25	0.59484126984127	0.459899649786964
POU3F4	0.535714285714286	0.235714285714286	1.06544205297745
POU3F3	0.357142857142857	0.444444444444444	1.26860550340538
POU5F1	0.5	0.266666666666667	0.241894406248355
HSF2	-0.0714286	0.906349206349206	1.99836534888718
HSF4	-0.321429	0.497619047619048	2.1143937400219
HSF1	0.178571428571429	0.713095238095238	1.97164666310203
IRF6	0.535714285714286	0.235714285714286	0.438284344246602
IRF1	0.428571428571428	0.353571428571429	1.03951911563276
IRF3	0.321428571428571	0.497619047619048	0.764876374909082
IRF5	-0.142857	0.782539682539683	0.254700771299287
IRF4	-0.142857	0.782539682539683	1.98580144951882
IRF8	-0.321429	0.497619047619048	0.504478896098349
IRF2	0.107142857142857	0.83968253968254	0.79053989616696
IRF7	0.392857142857143	0.395634920634921	0.342334309627211
IRF9	-0.142857	0.782539682539683	0.47817909699688
NAIF1	-0.75	0.0662698412698413	0.744462868925043
MEF2A	0	1	1.0377163040888
MEF2C	0	1	0.937755652380211
SRF	-0.464286	0.302380952380952	0.830662331693038
MEF2D	0.714285714285714	0.0880952380952381	1.03838736859559
MEF2B	0.678571428571428	0.10952380952381	1.03644896095357
MBD2	-0.607143	0.166666666666667	0.454532287392034
MECP2	0.714285714285714	0.0880952380952381	0.673810550703042
CDC5L	-0.357143	0.444444444444444	0.512672114085201
MYBL2	-0.607143	0.166666666666667	0.42521586202787
MYB	0.392857142857143	0.395634920634921	0.492574288089223
TERF2	0.857142857142857	0.0238095238095238	0.404276981517354
SMARCC2	-0.678571	0.10952380952381	0.978738408206542
MYPOP	-0.178571	0.713095238095238	1.11043964688545
MYBL1	0.142857142857143	0.782539682539683	0.353167795870608
NR1H4	-0.535714	0.235714285714286	0.74167739780816
NR1H3	-0.714286	0.0880952380952381	0.366628120932023
NR2E3	0.321428571428571	0.497619047619048	0.383528783868801
RORA	-0.214286	0.661507936507936	0.376629010923688
RARB	-0.357143	0.444444444444444	1.13194433458561
PGR	-0.464286	0.302380952380952	1.30054358028939
ESR1	-0.107143	0.83968253968254	1.40716895859214
HNF4A	-0.678571	0.10952380952381	1.10486649895899
VDR	0.535714285714286	0.235714285714286	0.549382746843602
PPARD	0.321428571428571	0.497619047619048	0.705530684731679
NR2E1	-0.5	0.266666666666667	1.59535340989305
NR3C1	-0.107143	0.83968253968254	1.32441490777137
NR5A2	0.0714285714285714	0.906349206349206	0.79134132463962
NR4A3	-0.142857	0.782539682539683	1.03094298597926
ESRRB	-0.214286	0.661507936507936	0.829575142486795
NR2C1	-0.321429	0.497619047619048	1.02676699946897
NR4A1	-0.25	0.59484126984127	1.38154595642934
THRA	0.107142857142857	0.83968253968254	0.565100305215309
NR1D1	-0.357143	0.444444444444444	0.435154687168657
NR1H2	0	1	0.366628120932023
RARA	0.0714285714285714	0.906349206349206	1.26884230850565
PPARG	0.535714285714286	0.235714285714286	1.08739880403037
NR5A1	-0.178571	0.713095238095238	1.23332237172514
ESR2	-0.178571	0.713095238095238	1.22861
RXRG	-0.0714286	0.906349206349206	0.572943685510352
NR1I3	-0.178571	0.713095238095238	0.715655697445943
RORC	0.321428571428571	0.497619047619048	0.414581044726193
NR1I2	0.357142857142857	0.444444444444444	0.805638884117827
NR6A1	0.607142857142857	0.166666666666667	0.946171261331536
THRB	-0.571429	0.2	0.382130943064266
NR3C2	-0.857143	0.0238095238095238	0.803719709713267
NR4A2	-0.142857	0.782539682539683	0.938024297128294
NR2F6	0.535714285714286	0.235714285714286	0.557162039285957
HNF4G	-0.571429	0.2	1.14863586815343
AR	0.0357142857142857	0.963492063492064	0.510367151510919
RARG	0.0357142857142857	0.963492063492064	0.957898397349638
ESRRA	0.428571428571428	0.353571428571429	1.13793141885094
NR2F1	-0.607143	0.166666666666667	1.1402071492047
NR2C2	-0.214286	0.661507936507936	1.07588688470955
NR2F2	-0.428571	0.353571428571429	1.35266510631051
RXRA	0.214285714285714	0.661507936507936	0.586033700770483
PPARA	-0.178571	0.713095238095238	0.502561434957365
ESRRG	-0.535714	0.235714285714286	1.06364019254061
RXRB	-0.0357143	0.963492063492064	0.488379412147736
TP63	-0.714286	0.0880952380952381	0.676647099444929
TP73	0.571428571428571	0.2	0.68098633822574
TP53	0.321428571428571	0.497619047619048	0.3427258023404
PAX8	-0.0357143	0.963492063492064	0.60380650719024
PAX1	-0.214286	0.661507936507936	0.425345682741663
PAX5	0.357142857142857	0.444444444444444	0.391227258183571
PAX9	-0.357143	0.444444444444444	0.526302168791982
LCOR	0.392857142857143	0.395634920634921	0.428518267880068
PROX1	0.107142857142857	0.83968253968254	0.406485626651516
NFATC3	0.214285714285714	0.661507936507936	0.748525375369383
NFKB2	0.25	0.59484126984127	2.11298573439364
NFATC4	0.821428571428571	0.0341269841269841	0.752911811051785
NFATC2	-0.357143	0.444444444444444	0.717532027847267
NFAT5	0	1	0.465841987255061
RELB	-0.142857	0.782539682539683	2.03740950477864
NFKB1	0.107142857142857	0.83968253968254	2.73392476945366
NFATC1	0.0357142857142857	0.963492063492064	0.659430999775165
REL	-0.0714286	0.906349206349206	2.33793805926947
RELA	0	1	2.81911390731892
RFX3	0.285714285714286	0.555952380952381	1.55874620421624
RFX2	-0.357143	0.444444444444444	1.46768646719918
RFX4	0.464285714285714	0.302380952380952	1.6641772332406
RFX1	-0.392857	0.395634920634921	0.511206007741946
RFX5	-0.642857	0.138888888888889	1.21095575623761
RFX7	0.5	0.266666666666667	1.41132151361493
RFX6	0.857142857142857	0.0238095238095238	1.85146136584578
RFX8	0.428571428571428	0.353571428571429	1.54016735581381
RUNX3	-0.178571	0.713095238095238	0.739768359781574
RUNX2	-0.392857	0.395634920634921	1.99613521685164
RUNX1	-0.571429	0.2	2.19027364035261
GMEB2	-0.464286	0.302380952380952	0.671929378201757
AIRE	-0.285714	0.555952380952381	0.651743657368757
GMEB1	0.571428571428571	0.2	0.750794910371149
NFIX	0.357142857142857	0.444444444444444	0.871152118087122
SMAD4	-0.392857	0.395634920634921	1.41056719917834
NFIC	0.0357142857142857	0.963492063492064	0.764342882191103
NFIB	0	1	0.613251153522518
NFIA	-0.107143	0.83968253968254	0.654960379104505
SMAD3	0.428571428571428	0.353571428571429	0.256624852193831
SMAD1	0.25	0.59484126984127	1.91326992065837
SMAD2	0.392857142857143	0.395634920634921	0.906038758575377
SOX8	-0.535714	0.235714285714286	0.275596640680983
SOX30	-0.392857	0.395634920634921	0.457715687418515
HMG20B	-0.178571	0.713095238095238	1.13624285958517
CIC	0.535714285714286	0.235714285714286	1.1046478272116
TCF7	0.107142857142857	0.83968253968254	0.654550988841585
SOX10	-0.357143	0.444444444444444	0.381119916303232
HBP1	-0.0357143	0.963492063492064	0.121282328895078
BBX	0.321428571428571	0.497619047619048	0.122114652045809
SOX4	0.0714285714285714	0.906349206349206	0.32696777139184
SOX21	0.428571428571428	0.353571428571429	0.142290009738975
SOX9	0.285714285714286	0.555952380952381	0.284474823142776
SOX15	-0.321429	0.497619047619048	0.368166322821395
SOX5	0.464285714285714	0.302380952380952	0.343459144071554
SOX3	0.464285714285714	0.302380952380952	0.398450826756686
LEF1	0.321428571428571	0.497619047619048	0.6388845703006
SOX13	-0.357143	0.444444444444444	0.357660090003287
TCF7L2	0.142857142857143	0.782539682539683	0.893056650441294
TCF7L1	-0.285714	0.555952380952381	0.584301581927075
SOX17	0.357142857142857	0.444444444444444	0.299422424256057
SOX14	0.142857142857143	0.782539682539683	0.432019273859115
SOX7	0.142857142857143	0.782539682539683	0.196768462860725
SOX11	-0.0714286	0.906349206349206	0.36282498213125
SOX12	-0.642857	0.138888888888889	0.45552279939252
SOX2	0.607142857142857	0.166666666666667	0.339592941024778
SOX1	-0.357143	0.444444444444444	0.830934791237298
SOX18	0.285714285714286	0.555952380952381	0.273708082398142
STAT1	0.392857142857143	0.395634920634921	0.168427735298545
STAT5A	-0.464286	0.302380952380952	0.193434453730097
STAT4	-0.428571	0.353571428571429	0.777342430767653
STAT6	0	1	1.58469865693102
STAT3	-0.214286	0.661507936507936	0.322087972090074
STAT2	0.142857142857143	0.782539682539683	1.13799
STAT5B	0.214285714285714	0.661507936507936	0.308710562996817
TBX21	0.392857142857143	0.395634920634921	0.26874502879773
TBX5	-0.785714	0.048015873015873	0.276942989822915
TBX15	0.214285714285714	0.661507936507936	0.293825832509156
TBX2	-0.321429	0.497619047619048	0.656335576785999
TBX4	-0.535714	0.235714285714286	0.276942989822915
TBX3	-0.607143	0.166666666666667	0.638455610584639
TBR1	0.5	0.266666666666667	0.438766737257938
TBX19	0.0714285714285714	0.906349206349206	0.304643002226245
EOMES	-0.0357143	0.963492063492064	0.391944515542266
TBX20	0	1	0.924116922336581
TBX10	0.5	0.266666666666667	0.435361296626574
TBX1	0.107142857142857	0.83968253968254	0.780462990979345
TBP	0.214285714285714	0.661507936507936	1.3416263366922
TBPL2	0	1	1.17451605719258
TEAD3	-0.392857	0.395634920634921	0.589449012190489
TEAD1	-0.821429	0.0341269841269841	0.486343908187151
TEAD4	-0.678571	0.10952380952381	0.271727031424567
THAP1	-0.0357143	0.963492063492064	1.30570534926908
NFYC	-0.107143	0.83968253968254	3.54766204873673
CBFB	-0.0714286	0.906349206349206	2.07641643257533
HLTF	-0.0357143	0.963492063492064	0.751081038733806
ENO1	0.5	0.266666666666667	0.995673033084129
EP300	-0.107143	0.83968253968254	0.560441852486204
NRF1	0.142857142857143	0.782539682539683	2.03209307020363
CEBPZ	-0.642857	0.138888888888889	3.85848425650273
NFYB	0	1	3.99072402065339
LMO2	-0.107143	0.83968253968254	0.736183937334606
FUBP1	-0.571429	0.2	1.35534470488021
SPZ1	0.0714285714285714	0.906349206349206	0.439759354505182
NR0B1	-0.25	0.59484126984127	0.505123716289913
BPTF	-0.0714286	0.906349206349206	0.370554903169693
PURA	0.928571428571428	0.00674603174603175	0.65034797774531
TOPORS	-0.535714	0.235714285714286	0.928330960945448
CPEB1	0	1	0.835932423298795
ZNF350	0.107142857142857	0.83968253968254	0.440579899172515
LYL1	0.642857142857143	0.008888888888889	1.36046879130674
SOHLH2	-0.678571	0.10952380952381	0.183457704460807
NEUROD4	0.178571428571429	0.713095238095238	0.331902780683154
NEUROD6	0.535714285714286	0.235714285714286	0.331902780683154
TAL2	-0.107143	0.83968253968254	1.14822420875774
HIVEP3	0.607142857142857	0.166666666666667	1.53380446370142
BCL11B	-0.214286	0.661507936507936	2.94786165390728
KLF10	0.25	0.59484126984127	2.78970226196945
YBX2	0.821428571428571	0.0341269841269841	0.690447715248321
FOXN3	0.428571428571428	0.353571428571429	0.533306136706119
FOXD4	-0.321429	0.497619047619048	0.471184601263225
FOXD4L1	NA	NA	0.471184601263225
FOXD4L3	NA	NA	0.399403811628961
FOXD4L5	NA	NA	0.399403811628961
FOXD4L6	NA	NA	0.399403811628961
NR1D2	-0.357143	0.444444444444444	0.551847090765353
MYF5	-0.285714	0.555952380952381	1.58460433410782
ASCL1	0.321428571428571	0.497619047619048	1.89906906255555
ATOH1	-0.535714	0.235714285714286	1.05667783065843
NFE2L3	0.214285714285714	0.661507936507936	1.34576456386884
KLF2	-0.285714	0.555952380952381	3.03707530085215
KLF11	-0.75	0.0662698412698413	2.92464683248573
ZFP42	0.285714285714286	0.555952380952381	2.90405026872709
DMRTC2	0.714285714285714	0.0880952380952381	0.179206298099627
FOXJ1	-0.821429	0.0341269841269841	0.471184601263225
FOXN2	0.535714285714286	0.235714285714286	0.533306136706119
FOXL2	-0.107143	0.83968253968254	0.533306136706119
FOXD4L4	NA	NA	0.399403811628961
TFCP2L1	0.785714285714285	0.048015873015873	0.352755441380336
PBX4	0	1	0.101769982622202
HOXA4	-0.928571	0.00674603174603175	0.315874134300497
RORB	0.142857142857143	0.782539682539683	0.584044255965895
SMAD5	-0.392857	0.395634920634921	0.704866817367686
SMAD9	-0.428571	0.353571428571429	0.697159096118993
SOX6	0.392857142857143	0.395634920634921	0.343459144071554
TBX18	0.642857142857143	0.138888888888889	0.293825832509156
TBX22	-0.25	0.59484126984127	0.293825832509156

## Sheet: SPP1 TAMs
Predicted core transcription factors regulating SPP1 TAMs
Positive TF regulator							DoRothEA
TF	cor.rho	padj	Zscore				TF	cell_type	avg	std
TFAP2B	0.075393028024607	0.579810642040448	0.442266354260586				CEBPD	SPP1+ TAMs	0.279078356651856	0.984621809659389
TFAP2D	-0.0788107	0.562705277405167	1.0367320498563				POU2F1	SPP1+ TAMs	0.243893606414936	0.993633429529914
TFAP2C	-0.0958988	0.480945517090603	1.53014765458577				SPI1	SPP1+ TAMs	0.218000657122063	0.975485878086044
TFAP2E	-0.127204	0.349185138518714	0.34031118693634				FOXL2	SPP1+ TAMs	0.207256824100019	0.988702717441045
TFAP2A	-0.155844	0.250648187756988	0.245489243469719				RARA	SPP1+ TAMs	0.207059277463679	0.976086034711187
ARID3A	0.137867395762133	0.310004642690668	2.97398713908304				ATF4	SPP1+ TAMs	0.204106337112926	0.95573484202285
ARID5B	0.0530416951469583	0.697101021413226	0.381012905448208				CREB1	SPP1+ TAMs	0.200059968361743	0.987504831227738
ARID3B	0.144087491455913	0.288516900180161	1.2819463731615				ATF2	SPP1+ TAMs	0.200045218697253	0.967618835394289
ARID5A	0.0220095693779904	0.871860132157365	0.9115854581403				ASCL1	SPP1+ TAMs	0.198540782337403	0.985278156472745
ARID3C	0.629665071770335	0.013447503729026	0.993468833214519				EPAS1	SPP1+ TAMs	0.188278775470799	1.00620019561483
ARID2	0.238345864661654	0.0770273278552674	0.552078620396414				SREBF1	SPP1+ TAMs	0.18742659077269	1.0070113100328
HMGA1	0.193028024606972	0.153727576660596	1.4103656190961				PGR	SPP1+ TAMs	0.186717541500607	1.00478073466529
HMGA2	0.171565276828435	0.205536094427174	1.28073351954183				FOS	SPP1+ TAMs	0.184440418730916	0.992924845165451
MAX	0.0954887218045113	0.48283062565782	1.7082219373599				REL	SPP1+ TAMs	0.183845242877731	0.97760314475717
MLXIPL	-0.0439508	0.747128012689283	2.31829525642873				JUN	SPP1+ TAMs	0.182237451967547	0.972058672284053
ARNTL2	0.161759428585282	0.233630851614264	2.47558966500958				TWIST1	SPP1+ TAMs	0.18088426246793	0.993326995093195
AHRR	-0.0816815	0.548523703773737	0.442938399788969				CEBPA	SPP1+ TAMs	0.17915936458808	0.98208144753216
TFE3	0.126794258373206	0.350751045393647	2.46725551257627				FOXM1	SPP1+ TAMs	0.177286256326927	0.981743148605904
HES2	0.0160628844839371	0.906350203355563	0.60571638355486				CEBPB	SPP1+ TAMs	0.173662547453972	0.980948610442848
MNT	0.00355434039644566	0.979388768903105	1.15017521016255				EGR1	SPP1+ TAMs	0.173454417961577	0.978188360584067
TCF3	0.114217361585783	0.40087053844521	1.04786444757825				FOSL2	SPP1+ Macro	0.171499091071594	0.940884107657267
SREBF1	0.602323991797676	0.0239095819552027	1.39868246370194				SOX11	SPP1+ Macro	0.171232088613991	0.986437775503889
TFAP4	-0.0172249	0.899595106020252	2.56574735877809
HIF1A	-0.0159945	0.906747773460681	0.475868279080872
TCFL5	-0.00539986	0.968587408844555	1.14521085471027
USF2	0.668831168831169	0.00541076970588071	1.48924236135886
TFEC	0.0530416951469583	0.697101021413226	2.56936369963586
AHR	0.149965823650034	0.269135185816103	0.442938399788969
MLX	0.149692412850308	0.270016775059774	2.29074982188172
MYF6	0.121941216678059	0.369610612962406	0.836927293567439
SIM1	-0.115926	0.393824024090343	0.53643464664455
TFEB	0.126384142173616	0.352321303344512	2.77185722499297
HAND1	-0.000683527	0.99619752817452	0.679549718978635
HES1	0.0674641148325359	0.620386668153531	0.618232003299851
ID2	0.0314422419685578	0.817662624772158	1.3382516444228
EPAS1	-0.0499658	0.71389595889235	1.1712790399291
ID3	0.163021189336979	0.229278786745188	1.41983554696613
TCF21	-0.37594	0.00453441071017043	1.21871409874732
MXI1	0.037593984962406	0.7827544465927	1.13459009364532
MYOG	0.0436773752563226	0.748650088998987	1.60925340191245
TWIST1	-0.156664	0.248139349754725	1.18528609109871
NEUROG3	-0.0844156	0.535180167241631	0.47138855116136
BHLHE41	-0.0330827	0.808316054098119	2.18224928911198
BHLHE23	0.177238550922761	0.190770316649117	0.311065003159751
TCF15	0.11825017088175	0.38435949483581	1.23518318415417
ID1	0.17676008202324	0.191985277009417	1.3382516444228
MYOD1	0.155844155844156	0.250648187756988	0.833840557217856
NPAS1	-0.152768	0.260210410641426	0.53643464664455
ARNTL	-0.0356801	0.793572437664553	2.20654846813077
BHLHE40	0.0686261107313739	0.614364881471001	2.30908833735356
MYCN	0.0168147641831852	0.901978469998189	0.709008045433448
CLOCK	-0.124675	0.358910825090576	0.356888571539448
HEY2	-0.0518797	0.703429226555454	1.20644247305194
MYC	0.171086807928913	0.206817568159422	0.683549239832094
TCF12	-0.0522215	0.701565877530969	1.01753873904111
ARNT	-0.193165	0.153432116977287	2.03087906095839
FERD3L	-0.0754614	0.579466207404538	1.76959472627178
NPAS3	0.0200273410799727	0.883333587645365	0.53643464664455
USF1	0.163704716336295	0.227311920778182	2.25339288366751
SIM2	-0.0402597	0.76775524308663	0.53643464664455
TAL1	-0.0630895	0.64327856581738	1.28377891474548
NEUROD1	-0.0878332	0.518729257654127	1.11001202119689
TCF23	-0.0116885	0.931864784340012	0.232826022984481
HEYL	-0.00888585	0.948201792867963	1.02930281105089
HAND2	-0.0792891	0.560329695987848	0.679549718978635
EBF1	0.00410116199589884	0.976187892645197	1.77850256186802
HEY1	0.037593984962406	0.7827544465927	1.0111726672157
MESP1	0.1892002734108	0.16217327527894	1.12823632626213
PTF1A	0.137252221462748	0.312184603434689	1.54774802093722
ATOH8	-0.0997266	0.463541914767279	1.22347274525228
NPAS2	0.0136021872863978	0.920676450727464	0.524741764511276
NEUROD2	0.117293233082707	0.388240037799727	0.0926402365034631
NHLH1	0.368831168831169	0.00541076970588071	1.48924236135886
ID4	-0.0371155	0.785455178183185	1.41983554696613
ARNT2	-0.00526316	0.969387339955377	0.200778617514386
NPAS4	-0.188517	0.163716817893075	0.247321741941513
MLXIP	-0.155571	0.251488305654302	0.464250048504398
OLIG3	0.16015037593985	0.237668959070068	0.323570312560241
NHLH2	0.133697881066302	0.324973034692941	1.81405990368017
NEUROG2	-0.232673	0.0844920756941488	0.865231476449746
MSC	0.645112781954887	0.00950851269320007	0.719366057348663
HES7	0.00984278879015721	0.942610990687746	0.652596532500373
ATOH7	-0.0515379	0.705294321252386	0.384623886631242
BHLHA15	-0.173274	0.201005529935744	0.303446666444436
BHLHE22	0.261654135338346	0.0516971933057201	0.169693650555756
NEUROG1	0.119685577580314	0.378582428771275	0.270177432516507
FIGLA	-0.0508544	0.709029707900888	0.835229027990446
ASCL2	0	1	1.35786149613584
OLIG1	-0.0618603	0.650611351875388	0.2457601343466
MITF	0.18673957621326	0.167780701879272	1.13367048528208
MESP2	0.0769651401230349	0.571912544049757	1.12823632626213
HES4	-0.215653	0.110357827157787	1.02248729388814
TCF4	-0.0410116	0.763539788378013	1.48590393494266
HES5	0.0614490772385509	0.651950770064974	0.787293810080466
SREBF2	-0.0313055	0.81844267197444	1.74895263342631
OLIG2	0.210116199589884	0.119976056199867	0.298977680903601
TWIST2	0.202118933697881	0.134986502823644	1.61066044856328
MGA	0.00786056049213944	0.954194703495006	0.624641349114795
CREB3L3	0.00868079289131921	0.949400156130868	0.793278696741672
NFE2L1	-0.0807245	0.553231640849954	2.23102250937644
CEBPE	0.216404647983595	0.109098982905818	1.04462552957574
CREM	0.168967874231032	0.212560894275513	0.708735415240088
XBP1	0.0305536568694463	0.822736058497432	0.878933613772547
DBP	-0.296992	0.0266031016047979	0.651679907268613
CREB3	0.0865345181134655	0.524950335981882	0.793278696741672
HLF	0.0811346548188654	0.551211580766046	0.463794454577145
ATF2	0.172522214627478	0.202990112398339	1.08839909490138
ATF6	0.205604921394395	0.128277716612254	0.395329879688236
CREB1	0.129186602870813	0.341677998046141	1.47784623157446
ATF1	0.0192754613807245	0.887691996362182	1.30104220805653
BATF3	0.271496924128503	0.0432824219792338	0.697375442506277
ATF4	-0.0435407	0.749411487337637	1.16092357777251
NRL	-0.123308	0.364236674171817	0.665086657562151
CREB3L4	0.0283663704716336	0.835255051534771	0.793278696741672
CREB5	-0.0831169	0.541498325008351	1.15455064560208
CEBPG	0.261107313738893	0.0522014208898869	1.07469719539715
CREB1	0.615311004784689	0.0182990838560281	2.05419150348021
BATF	-0.162679	0.230266652474892	4.48603713651001
CREB3L1	-0.0589884	0.66504563843051	0.534590526497536
ATF3	-0.223923	0.0971137395712988	2.31825702753965
NFIL3	-0.144224	0.2880559614168	0.934156030803168
TEF	-0.243131	0.071149114768301	0.314814238896139
ATF5	-0.00936432	0.945406062657196	0.563100680970496
ATF7	-0.113739	0.402856767167723	1.00069811304073
CEBPB	-0.217157	0.107851279779125	1.54622065711788
DDIT3	-0.00498975	0.97098729187218	0.973859240722791
MAF	-0.0793575	0.559990716034327	1.33561997644474
CREB3L2	-0.0467532	0.731583326339895	0.79121913457841
MAFA	0.22241968557758	0.099424448334096	1.42767046116133
MAFF	-0.0935065	0.491997119488003	3.51332677112348
MAFG	-0.170403	0.208658076657844	1.12211999304672
MAFK	0.0252221462747779	0.853322172470477	3.22079082717155
MAFB	-0.210116	0.119976056199867	1.1313935646695
ATF6B	-0.128776	0.343222843774282	0.734048143807013
CEBPD	-0.107929	0.427432560644053	1.54047484357451
CEBPA	0.245522898154477	0.0683479868765426	2.58419811029833
ZEB1	-0.0991114	0.466315536701704	1.32234781931905
ZFX	0.0367053998632946	0.787772106646674	0.348069909569601
ZNF263	0.145796308954204	0.282790117030265	0.573936393606189
HIVEP2	-0.100752	0.458939276099295	0.514467128372331
SNAI2	-0.00861244	0.949799635589218	1.6118766134859
ZIC2	-0.153725	0.257209385205715	0.891742988435016
PRDM1	-0.0898154	0.509306364485169	0.591355302167662
ZNF76	-0.182023	0.178924307778335	0.532620846434194
KLF6	0.237457279562543	0.0781604716583435	1.4437013626901
GLI2	0.620300751879699	0.0164655166908995	0.733015614076642
REST	-0.208749	0.122447009589637	1.05868897187151
MECOM	-0.155092	0.252963134384015	0.543337874800235
HIVEP1	-0.140533	0.300672146171992	1.99879232318684
MZF1	NA	NA	1.44555266229084
PATZ1	-0.132057	0.330986347386725	0.820967371385939
YY1	-0.0341763	0.802099768419688	2.36242119368738
KLF8	-0.199658	0.139879571238493	0.400860424913365
KLF5	0.0382775119617225	0.778900709299206	1.30693822117253
ZNF423	0.0622693096377307	0.647608814007171	0.955013301508328
MAZ	-0.0587833	0.666141476734685	0.457753214620131
KLF1	0.0429938482570061	0.752459466083299	2.02185100973289
SP4	0.171223513328776	0.20645085496199	2.62822056856275
ZKSCAN1	0.0494873547505126	0.716520990213618	0.233558971246015
GLI3	0.041285030758715	0.762008588843289	1.02538132558857
GLIS3	0.168762816131237	0.213122624453553	0.427676920127864
KLF3	-0.0805878	0.553905782779463	2.10937622791533
PRDM4	0.256869446343131	0.0562470881162409	0.270032236437597
GLI1	-0.0418319	0.758948930463743	0.949712975483463
BCL6	0.0579630895420369	0.670531792756481	0.309523177180127
ZBTB47	0.0317156527682843	0.816103061378079	0.273688487079412
KLF7	0.256937799043062	0.0561798660999	1.95280840355707
PLAGL1	-0.238072	0.0773745835044368	0.798677300195875
KLF12	-0.0416951	0.759713500750953	1.8149761028276
KLF9	0.181271360218729	0.180749478433121	0.479957760201384
ZNF410	-0.197949	0.143355317212321	0.210258472138375
BCL11A	-0.0615858	0.651226302929878	2.99814911154829
EGR1	0.172043745727956	0.204260278706012	1.11976500107069
EGR2	-0.137116	0.312670378815764	0.718660645905378
IKZF4	0.0866712235133288	0.524293729074777	0.626929564484414
CTCFL	0.147505126452495	0.277139257824094	4.64953486435084
SNAI1	0.279767600820232	0.0371179563274432	1.17296931364134
RREB1	0.154955570745044	0.253385595118422	1.2558173261157
GLIS2	-0.0254272	0.852141476859598	0.491211194865361
ZNF384	-0.00492139	0.971387297963662	1.53684142871041
ZBTB1	0.621736158578264	0.0159682114164935	0.350382308845868
FEZF1	-0.177307	0.190597204147012	0.481520787277649
KLF16	-0.203281	0.132721385403282	2.19423412873195
ZSCAN10	-0.0100478	0.941413312529051	0.909446487071729
EGR4	-0.162406	0.231059074969409	1.27707369597616
KLF4	0.0669856459330143	0.622873518754563	1.28743540030593
ZNF740	0.055434039644566	0.684137552770935	1.58743082595202
ZIC5	0.083526999316473	0.53949918454423	0.979668562624651
PRDM16	0.0959671907040328	0.480631714323051	0.591868861664744
OSR1	0.0949419002050581	0.485350204096946	0.390560991895623
ZIC1	-0.0368421	0.786999591721623	0.748740661845161
FEZF2	-0.051743	0.704175055509122	0.481520787277649
ZIC3	-0.0183185	0.893243858232969	0.917139948608336
ZBTB7B	-0.0453862	0.739153069638777	0.442674835020732
ZNF333	0.126999316473001	0.349967547925922	0.404443681309486
BCL6B	0.0514695830485304	0.70566754879887	0.267596384128303
JUN	0.6161995898838	0.0179603188112762	1.44026648092774
ZNF75A	0.172043745727956	0.204260278706012	0.547545587711471
GFI1	0.0529733424470267	0.697472703202392	0.423051903876599
ZNF281	0.149692412850308	0.270016775059774	1.00073710059032
ZNF148	-0.0978811	0.471889740058907	1.11446712795455
KLF15	0.0944634313055366	0.487560539015845	0.683936587740621
ZNF691	0.119548872180451	0.37913035983742	0.887406311327081
ZNF589	0.109979494190021	0.418662698381797	0.203246949855414
SP8	0.083526999316473	0.53949918454423	2.37644485492837
OSR2	0.197402597402597	0.144481137947121	0.143081422241248
GFI1B	-0.044771	0.742567595404065	0.339166387569055
ZNF219	-0.197266	0.144763626511166	1.83678140389437
ZNF202	-0.0340396	0.80287614227099	0.838095115138423
ZNF143	-0.0926863	0.495816713921478	0.793289205419614
SP2	-0.184074	0.174014827576084	1.75103484998501
ZNF232	0.0455228981544771	0.738394966859973	0.193045261589428
E4F1	-0.104101	0.444080147755834	1.20832572084077
ZBTB49	0.060082023239918	0.65921304330028	0.174213277149641
HIC2	NA	NA	0.566733703309408
ZNF32	0.188858509911141	0.16294369752825	1.13071135261704
KLF13	0.0196172248803828	0.885710481280914	2.43241102784026
ZNF35	-0.101504	0.455580009036977	1.86430339948014
ZNF282	-0.0984962	0.469098154385686	0.550498852142583
SP7	0.130006835269993	0.338601398405068	2.37644485492837
SCRT1	0.0413533834586466	0.761625931201496	0.673989426739316
ZNF524	0.0599453178400547	0.659941018015619	0.668192053357669
ZNF274	0.579904306220096	0.0370225572356036	1.31067864089864
HINFP	0.0909774436090226	0.503823698406332	0.826620161576483
OVOL1	0.0613123718386876	0.652675558972848	0.408931214711273
SP3	0.17676008202324	0.191985277009417	2.0022736935749
INSM1	-0.0973342	0.474378655440526	0.581852601396425
ZBTB4	0.0144224196855776	0.915898005134681	0.729676479211778
GLIS1	0.0716336295283664	0.598897582891837	0.572082268965505
KLF14	0.0307587149692413	0.821564613763921	2.78643706743652
ZIC4	-0.204306	0.130746776118182	0.536486712830507
ZNF683	0.0293916609706083	0.829381482548407	0.54980859421661
HIC1	-0.101367	0.456189775194283	0.933926686381268
ZBTB33	0.146343130553657	0.280973586178869	0.54492494314214
ZNF354C	-0.0963773	0.478751193401123	0.547859514059055
ZNF713	-0.0491464	0.71907097238862	0.629487887918789
ZBTB7A	0.108475734791524	0.425083746112414	1.05593646126496
EGR3	0.0272043745727956	0.841922639893987	0.663134852402606
ZBTB42	0.112645249487355	0.407418344252901	1.3809
ZNF784	0.0209159261790841	0.878187205662505	0.557088988431863
ZSCAN4	-0.0417635	0.759331186814753	1.64811681642057
PLAG1	-0.0752563	0.580499793195794	0.458096017656962
ZBTB7C	0.0209159261790841	0.878187205662505	0.444825338109665
WT1	-0.0179768	0.895227922300519	1.26436083504329
SP1	-0.0510595	0.707908367639282	1.98919925870142
SNAI3	-0.169788	0.210324441946222	0.362464074615951
ZBTB3	0.0726589200273411	0.593664442618963	1.07842027291415
IKZF1	-0.132741	0.328472290338249	0.626929564484414
ZBTB6	0.0149692412850308	0.912714016578719	0.416860415496167
ZNF75D	-0.385919	0.0035164130709614	0.547545587711471
ZKSCAN4	0.0244019138755981	0.858048147950538	0.43651599013627
MTF1	0.242515379357485	0.0718840897776064	0.646951376588182
SP6	0.0362269309637731	0.790477514594498	2.85193738046103
ZKSCAN3	-0.172591	0.202809120739323	0.43651599013627
ZSCAN16	-0.21326	0.114438019718547	0.512628262930683
ZNF652	-0.171087	0.206817568159422	0.273688487079412
SP5	0.145386192754614	0.284157617202159	2.85193738046103
ZBTB12	-0.0825701	0.544169465966921	0.714930095938551
SCRT2	0.17676008202324	0.191985277009417	0.422114444432313
SP9	0.388995215311005	0.0032465477550885	2.37644485492837
YY2	-0.101162	0.457105266359645	1.5498317224632
NFYA	0.173342447026658	0.200825802867362	3.20274829936334
CENPB	0.0733424470266575	0.59018710922201	0.666456391561724
YBX1	0.0557074504442926	0.682661714430286	1.78279026123971
RBPJ	0.0358168147641832	0.79279840638442	0.534102412133741
CUX2	0.0447026657552973	0.742947294898758	1.05607583878143
ONECUT2	0.089336978810663	0.511572791343567	1.31527529072862
CUX1	0.1053998632946	0.43839163587203	1.15028506329359
ONECUT1	-0.0643882	0.636446583796346	1.42495269272706
ONECUT3	0.000820232399179768	0.995397015730188	1.5863405589606
LIN54	0.0182501708817498	0.893640619112239	1.67479108907746
KDM2B	0.120847573479152	0.37394430940586	0.646816278438235
DNMT1	-0.20704	0.125590201012249	0.850603817190447
TET1	-0.211552	0.117422871639651	0.474540298806812
CXXC1	0.117088174982912	0.389074612132698	0.734951222900262
DMRT3	0.161722488038277	0.233048422564841	0.21745660206677
DMRT1	0.166985645933014	0.218034922325081	0.344864737957056
DMRTA2	-0.0997266	0.463541914767279	0.218823794744986
DMRT2	-0.00546822	0.968187454845527	0.725869539565444
TFDP2	0.160423786739576	0.236860871262506	0.834221099316639
TFDP3	-0.150649	0.266939681832695	0.834221099316639
TFDP1	0.118591934381408	0.382979236424493	0.834221099316639
E2F2	-0.157006	0.247099094400596	0.850891247226765
E2F1	-0.0737526	0.588105128111486	1.23031933549978
E2F3	-0.0157211	0.908338281725023	2.13605189155617
E2F8	0.0408749145591251	0.764305728318245	0.894186728206942
E2F5	-0.12201	0.369340775676989	1.14669110135142
E2F7	0.302323991797676	0.0239095819552027	1.39868246370194
E2F6	-0.231647	0.0859002789495605	1.01393598252319
E2F4	0.114285714285714	0.400587262358109	0.852413033056587
BRCA1	0.138892686261107	0.306393297772813	0.285015818046005
ETV1	0.0572795625427204	0.67419883109705	1.16551353389096
ETV7	0.0618591934381408	0.649778336284755	1.31701433078075
SPI1	0.688995215311005	0.0032465477550885	2.37644485492837
ELF4	-0.0844839	0.534848643469017	1.26966824779075
ETV2	-0.037594	0.7827544465927	0.850009105551273
ERF	0.0915242652084757	0.501254215399411	0.982394782964491
ELF2	-0.197198	0.144905026008266	1.95397165439626
ELK3	0.136773752563226	0.313886948425884	1.31390613317488
ETV3	-0.00526316	0.969387339955377	0.971477653753532
ELF1	0.0972658920027341	0.474690265520572	1.08067210972311
SPDEF	-0.0609706	0.65448893520466	0.812574693897495
ELK1	0.0772385509227615	0.570544090546449	1.30325363931017
ETS1	0.269856459330144	0.0446005267409906	0.991823721165841
EHF	0.226589200273411	0.0931209686418894	1.23982921712043
ELF5	0.132330827067669	0.32997926612425	1.23101489970364
ETV6	0.159261790840738	0.240308400292162	0.673709027992518
SPIB	-0.139576	0.304000959183379	2.39249485256954
FLI1	0.175051264524949	0.196369870371578	0.902390109025629
GABPA	0.245727956254272	0.0681120771531257	0.923156777666249
ERG	0.0902939166097061	0.507045097464645	1.00524596053993
ETS2	-0.0433356	0.750554033167936	0.863650990693104
ELK4	0.130553656869446	0.336560035304424	0.90803151051643
ELF3	-0.00153796	0.991024407141894	1.12591911393527
FEV	-0.0853725	0.530548085239964	1.08157774192023
SPIC	0.106903622693096	0.43185647774003	1.56673759417463
ETV4	-0.160902	0.23545129599232	1.23860217019476
ETV5	0.0421052631578947	0.757420482628433	1.2014896774626
FOXP3	0.0475734791524265	0.727053676686824	0.589243473698503
FOXC1	-0.00738209	0.956992283512333	0.935113071059937
FOXJ2	0.3161995898838	0.0179603188112762	1.44026648092774
FOXF1	-0.0762816	0.575340344197519	1.15746295579128
FOXM1	0.0898169825316122	0.510344230108903	1.21274320134704
FOXP1	0.250580997949419	0.0627175213558484	0.936939403221261
FOXO3	0.0425837320574163	0.754747935755552	0.794774988557556
FOXA2	-0.105878	0.436306253433134	0.810869634791943
FOXP2	-0.167122	0.217654249242908	0.814149777257179
FOXA1	0.0155160628844839	0.909531399450272	0.321425947546767
FOXP4	-0.29836	0.025889127346182	0.936939403221261
FOXF2	0.0123718386876282	0.927849327927209	0.559061451653069
FOXK2	0.0498291182501709	0.714645631119335	0.782291346587253
FOXO1	0.0547505126452495	0.687832309934437	0.936939403221261
FOXH1	-0.0658237	0.628930532695467	0.155934076112483
FOXQ1	-0.0325359	0.811428671787929	0.960170828012189
FOXK1	0.0337662337662338	0.804429460888991	0.812461597627268
FOXI1	-0.0312372	0.818832761632309	1.43813339199091
FOXA3	-0.164457	0.225162001463536	1.0546274620915
FOXB1	0.078673957621326	0.563384888088506	1.57728076788688
FOXG1	0.188174982911825	0.164492640645268	0.936939403221261
FOXL1	-0.133219	0.326719683265074	0.552979480009735
FOXC2	0.0568694463431306	0.676402704103641	0.473486015462142
FOXE1	-0.00451128	0.97378747907484	2.1460818871759
FOXS1	0.116404647983595	0.391864236931243	1.29136248480437
FOXO4	-0.0890636	0.512870202860688	1.29076535304988
FOXD2	0.0493506493506493	0.717271603563563	1.04911165302225
FOXI2	-0.176623	0.192333429228556	1.13905856112031
FOXE3	-0.0958988	0.480945517090603	0.794774988557556
FOXD3	-0.0320574	0.814154610305409	1.33005207028728
FOXJ3	-0.00888585	0.948201792867963	1.72990156220504
FOXO6	-0.156254	0.249391610418391	0.710816353281427
FOXB2	-0.17136	0.20608460413988	1.02747751002642
FOXD1	-0.208817	0.122322544890791	0.794774988557556
GATA1	0.00191387559808612	0.988993145787105	0.294306906640696
GATA3	-0.127614	0.347623585020833	0.316371712717257
GATA5	0.148257006151743	0.274676906018856	0.267830807231732
GATA4	-0.452973	0.000520745787041835	0.278732792793884
GATA6	0.0653451811346548	0.631431752090618	0.578278489238845
GATA2	0.0207108680792891	0.879374392943274	0.349343581426673
GCM2	-0.0125769	0.92665343403248	0.386364433247203
GCM1	-0.0876965	0.519382347251629	0.384239787963702
GRHL1	0.0722488038277512	0.595755239602537	0.40050868539018
TFCP2	0.167259056732741	0.217274044151837	0.698114566734942
UBP1	-0.144087	0.288516900180162	1.11499279202002
ARX	-0.0934739	0.493204731008004	1.39890290216177
HOXA11	0.136226930963773	0.315839791954852	0.599323099051084
MEOX1	0.0148325358851675	0.913509887085522	0.513354058417511
DLX6	-0.0319891	0.814544210863221	1.03243151064674
ISL1	0.139712918660287	0.303523953007127	0.236239154098642
HOXC8	0.16555023923445	0.222060288537065	0.229490240109617
BARX2	-0.299727	0.0251914235381721	0.943793883708683
ALX4	-0.0726589	0.593664442618963	0.777303672305755
GSC2	-0.109091	0.422450174081001	0.382815130342608
DLX3	-0.266781	0.0471612494515468	1.00893950904625
PITX1	0.0198222829801777	0.884521907251412	0.875555800719441
HOXA9	0.0158578263841422	0.907542982217542	0.644005713721023
LHX5	-0.0544087	0.689682435205907	1.14599950664885
SIX4	0.163362952836637	0.22829387698795	0.15997162421701
VSX1	-0.177033	0.191290333825267	1.88220179724008
RHOXF1	-0.113883	0.403308165501326	0.46757694208449
CRX	0.0479152426520848	0.725169065724357	0.573914522440809
MEIS3	0.0110731373889269	0.935426920292286	0.373427019741875
DLX5	-0.0576213	0.672364357954716	0.272231164996131
HOXA1	0.112645249487355	0.407418344252901	0.610265101661866
HOXA2	-0.0174983	0.89800668779953	0.983080071609057
HOXA3	0.0492139439507861	0.718022484348398	0.539387605236216
HOXA5	-0.0405332	0.766221564796977	0.486654909155148
HOXA6	0.208680792891319	0.122571571108555	0.655690437034725
HOXA13	0.102665755297334	0.450415168000251	1.66909296273062
EVX1	-0.10704	0.431265125859994	0.443549522726405
NOBOX	-0.0727956	0.592968241778575	1.10411667698287
MEOX2	0.0453861927546138	0.739153069638776	0.377049620245809
LHX2	-0.105332	0.43869000490006	0.254282516796198
LHX6	0.159945317840055	0.238276274430563	0.211511283839312
LHX3	-0.128503	0.344255164064111	1.23802254346173
TLX1	-0.134245	0.322984163077024	0.682543630676526
PITX3	-0.0933014	0.492950566594374	0.656204824465575
HOXB6	0.00663021189336979	0.961389515972087	0.727808030023074
HNF1B	0.594531784005468	0.0279301874933726	0.236097939797845
DLX4	-0.178606	0.187329548018145	1.05617128251798
VTN	0.136978810663021	0.313156641324474	0.686774035153772
PHOX2B	-0.0785373	0.564064885993164	1.28760710327705
NANOG	-0.0969241	0.476249965346545	0.848780984018912
IRX4	-0.0343814	0.800935566490839	0.3040145311458
CDX1	-0.096514	0.478125228615328	0.715407669421668
TLX2	0.114285714285714	0.400587262358109	1.15294889499306
OTX1	0.036431989063568	0.789317749261395	0.486571025162147
DLX2	0.308817498291182	0.0209447293003716	1.00893950904625
VAX2	-0.16931	0.211627004712691	0.572118847801111
PRRX1	-0.0863295	0.525936018561091	1.12129415102404
TGIF2	-0.000478477	0.997207541630584	1.63192811153645
VSX2	0.0449760765550239	0.741428865204184	0.472764791663883
HOXB8	0.0926179084073821	0.49613571138147	0.228624658131698
HOXB5	0.211073137388927	0.118269253710749	0.986660769423839
HOXB7	-0.0502392	0.712397426123162	0.244445976981827
HOXB3	0.0299384825700615	0.826252704812282	0.353196848717556
HOXB1	0.24606971975393	0.0677203503805549	1.01107342847909
MSX2	-0.214833	0.111743885646439	1.51046725394964
LHX4	0.0864661654135338	0.52527879392916	0.400275790190719
HOXA7	0.2	0.139192102718211	0.784803011294734
HOXC13	0.0185919343814081	0.891657077270816	1.85622114154717
HOXC11	0.211004784688995	0.118390546703144	0.411250094930319
HOXC12	0.279904306220096	0.0370225572356036	1.31067864089864
ESX1	-0.181408	0.180416626700308	1.04231664744835
BARHL1	-0.203896	0.131533926492969	0.978823578518912
SIX1	0.0121667805878332	0.929045381428768	0.43486552296967
HOXD1	-0.277444	0.0387713147865641	1.16420893026593
HOXD3	-0.024607	0.856866180200901	0.6518959907318
HOXD9	-0.103759	0.4455839519266	0.724814670963183
HOXD10	0.0467532467532467	0.731583326339894	0.885821346333767
HOXD11	0.0583048530416952	0.668701144879077	0.609969791714462
HOXD13	0.0372522214627478	0.784683280986887	1.49507301985176
MNX1	0.00745044429254956	0.956592596672965	0.917437878986499
CDX4	0.148325358851675	0.274453783371732	0.21945473074302
BARX1	0.137252221462748	0.312184603434689	1.2368921376152
LHX1	0.155365686944634	0.252119654541577	1.14599950664885
GSC	0.0265208475734792	0.845849973644154	0.524814995225454
MEIS2	0.329665071770335	0.013447503729026	0.993468833214519
RAX	-0.086056	0.52725170136988	0.947584628165809
HNF1A	0.00580997949419002	0.966187804350575	0.702983867047123
EMX1	0.0613123718386876	0.652675558972848	0.52123994810717
ZFHX2	0.120505809979494	0.375304875602715	0.25996021869555
HLX	0.0382775119617225	0.778900709299206	1.10142251409709
LMX1B	-0.061244	0.653038073911057	1.1023862093755
SIX3	-0.116336	0.392143851301597	0.146585644799704
LBX1	-0.0838688	0.537836003389096	0.404022883207139
PDX1	0.0820915926179084	0.546511963717029	0.572118847801111
ZFHX3	0.214080656185919	0.113026210222547	0.183720988872309
BARHL2	0.001161995898838	0.993395756195145	0.401504539013869
LHX9	-0.0323308	0.812596659088783	1.37880265350286
MEIS1	0.114490772385509	0.399738140911655	1.37826945177657
DLX1	0.0425153793574846	0.755129553010845	0.588952449778005
HMBOX1	-0.0613807	0.652313124333405	0.804174258817784
VAX1	0.155707450444293	0.251068006663509	0.903787077913582
VENTX	0.218796992481203	0.10516741113983	1.6688075036059
HHEX	-0.138004	0.309521546678322	0.457792898192042
TGIF2LX	0.244087491455912	0.070017812303937	1.68771146140442
ALX3	-0.0842789	0.535843518930238	0.665981987350913
HOXB13	-0.186945	0.167308043842996	1.34309707431917
IRX6	0.135064935064935	0.320015456495693	0.3040145311458
ISL2	0.114149008885851	0.401153932296698	0.393941284821151
PKNOX1	0.0813397129186603	0.550202884167456	1.37216660885187
LHX8	-0.169036	0.212373883685041	1.98649075903248
LMX1A	0.122214627477785	0.368531983557984	0.779958634598791
EN1	-0.0437457	0.748269479748544	1.11472039765519
MSX1	-0.023445	0.863568077481426	1.56406427342538
HESX1	0.212098427887902	0.116461283386943	1.04566705292378
PITX2	0.188246552429269	0.164713333159896	1.50465487668499
TLX3	0.130963773069036	0.335034110026444	0.682543630676526
EN2	0.180724538619275	0.182085348761645	0.876203041136538
JUND	0.608817498291182	0.0209447293003716	1.00893950904625
UNCX	-0.0330827	0.808316054098119	0.640799304802712
GBX1	0.23403964456596	0.0826429722318795	0.711509203526345
ZHX1	-0.120574	0.37503252311285	0.33023197528391
HDX	-0.0386193	0.776975828413681	0.582745519361598
PHOX2A	-0.138004	0.309521546678322	1.02152435975003
PKNOX2	-0.0368421	0.786999591721623	1.37105010335097
CDX2	0.253793574846206	0.059340548615929	0.927426078482636
OTX2	-0.037799	0.781597772526718	0.686021162956633
DRGX	-0.13404	0.323729077528968	0.968136800036987
PBX3	-0.0393028	0.773130097024895	3.19819964459192
PRRX2	-0.0764867	0.574311006470134	1.69922738884047
GBX2	0.0560492139439508	0.680818586433767	1.0535560021076
SHOX2	0.109774436090226	0.419534990198225	1.37880265350286
GSX1	0.0338345864661654	0.804041060095343	0.879376003773581
HOXD4	-0.0347915	0.798608463388106	0.637792619489617
HOXD12	0.176213260423787	0.193380611078493	1.48247565505201
EMX2	0.00642515379357485	0.962588966351368	0.495766762799285
IRX1	-0.165656	0.222410078483855	0.209541405037563
IRX2	-0.177239	0.190770316649117	0.386630904066322
SIX2	0.223581681476418	0.097635175483501	0.513665735426573
HOXB9	-0.289132	0.0310389600422963	0.802193957144068
OTP	0.276144907723855	0.0397216052834288	0.859600406660285
HOXB2	0.156117566643882	0.249809989747723	0.569359486281479
RAX2	0.050580997949419	0.710525788715432	1.5521130302876
EVX2	-0.219412	0.104174440251299	0.139087839519854
PROP1	-0.0321941	0.813375544312216	1.27191327838639
ISX	0.0241972692665074	0.859494575828752	1.69922738884047
HOXD8	0.0846206425153793	0.534185900326978	1.40524549619729
IRX5	-0.137731	0.310488225877959	0.442377937220687
SIX5	-0.219754	0.103625947480155	1.84947516242802
TGIF1	0.0315105946684894	0.81727266741041	0.953179216715039
IRX3	-0.269651	0.0447675945565213	0.209541405037563
LBX2	0.247641831852358	0.0659416996085004	0.411531592882964
ALX1	-0.141422	0.297602477333032	0.855656396818875
GSX2	0.0917293233082707	0.500292414506635	1.55088964954425
HOXC9	0.157142857142857	0.246683830589327	0.639481767322193
HOXC10	-0.0886535	0.514819462696451	1.08219
HOXB4	0.0160628844839371	0.906350203355563	0.582437845597657
POU6F1	0.0326042378673958	0.811039433860188	0.968418057487167
SIX6	0.198427887901572	0.142375638029824	0.210562610387755
MIXL1	-0.121599	0.370961598037546	1.24512125748401
DBX2	0.0408749145591251	0.764305728318245	0.388723494641541
PBX1	-0.121053	0.373129405655308	1.25507207427523
HMX3	-0.252016	0.0611899324434155	0.857944700775916
HMX2	0.00362269309637731	0.978988640563129	1.23429797959167
BSX	-0.0690362	0.612245580403878	1.51046725394964
DMBX1	0.140533151059467	0.300672146171991	0.466048986333116
HOXC6	0.0866028708133971	0.52462198101377	0.87630556682525
HOXC5	-0.102939	0.449204648160208	0.670954304683557
PBX2	-0.0555024	0.683768482163579	0.941087513922948
DUXA	-0.225837	0.094233851191839	0.900176767028415
DPRX	-0.0609023	0.654851850551062	0.228886985559296
NOTO	-0.101982	0.453449368053262	0.301434499687665
HOMEZ	0.155434039644566	0.251909084840591	1.4418947637898
HMX1	-0.0399863	0.769289812350515	1.0307956013963
DUX4	NA	NA	0.888811483885407
PAX6	-0.0421053	0.757420482628433	0.174549148435352
PAX7	-0.14812	0.275123515000292	0.644225502155715
PAX2	-0.106288	0.434523246658797	0.626266007221294
PAX4	0.044565960355434	0.743706877525776	0.371725618658673
PAX3	-0.101504	0.455580009036977	0.365517613930137
POU2F2	-0.154887	0.253597005736082	0.402716622378697
POU1F1	-0.0365003	0.788931262234031	0.415501639874574
POU4F3	0.212576896787423	0.115624869765758	0.391051954496522
POU6F2	-0.0498291	0.714645631119335	0.335906785287205
POU2F3	-0.0368421	0.786999591721623	1.2766039783645
POU2F1	-0.320164	0.0165135653882142	1.17760252861512
POU4F2	-0.0686945	0.61401144495633	0.61822769281092
POU4F1	0.100341763499658	0.460777315901925	0.576327742867437
POU3F2	-0.0519481	0.703056416779426	0.178791333354691
POU3F1	0.116678058783322	0.390746964293843	0.742464980292463
POU3F4	-0.0979494	0.471579121882368	1.03441825651649
POU3F3	0.09740426187789	0.475123551326857	1.39573274323084
POU5F1	0.00164046479835954	0.990594063958596	0.16200369847082
HSF2	0.212781954887218	0.11526782472031	2.44515296918159
HSF4	-0.0151059	0.911918231786444	2.65418326890032
HSF1	-0.0528366	0.698216279973168	2.53728664413993
IRF6	-0.0427204	0.753984877169278	0.620375517943951
IRF1	-0.0738893	0.587411873876088	1.42823364974264
IRF3	0.0725222146274778	0.594361009538241	0.764876374909082
IRF5	0.167669172932331	0.216136235052588	0.480975064747933
IRF4	-0.0907724	0.504789006268846	3.42205681064674
IRF8	-0.0226247	0.868304651896504	0.991986838327817
IRF2	0.0382091592617908	0.779285845288537	0.834473337711872
IRF7	-0.138893	0.306393297772813	0.482134460924885
IRF9	-0.00232399	0.986591851867625	0.916921806935133
NAIF1	0.0394395078605605	0.772361601559777	0.560871422324887
MEF2A	-0.0144224	0.915898005134682	1.41283885925039
MEF2C	0.0592617908407382	0.663585610380845	1.35511259710786
SRF	0.0089542036910458	0.947802363811221	1.07661412623072
MEF2D	-0.0177033	0.89681563634584	1.49097109388148
MEF2B	0.00717703349282297	0.958191407168485	1.33056329324218
MBD2	0.156801093643199	0.247722888254343	0.582293453867702
MECP2	-0.227683	0.0915206850364721	0.658836820695646
CDC5L	-0.0853042	0.530878286127513	0.725147168087295
MYBL2	-0.0200273	0.883333587645366	0.668360178315117
MYB	0.286397812713602	0.0327206657816119	0.342352149749643
TERF2	-0.0863295	0.525936018561091	0.459433480696935
SMARCC2	-0.0736842	0.588451894034105	0.876673281978506
MYPOP	-0.0920027	0.499011505767293	0.942366373992616
MYBL1	0.093984962406015	0.489776182346048	0.476094283170204
NR1H4	0.254408749145591	0.0587110502758938	1.08711076258758
NR1H3	-0.0318524	0.815323546646107	0.699560674500497
NR2E3	-0.168079	0.215002631461444	0.294022786602765
RORA	0.0887218045112782	0.514494324534737	0.422402739461914
RARB	0.131578947368421	0.33275341748964	1.13869359189578
PGR	0.0224196855775803	0.869489525825814	1.31405054333944
ESR1	-0.149692	0.270016775059775	2.06396842391162
HNF4A	0.747983595352016	0.000608049140956445	1.55094317040624
VDR	-0.00102529	0.994196255817317	0.845752921239825
PPARD	-0.00293917	0.982990140648996	1.02465043708025
NR2E1	-0.0784019	0.565725250095066	1.43034587047727
NR3C1	0.0196855775803144	0.88531426182797	1.32911575701337
NR5A2	0.234313055365687	0.0822770319849319	1.31894524315083
NR4A3	-0.166507	0.219370966079704	2.0288754955584
ESRRB	0.145591250854409	0.283473320369973	1.49758197076027
NR2C1	-0.344429	0.00965872247254325	1.66335507632688
NR4A1	-0.265755	0.0480412413198645	2.1964052496663
THRA	-0.0409433	0.763922730072323	0.868674238201975
NR1D1	0.260701652492823	0.0523050825550978	0.380733098105948
NR1H2	-0.0509228	0.708655859075556	0.699560674500497
RARA	-0.0505126	0.710899979896596	2.0506938020822
PPARG	0.243950786056049	0.0701785369437571	1.94277833161758
NR5A1	-0.069378	0.610481918601629	2.0170417301057
ESR2	-0.194805	0.149919498190274	2.05710731321764
RXRG	0.0818865345181135	0.54751738630747	0.680332652083374
NR1I3	-0.0388927	0.775436887843496	1.23412441069709
RORC	-0.0706083	0.604151101548769	0.627099133339518
NR1I2	-0.000273411	0.99859908483962	0.969321503379386
NR6A1	0.119275461380725	0.380227654024724	1.07169500346823
THRB	0.0930963773069036	0.493904982153773	0.72348690546792
NR3C2	-0.0397129	0.770825267030812	0.783750932072659
NR4A2	-0.0618592	0.649778336284757	1.20661164308973
NR2F6	-0.0171565	0.899992272364416	0.850819277471061
HNF4G	-0.0588517	0.665776119613233	1.60213144267757
AR	0.0150375939849624	0.912316113419792	0.362007583863787
RARG	0.2107997265892	0.118754998507034	1.03944544156445
ESRRA	0.0371838687628161	0.785069203713539	1.61862393004161
NR2F1	-0.263158	0.0503310930628384	1.90496395237535
NR2C2	0.0431989063568011	0.751316028279315	0.672416831824327
NR2F2	-0.289132	0.0310389600422963	2.49885672266247
RXRA	0.212098427887902	0.116461283386943	0.627545430358555
PPARA	0.00806561859193438	0.952995907804873	0.699074944560151
ESRRG	0.160833902939166	0.235652307305672	1.46221088138401
RXRB	-0.122898	0.365843811572635	0.488379412147736
TP63	0.237252221462748	0.0784238427204753	1.13513118000609
TP73	0.190840738209159	0.158512670270228	1.03585277156345
TP53	0.250786056049214	0.0624974242567444	0.47109617640234
PAX8	0.0960355434039645	0.480318020805821	0.60380650719024
PAX1	-0.20041	0.13837050471761	0.425345682741663
PAX5	0.127341079972659	0.348664136866282	0.36399905479863
PAX9	-0.113329	0.404563835715054	0.526302168791982
LCOR	0.180997949419002	0.181416520431252	0.552729108334255
PROX1	-0.070745	0.60344946272325	0.58788283696222
NFATC3	0.0723171565276828	0.595406545215612	1.03248776114989
NFKB2	-0.0667122	0.624296472079328	2.61161721495204
NFATC4	0.124609101335715	0.360175518170999	0.979472310879194
NFATC2	-0.161586	0.233447714652332	0.765412660659762
NFAT5	-0.0447027	0.742947294898759	0.31582952063398
RELB	0.0770334928229665	0.571570287498356	2.38432133860991
NFKB1	-0.271565	0.0432282073206032	3.14031645497286
NFATC1	0.0478468899521531	0.725545857953758	1.05929745870772
REL	-0.229255	0.089258261383094	1.92620389529441
RELA	0.0107997265892003	0.937022955822472	3.68945607786824
RFX3	0.092822966507177	0.495179040681749	0.925615605893993
RFX2	-0.0891319	0.512545692686874	0.784262666927005
RFX4	-0.196992	0.145329845812678	0.978766956376754
RFX1	-0.277649	0.0386230102780401	0.3817413614143
RFX5	-0.0356801	0.793572437664553	0.775819479007289
RFX7	-0.0220779	0.871464952246652	0.825175480820934
RFX6	-0.0999316	0.462619377912524	1.2400346124379
RFX8	-0.163568	0.227704348992828	0.929021362109657
RUNX3	-0.0325359	0.811428671787929	1.31776947672069
RUNX2	0.0643198906356801	0.636805414540262	3.27029121964391
RUNX1	0.13069036226931	0.336050908014029	3.77273192263053
GMEB2	-0.0205742	0.880165998846892	0.699283836816978
AIRE	0.0214627477785373	0.87502269099956	0.780146801443149
GMEB1	-0.105126	0.439585797166625	0.637685023131791
NFIX	-0.107792	0.42802091857887	0.8263885576965
SMAD4	-0.0950786	0.48471965687341	2.26056611650881
NFIC	-0.00724539	0.957791688858326	0.774989201725789
NFIB	0.0134654818865345	0.921473135675545	0.837055594725802
NFIA	0.215311004784689	0.11093372763968	0.859172174409403
SMAD3	0.173069036226931	0.201545400246718	0.436714543407247
SMAD1	-0.121463	0.371502831145011	2.79395684305251
SMAD2	-0.0328093	0.809871994865486	1.46627319409852
SOX8	-0.0314422	0.817662624772159	0.509030826659568
SOX30	-0.237047	0.0786879199989114	0.454290619123945
HMG20B	-0.115038	0.397479004347256	1.6356162027694
CIC	0.0593984962406015	0.662856064697751	1.77006982561744
TCF7	-0.109911	0.418953346142022	0.536102056001431
SOX10	-0.0198223	0.884521907251413	0.381119916303232
HBP1	0.00669856459330144	0.960989718063068	0.107881098003263
BBX	0.272043745727956	0.042850274319725	0.150769661080864
SOX4	-0.025974	0.848994547936353	0.32696777139184
SOX21	0.0147641831852358	0.913907854239468	0.141062604306749
SOX9	0.00109364319890636	0.993796005241839	0.16381599924687
SOX15	0.120164046479836	0.376668431590449	0.419923004584282
SOX5	0.0314422419685578	0.817662624772158	0.567578458868593
SOX3	-0.125974	0.353895909987044	0.79150564643285
LEF1	0.110868079289132	0.414894862816262	0.494641738509966
SOX13	0.142925495557074	0.292454524028384	0.209311796220583
TCF7L2	-0.0263158	0.847028910029477	0.698284875923054
TCF7L1	0.0269993164730007	0.843100440305885	0.458098133911377
SOX17	-0.108339	0.425670256701954	0.222229586717345
SOX14	0.0852358168147642	0.531208589083987	0.23577073681324
SOX7	0.0637047163362953	0.64003863700022	0.333311200321339
SOX11	-0.0510595	0.707908367639282	0.521668267867541
SOX12	0.24606971975393	0.0677203503805549	0.362002023807597
SOX2	-0.0406699	0.765455061501576	0.28167593507453
SOX1	-0.119686	0.378582428771276	1.32766085839491
SOX18	-0.208817	0.122322544890791	0.273708082398142
STAT1	-0.142925	0.292454524028384	0.194120248785526
STAT5A	-0.136432	0.315106562386064	0.174160015940611
STAT4	-0.239576	0.075480028266371	0.484210084053514
STAT6	-0.157553	0.245440911871473	1.80643241463865
STAT3	-0.0809296	0.552221166823349	0.370538288286625
STAT2	-0.0842789	0.535843518930238	0.867076301148042
STAT5B	-0.163978	0.226528480716006	0.370598935698805
TBX21	-0.0652768	0.631789407567313	0.415814247581432
TBX5	0.00799726589200274	0.953395494928767	0.319704179763321
TBX15	-0.12946	0.340650524853392	0.347382392942652
TBX2	-0.132126	0.330734394791518	0.623687909707705
TBX4	-0.136227	0.315839791954853	0.319704179763321
TBX3	-0.0408749	0.764305728318245	0.73304891347958
TBR1	-0.01162	0.932235617709412	0.565880032246222
TBX19	-0.0995215	0.464465454188896	0.37059387279128
EOMES	-0.0439508	0.747128012689283	0.698823794666296
TBX20	0.0314422419685578	0.817662624772158	0.777439067407504
TBX10	0.055434039644566	0.684137552770935	0.620445238320855
TBX1	-0.0308954	0.820783866832812	0.575922393060959
TBP	0.19835953520164	0.142515283362121	1.92476512062462
TBPL2	0.161622720849313	0.234031517937765	1.65993737955589
TEAD3	0.153315105946685	0.258492647315724	0.495968929387011
TEAD1	0.0848257006151743	0.533192547399369	0.532588588291516
TEAD4	0.170813397129187	0.207552382468756	0.235985642912188
THAP1	-0.0821599	0.546177021968263	1.56480925171436
NFYC	-0.0663705	0.626077094534161	3.06364596177309
CBFB	-0.12242	0.367724271365101	3.16982737147032
HLTF	0.0426520847573479	0.754366377113235	0.55988460374744
ENO1	0.0469583048530417	0.730450047796245	0.569438842462639
EP300	0.0440874914559125	0.746367336072774	0.918755958930494
NRF1	-0.154956	0.253385595118423	1.9477590274995
CEBPZ	0.339781271360219	0.0107360753892755	3.3418551914921
NFYB	0.153315105946685	0.258492647315724	3.46454456864159
LMO2	0.0511278195488722	0.707534725188271	0.999020324446059
FUBP1	-0.0477102	0.726299637521499	1.99851348955096
SPZ1	0.230963773069036	0.0868493447897612	0.378220707344946
NR0B1	0.0429938482570061	0.752459466083299	0.496004491070503
BPTF	-0.0388243	0.775821542290536	0.694638522333488
PURA	0.240328092959672	0.074546742500527	0.532703452613433
TOPORS	-0.204648	0.13009355334163	0.927558565136727
CPEB1	0.0886534518113466	0.51481946269645	1.65964646739068
ZNF350	0.120915926179084	0.373672555125358	0.414409481933088
LYL1	0.102187286397813	0.452537924297578	1.48924236135886
SOHLH2	-0.0943951	0.487876734825596	0.292724787279608
NEUROD4	-0.071702	0.59854807050374	0.539000500378247
NEUROD6	0.171086807928913	0.206817568159422	0.539000500378247
TAL2	-0.0441558	0.745987088445084	1.28377891474548
HIVEP3	0.246274777853725	0.067486185981777	1.99879232318684
BCL11B	0.0168492284581754	0.901906809777663	2.99814911154829
KLF10	0.207723855092276	0.124325621645266	2.43241102784026
YBX2	-0.167259	0.217274044151837	0.745499239849447
FOXN3	0.248462064251538	0.065028771756293	0.897327690958964
FOXD4	0.685577580314422	0.00354759572573644	0.79918589919839
FOXD4L1	NA	NA	0.79918589919839
FOXD4L3	NA	NA	0.589243473698503
FOXD4L5	NA	NA	0.589243473698503
FOXD4L6	NA	NA	0.589243473698503
NR1D2	0.0904306220095694	0.506399971139573	0.865083846153992
MYF5	-0.0749829	0.581879221348652	1.20646640127382
ASCL1	0.0683526999316473	0.615779504003459	1.8133126586399
ATOH1	-0.188585	0.163561977765538	1.20995582138527
NFE2L3	-0.117567	0.387128934310857	2.23102250937644
KLF2	-0.0405332	0.766221564796977	2.27150203517254
KLF11	0.0946001367053999	0.486928472444214	2.78643706743652
ZFP42	-0.0840055	0.537171437421984	2.87782529488452
DMRTC2	-0.0900205	0.508336617295116	0.344707307633257
FOXJ1	-0.234655	0.0818214157811557	0.79918589919839
FOXN2	0.135406698564593	0.318783667846467	0.897327690958964
FOXL2	0.259125085440875	0.054063079666287	0.897327690958964
FOXD4L4	NA	NA	0.589243473698503
TFCP2L1	-0.157895	0.244408436112522	0.424961332512083
PBX4	-0.0358168	0.792798406384421	0.150142096496574
HOXA4	-0.0290499	0.831338318335479	0.315874134300497
RORB	0.261585782638414	0.0517600028797295	0.804251442770581
SMAD5	0.101435406698565	0.455884835963297	0.846419006624145
SMAD9	-0.233835	0.0829182735694616	1.14059491381796
SOX6	0.598427887901572	0.0258538581391471	0.567578458868593
TBX18	0.226794258373206	0.0928192534937043	0.347382392942652
TBX22	-0.013944	0.918685081075288	0.347382392942652
