# Supplementary material for: Integrated Single-Cell Analysis Dissects Regulatory Mechanisms Underlying Tumor-Associated Macrophage Plasticity in Hepatocellular Carcinoma
Source: Genes (Basel). 2025 Jul 12;16(7):817. doi: 10.3390/genes16070817 (PMC12294698; doi:10.3390/genes16070817)
Supplement: Supplementary file 1 [file genes-16-00817-s001.zip › Table S5.xlsx]

## Sheet: Table S6
Overlap of identified SPP1+ TAM SEs with known liver SEs from the SEdb3.0 database
SE_chr	SE_start	SE_end	Gene	Cor	p_adjust	SEdb3.0_overlapped	SEdb3.0_target_gene
chr7	87448312	87507338	ABCB4	0.39912	0.0154332
chr7	20617440	20750711	ABCB5	0.443632	0.0274321	T	ABCB5
chr11	17383435	17505841	ABCC8	0.495433	0.00734149
chr16	20733909	20787798	ACSM3	0.359079	0.0218453	T	ACSM3
chr8	38994395	39103463	ADAM9	0.323504	0.0130568
chr1	32977509	33102042	AK2	0.313707	0.0174407	T	AK2
chr2	201842804	201952182	ALS2	0.341502	0.0401685
chr7	92212451	92408919	ANKIB1	0.320011	0.0401617
chr4	121663844	121760502	ANXA5	0.300677	0.0352256	T	ANXA5
chr7	150824895	150877943	AOC1	0.357015	0.00618284	T	AOC1
chr17	35586487	35657174	AP2B1	0.332841	0.014202
chr19	35767449	35787719	ARHGAP33	0.30365	0.0469649
chr3	141811082	142035002	ATP1B3	0.370926	0.0226269
chr7	98313920	98423666	BAIAP2L1	0.465183	0.0310926	T	BAIAP2L1
chr12	24835671	24993253	BCAT1	0.360732	0.000916434
chr17	3851693	3954404	CAMKK1	0.44202	0.0259015	T	CAMKK1
chr2	85367094	85478873	CAPG	0.445747	0.0344575
chr2	201151048	201223528	CASP10	0.305111	0.00294503
chr4	15754268	15840860	CD38	0.492357	0.00576511
chr7	2650520	2747203	CD99	0.327802	0.0184191	T	CD99
chr17	46999195	47187598	CDC27	0.443493	0.047223
chr1	243173063	243270770	CEP170	0.375889	0.0124407
chr2	201086314	201168172	CFLAR	0.473645	0.00108111	T	CFLAR
chr7	117381296	117732231	CFTR	0.498992	0.0404641
chr16	57445192	57450405	CIAPIN1	0.338665	0.0424626
chr18	286706	525739	COLEC12	0.463891	0.0268352	T	COLEC12
chr17	47985953	48023923	COPZ2	0.401101	0.0446525
chr12	108684992	108814476	CORO1C	0.493086	0.00895252	T	CORO1C
chr2	207499640	207637886	CREB1	0.431618	0.0137342
chr16	3731840	3877701	CREBBP	0.418648	0.00102347
chr7	87314939	87377293	CROT	0.345905	0.029172
chr21	43723762	43810185	CSTB	0.44374	0.0443696	T	CSTB
chr11	88324927	88451682	CTSC	0.35764	0.0303205	T	CTSC
chr16	57339726	57399733	CX3CL1	0.469152	0.00401521
chr2	72182292	72242292	CYP26B1	0.495453	0.0346615
chr7	92015745	92093331	CYP51A1	0.301559	0.0337974
chr16	89974741	90026238	DBNDD1	0.490927	0.00833804	T	DBNDD1
chr17	5463219	5469573	DHX33	0.371692	0.0414494
chr17	7225107	7240703	DVL2	0.397663	0.0456196
chr12	120448746	120491444	DYNLL1	0.484817	0.0195856
chr6	45919768	45931767	ENPP4	0.455192	0.0154389
chr9	35101493	35117880	FAM214B	0.348644	0.0287341	T	FAM214B
chr13	77004305	77098162	FBXL3	0.319371	0.0486259
chr2	36384307	36571079	FEZ2	0.468245	0.0362484
chr12	2396530	2468630	FKBP4	0.449412	0.0395033
chr3	171931739	172308135	FNDC3B	0.471668	0.0384294
chr12	6498229	6553996	GAPDH	0.376808	0.0478497
chr2	75587599	75620493	GCFC2	0.398423	0.0408098
chr15	51340610	51434743	GLDN	0.393004	0.0134164	T	GLDN
chr7	43028251	43073432	HECW1	0.362944	0.0115658	T	HECW1
chr20	30088633	30136709	HM13	0.367134	0.0121053
chr7	27159313	27209594	HOXA11	0.44373	0.0106475
chr4	11468732	11550373	HS3ST1	0.450614	0.010414
chr19	35751864	35760223	HSPB6	0.472771	0.0467252
chr6	82166278	82243951	IBTK	0.46898	0.0475832
chr7	8204655	8404684	ICA1	0.450788	0.00449363	T	ICA1
chr6	30741376	30886373	IER3	0.366556	0.00320465
chr17	44370187	44394878	ITGA2B	0.442009	0.0428517
chr17	50019190	50117986	ITGA3	0.494525	0.0281875
chr16	30450813	30524386	ITGAL	0.483248	0.0105791
chr1	58710361	58795144	JUN	0.494298	0.0230914	T	JUN
chr7	140217587	140265909	KDM7A	0.307242	0.00368824
chr7	118176492	118255327	KLHL13	0.42232	0.0491109
chr7	105076859	105159359	KMT2E	0.343069	0.00699843
chr7	92243666	92248521	KRIT1	0.349312	0.0403279	T	KRIT1
chr7	120417054	120510212	LAMP2	0.468812	0.047909
chr4	17535286	17588405	LAP3	0.450038	0.0355508	T	LAP3
chr7	65579962	65614232	LAS1L	0.36576	0.00442846
chr17	38866658	38937682	LASP1	0.403983	0.0294997
chr5	78529642	78729149	LHFPL2	0.337666	0.0064617	T	LHFPL2
chr17	34979615	35057777	LIG3	0.300765	0.0433476
chr12	8921570	8977053	M6PR	0.479992	0.0336416
chr7	1812455	2230359	MAD1L1	0.441928	0.0471029	T	MAD1L1
chr17	45263188	45385950	MAP3K14	0.405764	0.00729515
chr17	43616918	43728336	MEOX1	0.31082	0.0226848
chr17	58271782	58328663	MPO	0.384168	0.0271786
chr7	11724139	11795562	MSL3	0.376008	0.00541779	T	MSL3
chr8	17278993	17416613	MTMR7	0.334309	0.0338456
chr13	77132074	77347469	MYCBP2	0.331238	0.0283222
chr16	23574819	23636140	NDUFAB1	0.334636	0.0174028
chr1	24391266	24481612	NIPAL3	0.419367	0.0206465	T	NIPAL3
chr6	71228560	71368979	OGFRL1	0.324941	0.0398116
chr17	47789619	47818216	OSBPL7	0.34771	0.0178213
chr17	50057906	50113855	PDK2	0.489254	0.0486317
chr7	95569608	95689360	PDK4	0.343892	0.0459093	T	PDK4
chr15	72199981	72274119	PKM	0.452771	0.00390523
chr3	129548631	129704813	PLXND1	0.419608	0.042621	T	PLXND1
chr7	102467394	102517585	POLR2J	0.382631	0.0336893
chr7	95293480	95332492	PON1	0.419057	0.00276692
chr7	106930962	107149659	PRKAR2B	0.326724	0.0477684
chr16	2835461	2878806	PRSS22	0.396838	0.0416745	T	PRSS22
chr7	6314700	6442211	RAC1	0.494427	0.0416344	T	RAC1
chr12	750443	954115	RAD52	0.385544	0.0457823
chr7	39580013	39713402	RALA	0.348576	0.0460543	T	RALA
chr3	49940141	50124975	RBM5	0.485501	0.0109548
chr3	49949003	50027467	RBM6	0.422155	0.0468682
chr7	75828563	75906725	RHBDD2	0.445571	0.00239746
chr20	37110523	37222273	RPN2	0.408681	0.0440717	T	RPN2
chr17	28378853	28396783	SARM1	0.30224	0.0228362
chr3	50120680	50189885	SEMA3F	0.45114	0.0415586	T	SEMA3F
chr7	26776554	26996271	SKAP2	0.495739	0.0136528
chr17	82195691	82252774	SLC16A3	0.443238	0.0377434
chr6	110483204	110718347	SLC22A16	0.461751	0.0402352
chr7	96276011	96347660	SLC25A13	0.470317	0.00404779
chr17	75276538	75405734	SLC25A19	0.49984	0.0457208
chr7	119477419	119517784	SLC25A5	0.357723	0.0408627
chr17	44236720	44290297	SLC4A1	0.389877	0.0297735
chr8	17452462	17558569	SLC7A2	0.408565	0.0353968
chr7	21863731	21988790	SMS	0.330491	0.0172917	T	SMS
chr17	48080085	48146402	SNX11	0.396195	0.0235285
chr16	936289	1058658	SOX8	0.355396	0.00736899
chr17	50534216	50567209	SPATA20	0.467386	0.0249959
chr11	47358202	47425446	SPI1	0.369413	0.0391413	T	SPI1
chr4	87912772	87978057	SPP1	0.316337	0.0279203	T	SPP1
chr19	2324217	2388114	SPPL2B	0.302017	0.00667509
chr17	17818980	17968773	SREBF1	0.472109	0.0414778
chr7	116942212	116959314	ST7	0.471769	0.0368996
chr2	187483966	187615891	TFPI	0.486818	0.00186871	T	TFPI
chr12	71551834	71628284	THAP2	0.314509	0.0402443
chr7	11422162	11856252	THSD7A	0.378952	0.0432624
chr11	60917621	60954392	TMEM132A	0.385639	0.0256195
chr17	32909857	32981773	TMEM98	0.472177	0.0189303
chr16	3013277	3025919	TNFRSF12A	0.352284	0.00417487
chr7	2562962	2744380	TTYH3	0.360441	0.041414
chr12	49187132	49289820	TUBA1C	0.446545	0.00018394
chr19	18780333	18851109	UPF1	0.33601	0.017175
chr7	93215455	93244158	VPS50	0.427075	0.0163874
chr2	74414221	74436931	WDR54	0.448442	0.0456007
chr7	121128179	121280305	WNT16	0.336091	0.0224651
chr17	7280672	7311083	YBX2	0.344389	0.044433
chr7	24074076	24216730	ZFX	0.439962	0.00446567
chr11	3473366	3519545	ZNF195	0.458901	0.0423041	T	ZNF195
chr16	3261762	3296839	ZNF263	0.490671	0.0306193
