# Supplementary material for: Integrated Single-Cell Analysis Dissects Regulatory Mechanisms Underlying Tumor-Associated Macrophage Plasticity in Hepatocellular Carcinoma
Source: Genes (Basel). 2025 Jul 12;16(7):817. doi: 10.3390/genes16070817 (PMC12294698; doi:10.3390/genes16070817)
Supplement: Supplementary file 1 [file genes-16-00817-s001.zip › Table S6.xlsx]

## Sheet: 31_HR_genes
Univariate cox regression analysis for all prognostically significant genes
Genes	HR	95% CI	p.value
SMS	1.092	(1.025,1.163)	0.00618
TTYH3	1.172	(1.049,1.310)	0.00516
ANXA5	1.229	(1.131,1.336)	1.19e-06
HM13	1.19	(1.063,1.332)	0.00256
TUBA1C	1.079	(1.014,1.149)	0.0163
SLC16A3	1.145	(1.029,1.274)	0.0128
SPP1	1.213	(1.044,1.410)	0.0118
CSTB	1.101	(1.011,1.199)	0.0276
ATP1B3	1.298	(1.151,1.464)	2.12e-05
THAP2	1.084	(1.004,1.169)	0.0381
CAPG	1.296	(1.167,1.440)	1.38e-06
GAPDH	1.122	(1.026,1.228)	0.0116
RAC1	1.09	(1.002,1.186)	0.0444
RPN2	1.087	(1.024,1.154)	0.00641
CTSC	1.129	(1.034,1.233)	0.00659
BCAT1	1.191	(1.010,1.405)	0.0377
LHFPL2	1.297	(1.149,1.464)	2.51e-05
FEZ2	1.119	(1.014,1.234)	0.0252
COLEC12	1.127	(1.033,1.228)	0.00678
RALA	1.29	(1.089,1.528)	0.00326
ADAM9	1.521	(1.269,1.823)	5.52e-06
SLC25A19	1.093	(1.008,1.185)	0.0314
CEP170	1.201	(1.103,1.308)	2.56e-05
IER3	1.086	(1.007,1.172)	0.0321
GLDN	1.188	(1.053,1.341)	0.00519
OGFRL1	1.329	(1.140,1.550)	0.000287
PKM	1.197	(1.120,1.279)	1.21e-07
DYNLL1	1.126	(1.027,1.235)	0.0115
CORO1C	1.117	(1.012,1.233)	0.0287
FNDC3B	1.16	(1.042,1.291)	0.0066
GLMP	1.131	(1.022,1.252)	0.0176
