# Supplementary material for: Integrated Single-Cell Analysis Dissects Regulatory Mechanisms Underlying Tumor-Associated Macrophage Plasticity in Hepatocellular Carcinoma
Source: Genes (Basel). 2025 Jul 12;16(7):817. doi: 10.3390/genes16070817 (PMC12294698; doi:10.3390/genes16070817)
Supplement: Supplementary file 1 [file genes-16-00817-s001.zip › Table S7.xlsx]

## Sheet: gene_interaction_results-2025_5
Druggable genes associated with super-enhancer in SPP1⁺ TAMs
gene	drug	regulatory approval	indication	interaction score	Mechanism of Action
ABL2	EPINEPHRINE	Approved	anestethic	0.02330526721378818	Exerts effects through α- and β-adrenergic receptors with dose-dependent actions as a sympathomimetic catecholamine. Low doses primarily activate β-receptors, enhancing bronchodilation and cardiac activity, while higher doses engage α-receptors to induce vasoconstriction and increase vascular tone.
ABL2	DASATINIB ANHYDROUS	Approved	antineoplastic agent	0.02453186022504019	A tyrosine kinase inhibitor that inhibits BCR-ABL, SRC family kinases (SRC, LCK, YES, FYN), c-KIT, EPHA2, and PDGFRβ. It binds to multiple conformations of the ABL kinase, overcoming imatinib resistance due to BCR-ABL mutations or activation of alternate signaling pathways.
ABL2	CHLORPROMAZINE	Approved		0.0251948834743656	A dopamine receptor antagonist (D2, D1A, 5-HT1A), exerting antipsychotic effects by blocking dopamine projections in the limbic system and mesocortical area. It also has alpha-adrenergic, anticholinergic, and antihistaminic properties.
ABL2	TOZASERTIB	Not Approved	antineoplastic agent	0.0255400188644254	A pan-Aurora kinase inhibitor, primarily targeting Aurora A (Ki app 0.6 nM), with additional inhibition of Aurora B/C, FLT3, and BCR-ABL (Ki 30 nM each). It induces G2/M cell cycle arrest and apoptosis in cancer cells.
ABL2	NOREPINEPHRINE	Approved	Antihypotensive Agents; Vasoconstrictor Agents	0.02913158401723523	Acts as an alpha-1 (α1A, α1B, α1D) and beta-adrenergic receptor agonist, causing vasoconstriction via alpha-1 activation, thereby increasing vascular tone and blood pressure. It also stimulates beta-1 receptors in the heart, increasing heart rate and contractility.
ABL2	BROMOCRIPTINE	Approved	antidiabetic	0.03007131253392023	A dopamine D2 receptor agonist that inhibits prolactin secretion and stimulates dopaminergic receptors in the central nervous system. It acts by binding to D2 receptors in the pituitary gland, reducing prolactin release, and in the basal ganglia, improving motor symptoms in Parkinson's disease.
ABL2	APOMORPHINE	Approved	antiparkinson agent,for treatment of erectile dysfunction,for treatment of sexual dysfunction in women	0.03452632179820471	A non-ergoline dopamine agonist with high affinity for D2, D3, and D5 receptors. It stimulates dopaminergic receptors in the caudate-putamen, a region of the brain responsible for locomotor control, alleviating hypomobility in Parkinson's disease. It also exhibits antagonist activity at 5-HT2 and α-adrenergic receptors.
ABL2	OXYMETAZOLINE HYDROCHLORIDE	Approved	analgesic	0.04661053442757636	A selective α1-adrenergic agonist with minor α2 activity, causing vasoconstriction of nasal mucosal blood vessels by activating smooth muscle α1 receptors, thereby reducing congestion.
ABL2	MIRTAZAPINE	Approved	antidepressant	0.04661053442757636	A tetracyclic antidepressant that blocks presynaptic α2-adrenergic receptors, enhancing norepinephrine and serotonin release. It also antagonizes 5-HT2A, 5-HT2C, and histamine H1 receptors, contributing to its antidepressant, anxiolytic, and sedative effects.
ABL2	LISURIDE	Not Approved	Antiparkinson Agents	0.04906372045008038	A dopamine D2 receptor agonist and serotonin 5-HT1A/2A agonist, used in Parkinson's disease to stimulate dopaminergic receptors. It also exhibits antagonist activity at D1 receptors and binds to histamine H1 receptors.
ABL2	PEXMETINIB	Not Approved	for treatment of myelodysplastic syndrome	0.05178948269730707	A dual inhibitor of p38 mitogen-activated protein kinase (MAPK) and Tie2 receptor tyrosine kinase, inhibiting cytokine synthesis and angiogenesis.
ABL2	PERGOLIDE	Approved	Antiparkinson Agents	0.05483592285597219	A dopamine D2, D3, D4 receptor agonist with additional activity at alpha-adrenergic and serotonin receptors. It stimulates dopaminergic receptors in the basal ganglia, improving motor symptoms in Parkinson's disease.
ABL2	YOHIMBINE	Approved	Mydriatics; Anti-impotence Agents	0.05483592285597219	An alpha-2 adrenergic receptor antagonist, increasing norepinephrine release and promoting vasodilation. It blocks presynaptic alpha-2 receptors, enhancing sympathetic activity and lipolysis.
ABL2	CABERGOLINE	Approved	Antiparkinson Agents	0.05826316803447046	A potent dopamine D2 receptor agonist, inhibiting prolactin secretion by binding to pituitary lactotroph D2 receptors. It also stimulates dopaminergic receptors in the basal ganglia, used in Parkinson's disease.
ABL2	PRAZOSIN	Approved	Antihypertensive Agents; antispasmodics	0.06214737923676849	A selective alpha-1 adrenergic receptor antagonist, causing vasodilation by blocking alpha-1 receptors in vascular smooth muscle, reducing peripheral resistance and blood pressure.
ABL2	TERGURIDE	Not Approved	for treatment of pulmonary arterial hypertension	0.06214737923676849	A dopamine D2 receptor agonist and serotonin 5-HT2A/2B receptor antagonist, inhibiting prolactin secretion and reducing serotonin-induced vasoconstriction.
ABL2	PHENTOLAMINE	Approved	Antihypertensive Agents,for treatment of erectile dysfunction	0.06214737923676849	A non-selective alpha-adrenergic antagonist, blocking alpha-1 and alpha-2 receptors, leading to vasodilation and decreased peripheral resistance. It is used to treat hypertensive crises and prevent tissue necrosis from norepinephrine extravasation.
ABL2	ROXINDOLE	Not Approved		0.06214737923676849	A partial dopamine D2/D3 receptor agonist, 5-HT1A agonist, and serotonin reuptake inhibitor. It acts by stimulating presynaptic dopamine autoreceptors and enhancing serotonergic transmission.
ABL2	CLONIDINE HYDROCHLORIDE	Approved	antimucositic,for treatment of ADHD,for treatment of diabetic neuropathy	0.07170851450396365	A central alpha-2 adrenergic agonist, reducing sympathetic outflow by activating alpha-2 receptors in the brainstem, thereby lowering blood pressure and heart rate.
ABL2	PONATINIB	Approved	antineoplastic agent	0.07170851450396365	A pan-BCR-ABL tyrosine kinase inhibitor, inhibiting native and mutant BCR-ABL (including T315I), VEGFR, PDGFR, and other kinases. It binds to the ATP-binding site of BCR-ABL, inducing apoptosis in leukemic cells.
ABL2	PIRIBEDIL	Not Approved		0.0776842240459606	A dopamine D2/D3 receptor agonist and alpha-2A/2C adrenergic receptor antagonist. It stimulates dopaminergic receptors in the basal ganglia, improving motor symptoms in Parkinson's disease, and blocks alpha-2 receptors to enhance norepinephrine release.
ABL2	IDAZOXAN	Not Approved		0.0776842240459606	A selective alpha-2 adrenergic receptor antagonist and imidazoline receptor antagonist, increasing norepinephrine release by blocking presynaptic alpha-2 receptors. It is used in research for depression and schizophrenia adjunct therapy.
ABL2	BRIMONIDINE	Approved	for treatment of glaucoma	0.0776842240459606	A selective alpha-2 adrenergic agonist, reducing intraocular pressure by decreasing aqueous humor production and increasing uveoscleral outflow. Topically, it constricts cutaneous blood vessels to reduce facial erythema in rosacea.
ABL2	GUANFACINE HYDROCHLORIDE	Approved	for treatment of ADHD	0.08474642623195704	A selective alpha-2A adrenergic agonist, activating central receptors in the prefrontal cortex to enhance attention and impulse control (ADHD) and reducing sympathetic outflow to lower blood pressure (hypertension).
ABL2	DEXMEDETOMIDINE HYDROCHLORIDE	Approved	Analgesics; Hypnotics and Sedatives	0.08474642623195704	A highly selective alpha-2 adrenergic agonist, inhibiting norepinephrine release in the locus coeruleus to produce sedation, analgesia, and anxiolysis without respiratory depression.
ABL2	SPIROXATRINE	Not Approved		0.09322106885515273	A selective antagonist at 5-HT1A receptors and α2C adrenergic receptors, with additional inhibitory effects on dopamine receptors. It is used in research for cardiovascular and neurological disorders.
ABL2	XYLOMETAZOLINE	Approved		0.09322106885515273	An alpha-adrenergic agonist, stimulating alpha-1 and alpha-2 receptors in nasal mucosa to cause vasoconstriction, reducing congestion and swelling.
ABL2	JP1302	Not Approved		0.1035789653946141	A potent and selective α2C-adrenergic receptor antagonist, with Ki values of 28 nM for α2C, and >100-fold selectivity over other α2 subtypes. It exhibits antidepressant and antipsychotic-like effects.
ABL2	LURASIDONE HYDROCHLORIDE	Approved	antipsychotic agent	0.1165263360689409	A dopamine D2 and serotonin 5-HT2A antagonist, partial 5-HT1A agonist, and 5-HT7 antagonist. It balances neurotransmission in schizophrenia and bipolar depression by modulating dopaminergic and serotonergic pathways.
ABL2	RAUWOLSCINE	Not Approved		0.1165263360689409	An alpha-2 adrenergic receptor antagonist, structurally similar to yohimbine, enhancing norepinephrine release and promoting lipolysis. It is used in research for obesity and erectile dysfunction.
ABL2	LOFEXIDINE	Approved	for treatment of opiate withdrawal	0.133172955507361	A central alpha-2 adrenergic agonist, selectively activating alpha-2A and alpha-2C receptors to reduce sympathetic outflow and norepinephrine release, mitigating opioid withdrawal symptoms.
ABL2	MOXONIDINE	Approved		0.133172955507361	A selective imidazoline I1 receptor agonist, reducing sympathetic nervous system activity by acting on the rostral ventrolateral medulla, leading to decreased peripheral vascular resistance and blood pressure.
ABL2	WB 4101	Not Approved		0.133172955507361	A selective alpha-1A adrenergic receptor antagonist, inhibiting norepinephrine-induced vasoconstriction and smooth muscle contraction. It also exhibits sodium channel blocking activity.
ABL2	RACEPINEPHRINE	Approved		0.133172955507361	A racemic mixture of epinephrine enantiomers, acting as a non-selective alpha and beta adrenergic agonist. It stimulates beta-2 receptors to induce bronchodilation and alpha receptors to cause vasoconstriction.
ABL2	NAPHAZOLINE	Approved		0.1864421377103054	An alpha-adrenergic agonist, constricting vascular smooth muscle in nasal and ocular mucosa by activating alpha-1 and alpha-2 receptors, reducing congestion and redness.
ABL2	TOLAZOLINE	Approved	Antihypertensive Agents	0.1864421377103054	A non-selective alpha-adrenergic antagonist with additional histamine agonist activity. It causes vasodilation by blocking alpha-1 and alpha-2 receptors, reducing peripheral vascular resistance, and is used to treat persistent pulmonary hypertension of the newborn.
ABL2	GUANABENZ	Approved	Antihypertensive Agents	0.1864421377103054	A centrally acting alpha-2 adrenergic agonist, stimulating alpha-2A receptors in the brainstem to reduce sympathetic outflow, thereby lowering blood pressure and heart rate.
ABL2	[3H]RAUWOLSCINE	Not Approved		0.2330526721378818	A radiolabeled alpha-2 adrenergic receptor antagonist, used as a research tool to label alpha-2 receptors. It exhibits similar properties to rauwolscine, blocking alpha-2 receptors and enhancing norepinephrine release.
ABL2	RX821002	Not Approved		0.2330526721378818	A potent and selective alpha-2D adrenergic receptor antagonist with low affinity for imidazoline sites. It displays selectivity for alpha-2D over alpha-2A subtypes (pKd values 9.7 and 8.2, respectively).
ABL2	MK-912	Not Approved		0.2330526721378818	A non-specific alpha-2 adrenergic receptor antagonist with high affinity for alpha-2A, alpha-2B, and alpha-2C subtypes. It is used as a molecular probe in studies of alpha-2 adrenergic receptors and has been investigated for depression and diabetes.
ABL2	EGIS-11150	Not Approved		0.2330526721378818	A potent inhibitor of adrenergic α1, α2C, 5-HT2A, and 5-HT7 receptors, with functional antagonist activity at these receptors (except 5-HT7 where it acts as an inverse agonist). It exhibits procognitive efficacy in preclinical models of schizophrenia by modulating multiple GPCR pathways in the hippocampal-prefrontal cortex circuit.
ABL2	ARC-239	Not Approved		0.3107368961838424	A selective α2B/α2C adrenergic receptor antagonist with pKi values of 7.06 (α2B) and 6.95 (α2C). It exhibits ~200-fold selectivity over α2A and α2D subtypes and also inhibits 5-HT1A receptors with moderate affinity (Ki=63.1 nM).
ABL2	APRACLONIDINE	Approved	Antiglaucomic Agents	0.3107368961838424	A relatively selective α2-adrenergic agonist with weak α1 activity. It lowers intraocular pressure by reducing aqueous humor production via constriction of ciliary process vessels and increasing uveoscleral outflow. It has minimal central nervous system penetration compared to clonidine.
ABL2	BRL 44408	Not Approved		0.3107368961838424	A potent and selective α2A-adrenergic receptor antagonist (Ki=8.5 nM) with >50-fold selectivity over α2B/2C subtypes. It exhibits antidepressant and analgesic activity by enhancing norepinephrine release in the brain and inhibiting MAPK/ERK signaling in acute lung injury models.
ABL2	RISVODETINIB	Not Approved		0.3107368961838424	An orally active, brain-penetrant tyrosine kinase inhibitor selective for c-ABL1 (IC50=33 nM) and c-ABL2/ARG (IC50=14 nM). It protects dopaminergic neurons by suppressing α-synuclein aggregation and c-ABL activation in Parkinson's disease models.
ABL2	ATIPAMEZOLE	Approved		0.3107368961838424	A selective α2-adrenergic receptor antagonist with high affinity for α2A, α2B, and α2C subtypes. It reverses sedation induced by α2 agonists (e.g., dexmedetomidine) by competitively displacing them from α2 receptors, increasing sympathetic outflow and reversing bradycardia and hypotension.
ABL2	XYLAZINE	Not Approved		0.3107368961838424	A centrally acting α2-adrenergic agonist that stimulates α2 receptors in the brainstem, reducing sympathetic outflow. It induces sedation, analgesia, and muscle relaxation by inhibiting norepinephrine release, leading to decreased heart rate, blood pressure, and respiratory rate.
ABL2	[3H]MK-912	Not Approved		0.3107368961838424	A radiolabeled non-selective α2-adrenergic receptor antagonist with high affinity for α2A, α2B, and α2C subtypes (Ki values 0.42, 0.26, 0.03 nM respectively). Used as a molecular probe to label α2 receptors in binding assays.
ABL2	[125I]P-IODOCLONIDINE	Not Approved		0.3107368961838424	A radioiodinated partial agonist at α2-adrenergic receptors, used as a radioligand to label α2 receptors in tissues. It binds with high affinity to α2B receptors (Kd=0.5 nM) and exhibits partial agonist activity in inhibiting adenylate cyclase.
ABL2	RS79948	Not Approved		0.3107368961838424	A potent and selective α2-adrenergic receptor antagonist with pKi values of 8.7 (α2A), 8.7 (α2B), and 8.4 (α2C). It exhibits >100-fold selectivity over α1 receptors and is used to study α2 receptor function in the central nervous system.
ABL2	ORM-12741	Not Approved		0.4661053442757636	Selective α2C adrenergic receptor antagonist that modulates noradrenergic signaling, potentially improving cognitive function and mood disorders.
ABL2	COMPOUND 24 [PMID: 23441572]	Not Approved		0.4661053442757636	Not available
ABL2	ALL-TRANS-4-OXO-RETINOIC ACID	Not Approved		0.4661053442757636	Bioactive metabolite of vitamin A that induces gene transcription by binding to nuclear retinoic acid receptors (RARs), regulating cell differentiation and proliferation.
ABL2	ORM-10921	Not Approved		0.9322106885515273	Selective α2C adrenergic receptor antagonist with Ki of 1.4 nM, exhibiting antidepressant and antipsychotic-like effects by increasing extracellular dopamine levels in the prefrontal cortex.
ABL2	ORM-13070 C-11	Not Approved		0.9322106885515273	Not available
ABL2	PEGYLATED RECOMBINANT HUMAN ARGINASE I BCT-100	Not Approved		0.9322106885515273	Not available
ALOX5AP	GEMCITABINE	Approved	antineoplastic agent	0.1621235980089612	Nucleoside analog that inhibits DNA synthesis by incorporating into DNA as dFdCTP, causing chain termination, and inhibiting ribonucleotide reductase.
ALOX5AP	IL-3	Not Approved		1.657263446313826	Hematopoietic growth factor that promotes proliferation and differentiation of hematopoietic progenitor cells through activation of JAK2-STAT signaling pathway.
ALOX5AP	FIBOFLAPON SODIUM	Not Approved		7.457685508412219	Not available
ALOX5AP	VELIFLAPON	Not Approved		7.457685508412219	Not available
ALOX5AP	DG031	Not Approved	myocardial infarction prophylaxis,antiinflammatory agent	7.457685508412219	FLAP inhibitor (same as Sodium Veliflapon) that blocks leukotriene production, reducing inflammation.
ALOX5AP	FIBOFLAPON	Not Approved	antiinflammatory agent	7.457685508412219	FLAP (5-lipoxygenase-activating protein) inhibitor that blocks leukotriene synthesis, reducing inflammation in conditions like asthma.
ALOX5AP	FIBOFLAPON	Not Approved		7.457685508412219	FLAP (5-lipoxygenase-activating protein) inhibitor that blocks leukotriene synthesis, reducing inflammation in conditions like asthma.
C3	CLOZAPINE	Approved	Antipsychotic Agents	0.1195963311772864	Atypical antipsychotic that antagonizes dopamine D2 and serotonin 5-HT2A receptors, with additional effects on adrenergic, histaminergic, and muscarinic receptors.
C3	CA2+	Not Approved		0.1450105515524598	Calcium ion that acts as a second messenger, regulating muscle contraction, neurotransmission, and cell signaling through binding to proteins like calmodulin.
C3	FLUFENAMIC ACID	Not Approved		0.1526426858446945	NSAID that inhibits cyclooxygenases (COX) and calcium-activated chloride channels, exerting anti-inflammatory and analgesic effects.
C3	CARBENOXOLONE	Not Approved		0.241684252587433	Inhibits 11β-hydroxysteroid dehydrogenase, increasing glucocorticoid activity; also inhibits gap junction communication.
C3	OCTANOL	Not Approved		0.2762105743856377	Not applicable (industrial solvent, not a therapeutic drug)
C3	COMPSTATIN	Not Approved		11.60084412419678	Cyclic peptide that inhibits complement component C3 activation, preventing cleavage into C3a and C3b.
C3	PEGCETACOPLAN	Approved		2.900211031049196	Pegylated C3 inhibitor that blocks complement activation, used in paroxysmal nocturnal hemoglobinuria and geographic atrophy.
C3	AL-78898A	Not Approved	for treatment of age-related macular degeneration	5.800422062098392	Compstatin derivative and potent complement C3 inhibitor, used in age-related macular degeneration research.
C3	AMY-101	Not Approved		5.800422062098392	Peptidic C3 inhibitor (CP40) that blocks complement activation, investigated for periodontitis and COVID-19.
CCL2	RISPERIDONE	Approved	Antipsychotic Agents,antipsychotic agent	0.3895805862603398	Atypical antipsychotic with high affinity for 5-HT2A and D2 receptors, used in schizophrenia and bipolar disorder.
CCL2	RECOMBINANT MONOCYTE CHEMOATTRACTANT PROTEIN-1	Not Approved		1.087579136643448	Chemokine that recruits monocytes and macrophages via CCR2 receptor, involved in inflammation and immune response.
CCL2	EMAPTICAP PEGOL	Not Approved	for treatment of kidney disease	17.40126618629517	CCL2 inhibitor (spiegelmer) that neutralizes MCP-1, reducing monocyte recruitment in inflammatory diseases.
CCL2	CARLUMAB	Not Approved		17.40126618629517	Monoclonal antibody targeting CCL2, inhibiting monocyte infiltration (discontinued development).
CCL2	RS-504393	Not Approved		2.900211031049196	Selective CCR2 antagonist with IC50 of 89 nM, inhibiting MCP-1-induced chemotaxis.
CCL2	BINDARIT	Not Approved		4.350316546573794	Inhibits MCP-1 synthesis via NF-κB pathway downregulation, reducing monocyte recruitment in inflammation.
CCL4	CYCLOSPORINE	Approved	immunosuppressant,opthalmological agent	0.4000291077309236	Calcineurin inhibitor that suppresses T-cell activation by inhibiting NFAT translocation, used as immunosuppressant.
CCL4	EPOETIN ALFA	Approved	for treatment of anemia,Antianemic Agents,for treatment of stroke,erythropoietic agent	1.023603893311481	Recombinant erythropoietin that stimulates erythroid progenitor cell proliferation and differentiation, increasing red blood cell production.
CCL4	CLODRONIC ACID	Approved	antineoplastic agent	3.163866579326396	Bisphosphonate that inhibits osteoclast activity, reducing bone resorption in osteoporosis and bone metastases.
CD14	LOVASTATIN	Approved	anticholesterolaemic agent	0.2433743522558765	HMG-CoA reductase inhibitor that reduces cholesterol synthesis and increases LDL receptor expression.
CD14	FLUTICASONE	Approved	for treatment of symptomatic exophthalmos associated with thyroid-related eye disease,bronchodilator,glucocorticoid,antiinflammatory agent	0.499557880946273	Glucocorticoid receptor agonist that inhibits pro-inflammatory cytokines and reduces inflammation in asthma and dermatitis.
CD14	VB-201	Not Approved	antipsoriatic agent	1.186449967247398	TLR-2 antagonist that inhibits CD14-dependent innate immune activation, investigated for atherosclerosis.
CD14	TIAGABINE HYDROCHLORIDE	Approved	Anticonvulsants	1.581933289663198	GABA transporter GAT-1 inhibitor that increases synaptic GABA levels, used as anticonvulsant.
CD14	CI-966	Not Approved		1.581933289663198	GAT-1 inhibitor that enhances GABA activity; discontinued due to severe psychiatric side effects.
CD14	IC14	Not Approved	immunosuppressant	14.23739960696878	Anti-CD14 monoclonal antibody that blocks LPS-induced inflammation, investigated for sepsis and COVID-19.
CD14	SKF89976A	Not Approved		2.372899934494797	A selective GABA transporter (GAT-1) inhibitor with IC50 values of 0.28 μM, 137.34 μM and 202.8 μM for GAT-1, GAT-2 and GAT-3 respectively. Weakly inhibits serotonin transporter (SERT), noradrenaline transporter (NET), and dopamine transporter (DAT).
CD14	(R/S) EF-1500	Not Approved		2.372899934494797	A selective GABA transporter (GAT-1) inhibitor with IC50 values of 0.28 μM, 137.34 μM and 202.8 μM for GAT-1, GAT-2 and GAT-3 respectively. Weakly inhibits serotonin transporter (SERT), noradrenaline transporter (NET), and dopamine transporter (DAT).
CD14	(R)-EF-1520	Not Approved		2.372899934494797	Inhibitor of betaine transporter (BGT1) and GABA transporter 1 (GAT1).
CD14	(S)-EF-1520	Not Approved		2.372899934494797	Inhibitor of betaine transporter (BGT1) and GABA transporter 1 (GAT1).
CD14	NNC-711	Not Approved		4.745799868989594	A potent and selective inhibitor of GABA uptake by GAT-1 with anticonvulsant and cognition-enhancing activity.
CXCL2	CYCLOSPORINE	Approved	immunosuppressant,opthalmological agent	0.1000072769327309	A calcineurin inhibitor that suppresses T-cell activation by inhibiting interleukin-2 production, used as an immunosuppressant in organ transplantation and autoimmune diseases.
CXCL2	STAUROSPORINE	Not Approved		0.3107368961838425	A broad-spectrum protein kinase inhibitor, particularly inhibiting protein kinase C (PKC) by preventing ATP binding, with antitumor activity.
CXCL2	ALTEPLASE	Approved	Thrombolytic agent	0.4143158615784565	A recombinant tissue plasminogen activator that converts plasminogen to plasmin, promoting fibrin clot dissolution.
CXCL2	DEFEROXAMINE	Approved		0.5118019466557405	A chelating agent that binds trivalent iron and aluminum, forming stable complexes excreted via the kidneys.
CXCL2	BACILLUS CALMETTE-GUERIN ANTIGEN	Not Approved		0.725052757762299	Induces a local immune response involving macrophages, T cells, and cytokines, used in bladder cancer immunotherapy.
CXCL2	RECOMBINANT FIBROBLAST GROWTH FACTOR 2	Not Approved		0.790966644831599	Binds to fibroblast growth factor receptors (FGFRs), activating MAPK/ERK and PI3K/AKT pathways to promote cell proliferation, angiogenesis, and tissue repair.
CXCL2	DEXTRAN SULFATE SODIUM	Not Approved		1.087579136643448	Induces intestinal epithelial injury and inflammation by activating macrophages and T lymphocytes; used in experimental colitis models.
CXCL2	RECOMBINANT NEUROTROPHIC FACTOR	Not Approved		1.740126618629517	Binds to neurotrophic factor receptors (e.g., Trk), promoting neuronal survival, differentiation, and axon growth.
CXCL2	IL-13	Not Approved		2.175158273286897	Binds to IL-13Rα1/IL-4Rα receptor complex, activating STAT6 signaling to regulate allergic inflammation, mucus production, and fibrosis.
CXCL2	BATIMASTAT	Not Approved		2.175158273286897	A matrix metalloproteinase inhibitor that targets multiple MMP enzymes including stromelysin-1, neutrophil collagenase, and macrophage metalloelastase, inhibiting tumor angiogenesis and metastasis.
CXCL2	SLR14	Not Approved		4.350316546573794	A circular RNA molecule that triggers the production of interferons, activating the innate immune response to viral infections by stimulating interferon-producing cells.
CXCL2	BETA-GLUCAN	Not Approved		4.350316546573794	Biological response modifier that binds to Dectin-1 receptors, modulating immune responses by stimulating phagocytosis, cytokine release, and enhancing adaptive immunity.
CXCL8	FLUOROURACIL	Approved		0.01097640844383631	Antimetabolite that inhibits thymidylate synthase, blocking deoxythymidine monophosphate (dTMP) synthesis, leading to DNA replication inhibition and cell death.
CXCL8	PACLITAXEL	Approved	for treatment of peripheral arterial disease (PAD),DMARD,antiinflammatory agent,antineoplastic agent	0.01157512163168193	Promotes tubulin polymerization and stabilizes microtubules, disrupting normal microtubule dynamics required for cell division and leading to cell cycle arrest.
CXCL8	COLCHICINE	Approved	for treatment of gout	0.01224291711043281	Inhibits beta-tubulin polymerization into microtubules, preventing neutrophil activation, degranulation, and migration in inflammatory responses.
CXCL8	TRETINOIN	Approved	for treatment of acne	0.01399190526906607	Binds to and activates retinoic acid receptors (RARα, RARβ, RARγ), inducing cell differentiation and decreasing proliferation in epithelial tissues and leukemia cells.
CXCL8	ASPIRIN	Approved	NSAID	0.01430633010657318	Non-selective cyclooxygenase (COX) inhibitor, reducing prostaglandin synthesis and inhibiting platelet aggregation by acetylating platelet COX-1.
CXCL8	CYCLOPHOSPHAMIDE ANHYDROUS	Approved		0.01571930098129646	Not available
CXCL8	IBUPROFEN, SODIUM SALT	Approved	NSAID	0.01632388948057709	Not available
CXCL8	RIBAVIRIN	Approved		0.01675346551953964	Nucleoside analog that interferes with viral RNA synthesis and capping, inhibiting viral replication in RNA viruses including hepatitis C and respiratory viruses.
CXCL8	DIPYRIDAMOLE	Approved	antithrombotic,anticoagulant	0.02273684606223237	Phosphodiesterase inhibitor that increases cAMP levels, reducing platelet aggregation and improving blood flow by decreasing blood viscosity.
CXCL8	VITAMIN A	Approved		0.02357895147194468	Not available
CXCL8	ACETAMINOPHEN	Approved	analgesic	0.02448583422086563	Inhibits central cyclooxygenase (COX) enzymes, particularly COX-3, reducing prostaglandin synthesis in the central nervous system, producing analgesic and antipyretic effects.
CXCL8	ANTIDEPRESSANT AGENT	Not Approved		0.02448583422086563	Enhances synaptic levels of monoamine neurotransmitters (serotonin, norepinephrine, dopamine) through reuptake inhibition or MAO inhibition, leading to neuroplastic adaptations.
CXCL8	EMODIN	Not Approved		0.02448583422086563	Exerts multiple effects including anti-inflammatory, antioxidant, and anticancer activities through modulation of NF-κB, MAPK, and PI3K/Akt signaling pathways.
CXCL8	TETRADECANOYLPHORBOL ACETATE	Not Approved		0.0276796386844568	Activates protein kinase C (PKC) by mimicking diacylglycerol, stimulating cell proliferation and differentiation; used as a tumor promoter in research.
CXCL8	VERAPAMIL	Approved	antihypertensive agent	0.02829474176633362	Calcium channel blocker that inhibits L-type calcium channels, reducing intracellular calcium influx in cardiac and vascular smooth muscle, causing vasodilation and negative chronotropy.
CXCL8	PAZOPANIB	Approved	antineoplastic agent	0.03350693103907929	Multi-targeted tyrosine kinase inhibitor that blocks VEGFR, PDGFR, and c-Kit, inhibiting angiogenesis and tumor cell proliferation in renal cell carcinoma and soft tissue sarcoma.
CXCL8	OMEPRAZOLE	Approved	antiulcer agent,Proton pump inhibitor	0.03441252376986522	Proton pump inhibitor that irreversibly inhibits gastric H+/K+-ATPase, reducing gastric acid secretion by blocking the final step of acid production.
CXCL8	METHYLENE BLUE ANHYDROUS	Approved		0.03441252376986522	Converts methemoglobin to hemoglobin at low concentrations; inhibits nitric oxide synthase and guanylate cyclase, restoring vascular tone in vasoplegia.
CXCL8	CETUXIMAB	Approved	antineoplastic agent	0.03441252376986522	Monoclonal antibody that competitively binds to epidermal growth factor receptor (EGFR), inhibiting ligand binding and downstream signaling pathways involved in cell proliferation.
CXCL8	MIDAZOLAM HYDROCHLORIDE	Approved	Anesthesia; Hypnotics and Sedatives,Adjuvants	0.03536842720791702	Binds to benzodiazepine sites on GABA-A receptors, enhancing GABAergic inhibition by increasing chloride ion channel opening frequency, producing sedative and anxiolytic effects.
CXCL8	PENTOXIFYLLINE	Approved	for treatment of amyotrophic lateral sclerosis (ALS)	0.0363789536995718	Improves blood flow by reducing blood viscosity through increasing red blood cell flexibility and decreasing platelet aggregation; inhibits phosphodiesterase and TNF-α production.
CXCL8	ALPRAZOLAM	Approved	hypnotic,sedative,anxiolytic	0.0374489229260298	Benzodiazepine that positive allosterically modulates GABA-A receptors, enhancing inhibitory neurotransmission in the central nervous system, producing anxiolytic and sedative effects.
CXCL8	SUNITINIB	Approved	antineoplastic agent	0.03978948060890665	Multi-targeted receptor tyrosine kinase inhibitor targeting VEGFR, PDGFR, KIT, and FLT3, inhibiting angiogenesis and tumor cell proliferation in renal cell carcinoma and GIST.
CXCL8	FENTANYL CITRATE	Approved	adjuvant to anesthesia,opioid,analgesic	0.04244211264950044	Potent mu-opioid receptor agonist that inhibits pain transmission by binding to opioid receptors in the central nervous system, producing analgesia and respiratory depression.
CXCL8	PYROGALLOL	Approved		0.04244211264950044	Inhibits DNA synthesis in rapidly proliferating cells, exerting keratolytic effects in dermatological conditions by reducing hyperkeratosis.
CXCL8	DACARBAZINE	Approved	Antineoplastic Agents	0.04244211264950044	Alkylating agent that forms methyl adducts with DNA, particularly at guanine residues, disrupting DNA replication and inducing cell death in malignant melanoma and Hodgkin's disease.
CXCL8	LANSOPRAZOLE	Approved	Proton pump inhibitor,antiulcer agent	0.04390563377534527	Proton pump inhibitor that irreversibly inhibits gastric H+/K+-ATPase, suppressing gastric acid secretion and promoting healing of peptic ulcers and GERD.
CXCL8	FENRETINIDE	Approved	antineoplastic agent	0.04715790294388937	Inhibits cancer cell growth through retinoid-receptor-dependent and independent mechanisms, inducing apoptosis in both ER-positive and ER-negative breast cancer cells.
CXCL8	BEVACIZUMAB	Approved	antineoplastic agent	0.04774737673068798	Humanized monoclonal antibody that binds to VEGF-A, inhibiting angiogenesis and tumor vascularization by preventing VEGF receptor activation.
CXCL8	TROGLITAZONE	Approved		0.04897166844173127	PPARγ agonist that improves insulin sensitivity by regulating glucose and lipid metabolism; withdrawn due to hepatotoxicity.
CXCL8	RECOMBINANT CYTOKINE	Not Approved		0.04897166844173127	Activates immune cells (e.g., NK cells, T cells) and stimulates cytokine production, enhancing innate and adaptive immune responses.
CXCL8	BROXURIDINE	Not Approved		0.05305264081187554	Thymidine analog incorporated into replicating DNA, inhibiting DNA synthesis and used as a radiosensitizer in cancer research.
CXCL8	E319	Not Approved		0.05787560815840969	Tertiary butylhydroquinone (TBHQ), acts as an antioxidant by inhibiting lipid peroxidation in food preservation.
CXCL8	METHIMAZOLE	Approved	Antithyroid Agents	0.06063158949928633	Inhibits thyroid peroxidase, blocking iodination of tyrosine residues and thyroid hormone (T3/T4) synthesis in hyperthyroidism.
CXCL8	RECOMBINANT INTERLEUKIN-1	Not Approved	antineoplastic agent	0.07073685441583405	Induces β-endorphin secretion, modulates immune responses, and mediates inflammatory processes by activating target cells via IL-1 receptors.
CXCL8	TERFENADINE	Approved	Anti-Allergic Agents	0.07073685441583405	H1 histamine receptor antagonist that blocks histamine-mediated allergic reactions; superseded due to cardiac arrhythmia risk.
CXCL8	NAPROXEN SODIUM	Approved	NSAID,antimigraine agent	0.0748978458520596	Non-selective COX inhibitor that reduces prostaglandin synthesis, exerting anti-inflammatory, analgesic, and antipyretic effects.
CXCL8	CLARITHROMYCIN	Approved		0.0748978458520596	Macrolide antibiotic that binds to bacterial 50S ribosomal subunit, inhibiting protein synthesis and bacterial growth.
CXCL8	DANAZOL	Approved	Antineoplastic Agent,Antiendometriosis Agent	0.07957896121781331	Suppresses pituitary gonadotropin release, reducing ovarian estrogen production; exhibits antiestrogenic and androgenic properties in endometriosis treatment.
CXCL8	ALL-TRANS-RETINAL	Not Approved		0.09094738424892951	Light-absorbing chromophore in rhodopsin that undergoes photoisomerization, initiating visual signal transduction in retinal photoreceptors.
CXCL8	GP-120 ANTIGEN	Not Approved		0.09794333688346255	HIV envelope glycoprotein that mediates viral entry by binding to CD4 receptors and chemokine co-receptors on target cells.
CXCL8	CHLORDANE	Not Approved		0.106105281623751	Insecticide that blocks voltage-gated sodium channels in insects, disrupting nerve impulse transmission and causing paralysis.
CXCL8	LEFLUNOMIDE	Approved	Antirheumatic Agents	0.106105281623751	Inhibits dihydroorotate dehydrogenase, blocking de novo pyrimidine synthesis and suppressing T-cell proliferation in rheumatoid arthritis.
CXCL8	CHEMBL:CHEMBL1902074	Not Approved		0.106105281623751	Not found in search results
CXCL8	HYDROQUINONE	Approved		0.1123467687780893	Inhibits tyrosinase activity, reducing melanin synthesis and used topically for skin depigmentation in hyperpigmentary disorders.
CXCL8	CEFTRIAXONE	Approved		0.1157512163168193	Third-generation cephalosporin that inhibits bacterial cell wall synthesis by binding to penicillin-binding proteins, exerting broad-spectrum antibacterial activity.
CXCL8	PAMIDRONATE	Approved	Bisphosphonates	0.1157512163168193	Bisphosphonate that binds to hydroxyapatite, inhibiting osteoclast-mediated bone resorption in hypercalcemia and osteolytic lesions.
CXCL8	MEDROXYPROGESTERONE ACETATE	Approved		0.1273263379485013	A progestin that binds to progesterone receptors, inhibiting gonadotropin-releasing hormone (GnRH) secretion, preventing follicular maturation and ovulation, and altering the endometrium to prevent implantation.
CXCL8	QUESTIOMYCIN B	Not Approved		0.1273263379485013	Algicidal compound produced by marine bacteria that inhibits the growth of harmful algae; exact mechanism not fully characterized.
CXCL8	HARMINE HYDROCHLORIDE	Not Approved		0.1273263379485013	Inhibits monoamine oxidase (MAO), particularly MAO-B, and acts as a competitive inhibitor of DYRK1A kinase; also modulates 5-HT2A serotonin receptors.
CXCL8	ENDOSULFAN	Not Approved		0.1273263379485013	Organochlorine insecticide that blocks GABA-gated chloride channels in insects, disrupting neuronal function and causing neurotoxicity.
CXCL8	IONOMYCIN	Not Approved		0.1414737088316681	Calcium ionophore that facilitates Ca²⁺ transport across cell membranes and releases intracellular calcium stores, activating calcium-dependent signaling pathways.
CXCL8	HISTONE DEACETYLASE INHIBITOR	Not Approved		0.1414737088316681	Inhibits histone deacetylases, leading to increased histone acetylation, chromatin relaxation, and altered gene expression; induces cancer cell differentiation and apoptosis.
CXCL8	DICYCLOHEXYLCARBODIIMIDE	Not Approved		0.1591579224356266	Organic coupling reagent that activates carboxylic acids to form amide bonds via O-acylisourea intermediates; used in peptide synthesis.
CXCL8	DINITRO CRESOL	Not Approved		0.1591579224356266	Herbicide that inhibits photosynthetic electron transport between photosystem II and plastoquinone; also acts as an uncoupler of oxidative phosphorylation.
CXCL8	ALDRIN	Not Approved		0.1591579224356266	Organochlorine insecticide that is metabolized to dieldrin, which disrupts GABAergic neurotransmission by inhibiting GABA receptors in the central nervous system.
CXCL8	13-CIS-RETINAL	Not Approved		0.1591579224356266	Retinoid that binds to retinoic acid receptors (RARs), regulating gene expression involved in cell differentiation and proliferation; used in acne treatment.
CXCL8	DICHLORVOS	Not Approved		0.1591579224356266	Organophosphate insecticide that inhibits acetylcholinesterase, leading to accumulation of acetylcholine and disruption of cholinergic neurotransmission.
CXCL8	CORONOPILIN	Not Approved		0.1591579224356266	Sesquiterpenoid lactone with anticancer activity; inhibits NF-κB transcriptional activity and induces apoptosis in cancer cells.
CXCL8	ACE INHIBITOR	Not Approved		0.181894768497859	Inhibits angiotensin-converting enzyme (ACE), preventing conversion of angiotensin I to angiotensin II, resulting in vasodilation and reduced aldosterone secretion.
CXCL8	YANGONIN	Not Approved		0.2122105632475021	Kavalactone that acts as a selective CB1 cannabinoid receptor agonist, inhibits MAO-B, and modulates GABA_A receptor activity; exhibits neuroprotective and anti-inflammatory effects.
CXCL8	HEPTACHLOR	Not Approved		0.2122105632475021	Organochlorine insecticide metabolized to heptachlor epoxide, which disrupts central nervous system function by inhibiting GABA receptors.
CXCL8	BINETRAKIN	Not Approved		0.2546526758970026	Recombinant interleukin-4 (IL-4) analog that stimulates B-cell proliferation, enhances antigen presentation, and modulates immune responses.
CXCL8	CANERTINIB DIHYDROCHLORIDE	Not Approved		0.2546526758970026	Irreversible inhibitor of EGFR and ErbB2 tyrosine kinases with IC50 values of 7.4 nM and 9 nM, respectively; inhibits receptor autophosphorylation and downstream signaling.
CXCL8	RO 31-8220	Not Approved		0.3183158448712532	Potent pan-PKC inhibitor (IC50 values: PKCα=5 nM, PKCβI=24 nM) that also inhibits MSK1, GSK3β, and S6K1; induces apoptosis in cancer cells.
CXCL8	BIOFLAVONOID	Not Approved		0.3183158448712532	Polyphenolic antioxidants that scavenge free radicals, inhibit lipid peroxidation, and modulate inflammatory signaling pathways; exhibit cardioprotective and anticancer effects.
CXCL8	MANNOSE-BINDING LECTIN	Not Approved		0.3183158448712532	Activates the lectin complement pathway by binding to mannose residues on pathogen surfaces, leading to complement activation, opsonization, and pathogen clearance.
CXCL8	RECOMBINANT INTERFERON ALFA	Not Approved		0.3183158448712532	Binds to type I interferon receptors (IFNAR1/2), activating JAK-STAT signaling to induce interferon-stimulated genes (ISGs), exerting antiviral, antiproliferative, and immunomodulatory effects.
CXCL8	RANIBIZUMAB	Approved	for treatment of age-related macular degeneration	0.4244211264950043	Recombinant humanized monoclonal antibody fragment that binds to vascular endothelial growth factor A (VEGF-A), preventing receptor activation and inhibiting neovascularization.
CXCL8	CIDOFOVIR ANHYDROUS	Approved		0.6366316897425065	Nucleoside analog that inhibits viral DNA polymerase by competing with deoxycytidine triphosphate, preventing viral DNA chain elongation; active against CMV and HSV.
CXCL8	ADAKITUG	Not Approved		0.6366316897425065	Mechanism not fully characterized; likely targets P-selectin to inhibit leukocyte adhesion and vaso-occlusive crises (possible misspelling of 'Adakveo').
CXCL8	D-ALPHA-TOCOPHEROL ACETATE	Not Approved		0.6366316897425065	Fat-soluble antioxidant converted to alpha-tocopherol, which neutralizes free radicals and protects cell membranes from oxidative damage.
CXCL8	DEOXYSPERGUALIN	Not Approved		0.6366316897425065	Immunosuppressant that binds to HSC70, inhibiting T-cell proliferation by blocking progression from G0/G1 to S phase of the cell cycle.
CXCL8	ALPHA-TOCOPHEROL ACETATE	Approved		0.6366316897425065	Ester form of vitamin E that acts as an antioxidant, protecting cell membranes from lipid peroxidation after conversion to active alpha-tocopherol.
CXCL8	MDX-018	Not Approved		0.6366316897425065	Fully human monoclonal antibody targeting interleukin-8 (IL-8), inhibiting inflammation and tumor growth by blocking IL-8-mediated signaling.
CXCL8	RECOMBINANT LYMPHOTOXIN BETA	Not Approved		0.6366316897425065	Activates lymphotoxin beta receptor (LTβR), triggering NF-κB signaling to regulate lymphoid organogenesis and immune responses.
CXCL8	FOSCARNET	Approved		1.273263379485013	Pyrophosphate analog that reversibly inhibits viral DNA polymerase by binding to the pyrophosphate site, blocking viral DNA synthesis without requiring phosphorylation.
CXCL8	KLEBSIELLA PNEUMONIAE GLYCOPROTEIN	Not Approved		1.273263379485013	Mechanism not clearly defined (likely a bacterial component rather than a therapeutic drug)
CXCL8	ABX-IL8	Not Approved		1.273263379485013	IL-8 inhibitor; blocks interleukin-8 receptors to reduce inflammation and angiogenesis in tumors
CXCL8	ALUMINUM HYDROXIDE	Approved		1.273263379485013	Antacid that neutralizes gastric acid by dissociating into Al3+ and OH- ions; also acts as an adjuvant to enhance immune response
CXCL8	TALC	Approved		1.273263379485013	Not available
CXCL8	PROTECTIVE AGENT	Not Approved		1.273263379485013	Not available
F13A1	ASPIRIN	Approved	NSAID	0.5865595343695004	Irreversibly inhibits cyclooxygenase (COX) enzymes, reducing prostaglandin synthesis and platelet aggregation
F13A1	CLOPIDOGREL	Approved	antithrombotic,antiplatelet agent	0.9943580677882958	Irreversibly inhibits platelet ADP receptors, preventing glycoprotein IIb/IIIa complex activation and platelet aggregation
F13A1	FACTOR XIII, HUMAN	Approved		17.40126618629517	Activated by thrombin to cross-link fibrin and stabilize blood clots, enhancing hemostasis
FN1	OCRIPLASMIN	Approved		0.211351411169577	Proteolytic enzyme that degrades fibronectin and laminin at the vitreoretinal interface, dissolving vitreomacular adhesions
FN1	DACARBAZINE	Approved	Antineoplastic Agents	0.2677117874814643	Alkylating agent that forms DNA adducts, disrupting DNA replication and inducing apoptosis in cancer cells
FN1	AS1409	Not Approved	antineoplastic agent	1.338558937407321	Fusion protein targeting EDB-fibronectin on tumor vessels, delivering IL-12 to induce anti-tumor immune response
FN1	ONFEKAFUSP ALFA	Not Approved		4.015676812221964	L19 antibody-TNF-α fusion protein that targets EDB-fibronectin on tumor vasculature, inducing vascular shutdown and anti-tumor activity
FN1	COMPOUND 28 [PMID: 16460935]	Not Approved		4.015676812221964	Mechanism not available (original literature PMID: 16460935 not accessible)
FN1	L19TNFA	Not Approved		4.015676812221964	Immunocytokine targeting EDB-fibronectin, delivering TNF-α to induce tumor necrosis and immune activation
FN1	RADRETUMAB	Not Approved		4.015676812221964	Radiolabeled antibody targeting EDB-fibronectin, delivering 131I radiation to tumor cells
FN1	DAROMUN	Not Approved		4.015676812221964	Combination of L19-IL2 and L19-TNF-α; targets EDB-fibronectin to activate local immune response against tumors
FN1	SUTIMLIMAB	Not Approved		4.015676812221964	Monoclonal antibody inhibiting complement component C1s, preventing classical complement pathway activation in cold agglutinin disease
FN1	MU-BC-1	Not Approved		4.015676812221964	Mechanism not clearly defined (possible misnomer; BC-1 is a selective estrogen receptor modulator activating antioxidant pathways)
FN1	AS-1409	Not Approved		4.015676812221964	Not available
FN1	L19SIP 131I	Not Approved		4.015676812221964	Not available
FN1	L19IL2	Not Approved		8.031353624443929	A recombinant fusion protein consisting of the L19 single-chain variable fragment (scFv) antibody targeting the extra-domain B (ED-B) of fibronectin fused to interleukin-2 (IL-2). It selectively accumulates in tumor neovasculature, activates regulatory T cells in the tumor microenvironment, and induces anti-tumor immune responses, particularly when combined with radiotherapy or CTLA-4 blockade.
FOSB	ODANACATIB	Not Approved		17.40126618629517	A selective inhibitor of cathepsin K, a cysteine protease secreted by osteoclasts that degrades collagen in the bone matrix. By binding to the active site of cathepsin K, it inhibits bone resorption without affecting bone formation, leading to increased bone mineral density and reduced fracture risk in osteoporosis.
HBEGF	NVP-TAE684	Not Approved		0.01583853111616673	A potent and selective inhibitor of anaplastic lymphoma kinase (ALK) with IC50 values of 2-10 nM in ALK-dependent cell lines. It induces cell cycle arrest and apoptosis by inhibiting ALK phosphorylation. Also inhibits LRRK2 and c-Fes kinases.
HBEGF	CETUXIMAB	Approved	antineoplastic agent	0.0440910460801398	A chimeric monoclonal antibody that competitively binds to the epidermal growth factor receptor (EGFR), blocking ligand binding and downstream signaling pathways (e.g., Ras-Raf-MEK-ERK). It also induces antibody-dependent cellular cytotoxicity (ADCC) by recruiting immune effector cells to EGFR-expressing tumor cells.
HBEGF	CRIZOTINIB	Approved	antineoplastic agent	0.06525474819860691	A tyrosine kinase inhibitor targeting ALK, ROS1, and c-MET. It inhibits phosphorylation of these receptors, blocking downstream signaling pathways involved in cell proliferation and survival, particularly in tumors with ALK or ROS1 gene rearrangements.
HBEGF	PANITUMUMAB	Approved	antineoplastic agent	0.08156843524825864	A fully human monoclonal antibody that binds to EGFR, preventing ligand binding and inducing receptor internalization. It inhibits EGFR-mediated signaling pathways, leading to reduced cell proliferation, angiogenesis, and induction of apoptosis in EGFR-expressing colorectal cancer cells.
HBEGF	GILTERITINIB	Approved		0.09063159472028738	A tyrosine kinase inhibitor targeting FLT3 (including ITD and TKD mutations) and AXL. It inhibits FLT3 receptor signaling and proliferation of FLT3-mutated leukemic cells, inducing apoptosis. Used in relapsed/refractory acute myeloid leukemia with FLT3 mutations.
HBEGF	ANTISERUM	Not Approved		0.09322106885515274	A serum containing polyclonal antibodies raised against specific antigens. It exerts its effects through neutralization of toxins, agglutination of pathogens, opsonization for phagocytosis, or complement-mediated lysis, depending on the target antigen.
HBEGF	CERITINIB	Approved		0.09596286499795134	A second-generation ALK tyrosine kinase inhibitor that inhibits autophosphorylation of ALK and phosphorylation of downstream STAT3. It overcomes crizotinib resistance mutations and is used in ALK-positive non-small cell lung cancer progressing on crizotinib.
HBEGF	REPOTRECTINIB	Approved		0.1165263360689409	A next-generation macrocyclic tyrosine kinase inhibitor targeting ROS1 and TRK A/B/C. Its rigid structure enables binding to the ATP pocket, circumventing resistance mutations (e.g., solvent-front and gatekeeper mutations) in ROS1- or TRK-fusion positive tumors.
HBEGF	LORLATINIB	Approved		0.1254899003819364	A third-generation tyrosine kinase inhibitor targeting ALK and ROS1, overcoming resistance mutations (e.g., G1202R) and penetrating the blood-brain barrier. It inhibits ALK phosphorylation and downstream signaling, inducing tumor regression in ALK-positive NSCLC, including brain metastases.
HBEGF	BRIGATINIB	Approved		0.1483062459059248	A tyrosine kinase inhibitor targeting ALK, ROS1, and EGFR (including T790M). It inhibits ALK autophosphorylation and downstream signaling, overcoming resistance mutations and reducing tumor burden, including intracranial metastases in ALK-positive NSCLC.
HBEGF	ALECTINIB	Approved		0.1631368704965173	A selective ALK tyrosine kinase inhibitor that blocks ALK fusion proteins and resistance mutations (e.g., L1196M). It inhibits downstream signaling (STAT3, AKT, ERK) and penetrates the blood-brain barrier, used in ALK-positive NSCLC.
HBEGF	BELIZATINIB	Not Approved		0.1631368704965173	A dual inhibitor of ALK (IC50=0.7 nM) and TRK A/B/C (IC50<3 nM), blocking ALK- and TRK-mediated signaling pathways to inhibit proliferation of ALK/TRK-overexpressing tumor cells.
HBEGF	COMPOUND 25B [PMID: 22564207]	Not Approved		0.2039210881206466	A potent and selective inhibitor of anaplastic lymphoma kinase (ALK) with >600-fold selectivity over insulin receptor (IR). It inhibits ALK phosphorylation and downstream signaling, exhibiting significant oral antitumor efficacy in ALK-positive ALCL xenograft models.
HBEGF	COMPOUND 8E [PMID: 24432909]	Not Approved		0.2330526721378818	A potent aminopyridine ALK inhibitor designed to overcome crizotinib-resistant ALK mutations (e.g., L1196M). It inhibits kinase activity of mutant ALK variants and exhibits robust tumor growth inhibition in crizotinib-resistant cell lines.
HBEGF	AZD3463	Not Approved		0.3262737409930346	A dual ALK/IGF1R inhibitor (ALK Ki=0.75 nM) that overcomes crizotinib resistance mutations (e.g., L1196M). It induces apoptosis and autophagy in ALK-positive tumor cells.
HBEGF	GSK-1838705A	Not Approved		0.3262737409930346	A potent inhibitor of IGF1R, IR, and ALK with IC50s of 2.0 nM, 1.6 nM, and 0.5 nM, respectively. It blocks downstream AKT/ERK signaling, inhibiting proliferation in IGF1R/ALK-driven tumors.
HBEGF	IRUPLINALKIB	Not Approved		0.4078421762412932	An oral ALK/ROS1 inhibitor (IC50=5.38-16.74 nM) targeting mutant ALK (e.g., L1196M) and ROS1 fusions. It also inhibits MATE1 and P-gp transporters, used in ALK/ROS1-positive NSCLC.
HBEGF	COMPOUND 5N [PMID: 20483621]	Not Approved		0.5437895683217243	Potent and selective inhibitors of anaplastic lymphoma kinase (ALK) belonging to the tetrahydropyrido[2,3-b]pyrazine class. They inhibit ALK with IC50 values of ~10 nM (enzyme) and ~150 nM (cell), blocking ALK-mediated signaling pathways.
HBEGF	COMPOUND 15 [PMID: 24900237]	Not Approved		0.5437895683217243	A selective inhibitor of mutant epidermal growth factor receptor (EGFR) with T790M mutation, overcoming resistance to first-generation EGFR inhibitors. It binds to the ATP pocket of EGFR, inhibiting tyrosine kinase activity and downstream signaling.
HBEGF	CEP-37440	Not Approved		0.8156843524825864	A dual ALK/Focal Adhesion Kinase (FAK) inhibitor, disrupting ALK- and FAK-mediated signaling pathways to inhibit proliferation and migration of ALK/FAK-overexpressing tumor cells.
HBEGF	COMPOUND 5G [PMID: 20483621]	Not Approved		0.8156843524825864	Potent and selective inhibitors of anaplastic lymphoma kinase (ALK) belonging to the tetrahydropyrido[2,3-b]pyrazine class. They inhibit ALK with IC50 values of ~10 nM (enzyme) and ~150 nM (cell), blocking ALK-mediated signaling pathways.
HBEGF	ENSARTINIB	Not Approved		0.8156843524825864	A potent ALK inhibitor (IC50<0.4 nM) targeting ALK fusions and resistance mutations (e.g., L1196M). It also inhibits MET, ABL, and ROS1, inducing apoptosis in ALK-positive tumors.
HBEGF	COMPOUND 5M [PMID: 20483621]	Not Approved		0.8156843524825864	Potent and selective inhibitors of anaplastic lymphoma kinase (ALK) belonging to the tetrahydropyrido[2,3-b]pyrazine class. They inhibit ALK with IC50 values of ~10 nM (enzyme) and ~150 nM (cell), blocking ALK-mediated signaling pathways.
HBEGF	COMPOUND 17 [PMID: 34176264]	Not Approved		1.631368704965172	Alectinib-based PROTAC degrader that induces ubiquitination and degradation of ALK via the proteasome system. It exhibits potent antiproliferative activity in ALK-dependent cell lines and significant tumor growth inhibition in Karpas 299 xenograft models.
HBEGF	NELADALKIB	Not Approved		1.631368704965172	A brain-penetrant ALK inhibitor active against Lorlatinib-resistant mutations (G1202R/L1196M). It selectively inhibits ALK with minimal TRK cross-reactivity, inducing regression in ALK-positive tumors.
HBEGF	UNECRITINIB	Not Approved		1.631368704965172	A multi-tyrosine kinase inhibitor targeting ROS1, ALK, and c-MET. It inhibits ROS1 fusion proteins and ALK mutations (e.g., L1196M), inducing apoptosis in ROS1-positive NSCLC cells.
HBEGF	ANTI-HBEGF MONOCLONAL ANTIBODY U3-1565	Not Approved		1.631368704965172	Not available
HBEGF	ZOTIZALKIB	Not Approved		1.631368704965172	A third-generation ALK inhibitor with high potency against wild-type ALK (IC50=1.4 nM) and resistant mutations (e.g., G1202R, L1196M; IC50=0.3 nM). It penetrates the blood-brain barrier, inhibiting ALK-mediated signaling in NSCLC with brain metastases.
HBEGF	FICONALKIB	Not Approved		1.631368704965172	A potent ALK inhibitor active against wild-type ALK and resistance mutations (e.g., G1202R). It exhibits greater potency than crizotinib and crosses the blood-brain barrier, used in ALK-positive NSCLC.
HBEGF	TL13-112	Not Approved		1.631368704965172	A selective ALK degrader (PROTAC) that induces ubiquitination and degradation of ALK protein (DC50=10 nM in H3122 cells). It inhibits proliferation of ALK-positive cancer cell lines by depleting ALK.
HBEGF	ENVONALKIB	Not Approved		1.631368704965172	A third-generation ALK/ROS1 inhibitor (IC50=1.96 nM for ALK) targeting wild-type and resistant mutations (L1196M, G1269S). It overcomes crizotinib resistance and exhibits potent antitumor activity in ALK-positive NSCLC.
HBEGF	KHK-2866	Not Approved		3.262737409930345	A fucose-free monoclonal antibody against HB-EGF, blocking EGFR activation and inducing ADCC, used in advanced cancers expressing HB-EGF.
ICAM1	BI-505	Not Approved	antineoplastic agent	13.05094963972138	A human monoclonal antibody targeting ICAM-1, inducing programmed cell death (PCD) in ICAM-1-expressing lymphoma cells and inhibiting tumor growth.
ICAM1	ALICAFORSEN	Not Approved	for treatment of Chron's disease,for treatment of ulcerative colitis,antiinflammatory agent	17.40126618629517	An antisense oligonucleotide that hybridizes to ICAM-1 mRNA, inhibiting its translation and reducing ICAM-1 expression. This suppresses leukocyte adhesion and inflammation in ulcerative colitis and pouchitis.
ICAM1	HYALURONIC ACID	Approved	antileukopenic agent	2.900211031049196	A glycosaminoglycan that supplements synovial fluid, restores viscoelasticity, lubricates joints, and reduces nociceptor stimulation. It promotes wound healing and tissue regeneration by interacting with CD44 and hyaluronan receptors.
ICAM1	LIFITEGRAST	Approved	antiinflammatory agent	6.525474819860691	An LFA-1 antagonist that blocks LFA-1/ICAM-1 interaction, inhibiting T-cell activation and migration, thereby reducing ocular surface inflammation in dry eye disease.
ICAM1	ENLIMOMAB PEGOL	Not Approved		8.700633093147589	A PEGylated monoclonal antibody against ICAM-1, inhibiting leukocyte adhesion to endothelium and reducing inflammatory tissue injury. Investigated for transplant rejection and stroke.
ICAM1	ENLIMOMAB	Not Approved		8.700633093147589	A murine monoclonal antibody targeting ICAM-1, blocking leukocyte extravasation and inflammation. Previously investigated for stroke and transplant rejection but discontinued.
IFI27	RETINOIC ACID AGENT	Not Approved		0.8419967509497666	Activates retinoic acid receptors (RARs), regulating gene transcription to induce cell differentiation, inhibit proliferation, and reduce inflammation. Used in acute promyelocytic leukemia and dermatological conditions.
IFI27	TNF-ALPHA	Not Approved		1.087579136643448	Not available
IFI27	RECOMBINANT TRANSFORMING GROWTH FACTOR-BETA 1	Not Approved		1.242947584735369	Not available
IFI27	VITAMIN D	Approved		2.007838406110982	The active form 1,25-dihydroxyvitamin D binds to vitamin D receptor (VDR), regulating calcium absorption, immune function, and cell differentiation. Used in osteoporosis and autoimmune disorders.
IL10	TRETINOIN	Approved	for treatment of acne	0.0573668116031709	All-trans retinoic acid that activates RARs, promoting keratinocyte turnover, reducing sebum production, and exerting anti-inflammatory effects. Used in acne and photoaging.
IL10	SIROLIMUS	Approved	for treatment of wet age-related macular degeneration,immunosuppressant	0.1800130984789156	An mTOR inhibitor that forms a complex with FKBP12, inhibiting mTORC1 signaling to block T-cell proliferation and immune responses. Used in organ transplantation and cancer therapy.
IL10	ZIDOVUDINE	Approved		0.1933474020699464	A nucleoside reverse transcriptase inhibitor (NRTI) that inhibits HIV reverse transcriptase by incorporating into viral DNA, causing chain termination. Used in the treatment of HIV infection.
IL10	RABEPRAZOLE	Approved	Proton pump inhibitor	0.2007838406110982	A proton pump inhibitor (PPI) that irreversibly inhibits H+/K+-ATPase in gastric parietal cells, reducing gastric acid secretion. Used in gastroesophageal reflux disease and peptic ulcers.
IL10	ETANERCEPT	Approved	DMARD,antiinflammatory agent	0.2007838406110982	A soluble TNF receptor fusion protein that binds to TNF-α, neutralizing its pro-inflammatory activity. Used in rheumatoid arthritis, psoriasis, and ankylosing spondylitis.
IL10	MESALAMINE	Approved	for treatment of ulcerative proctitis,for treatment of ulcerative colitis,antiinflammatory agent	0.2372899934494797	An aminosalicylate that inhibits cyclooxygenase and lipoxygenase, reducing production of inflammatory prostaglandins and leukotrienes. Used in inflammatory bowel disease (ulcerative colitis, Crohn's disease).
IL10	EFAVIRENZ	Approved		0.2610189927944276	Non-nucleoside reverse transcriptase inhibitor (NNRTI) that binds to HIV reverse transcriptase, inducing conformational changes and inhibiting viral RNA-to-DNA transcription.
IL10	AMOXICILLIN ANHYDROUS	Approved		0.2747568345204501	Beta-lactam antibiotic that inhibits bacterial cell wall synthesis by binding to penicillin-binding proteins (PBPs), preventing peptidoglycan cross-linking and causing cell lysis.
IL10	FLUTICASONE	Approved	for treatment of symptomatic exophthalmos associated with thyroid-related eye disease,bronchodilator,glucocorticoid,antiinflammatory agent	0.2747568345204501	Glucocorticoid receptor agonist that inhibits inflammatory cells and mediators, reducing inflammation in respiratory and dermatological conditions.
IL10	CLARITHROMYCIN	Approved		0.3070811679934443	Macrolide antibiotic that binds to the bacterial 50S ribosomal subunit, inhibiting protein synthesis and exerting bacteriostatic/bactericidal effects.
IL10	ANESTHETIC AGENT	Not Approved		0.5220379855888553	Inhibits central nervous system by potentiating inhibitory neurotransmission (GABA receptors) and suppressing excitatory signals (NMDA receptors).
IL10	ROFECOXIB	Approved	NSAID	0.5800422062098392	Selective cyclooxygenase-2 (COX-2) inhibitor that reduces inflammatory prostaglandin synthesis, exerting anti-inflammatory and analgesic effects.
IL10	ACYCLOVIR	Approved		0.8700633093147588	Guanosine analog activated by viral thymidine kinase, inhibiting viral DNA polymerase and terminating herpesvirus DNA replication.
IL10	PEGILODECAKIN	Not Approved		0.8700633093147588	PEGylated interleukin-10 (IL-10) receptor agonist that stimulates CD8+ T cell proliferation for cancer immunotherapy (investigational).
IL10	MACROLIDE ANTIBIOTIC	Not Approved		1.305094963972138	Inhibits bacterial protein synthesis by binding to the 50S ribosomal subunit, preventing peptide chain elongation.
IL10	PROTON PUMP INHIBITOR	Not Approved		1.305094963972138	Irreversibly inhibits gastric H+/K+ ATPase (proton pump) in parietal cells, blocking final step of acid secretion.
IL10	SHO-SAIKO-TO	Not Approved		1.305094963972138	Not available
IL10	LISOFYLLINE	Not Approved	antidiabetic	2.610189927944276	Xanthine derivative that inhibits inflammatory cytokines and free fatty acids (investigational, mechanism not fully defined).
IL10	SCH-708980	Not Approved		2.610189927944276	Anti-IL-10 monoclonal antibody that inhibits interleukin-10, investigated for visceral leishmaniasis (discontinued).
IL10	ILODECAKIN	Not Approved		2.610189927944276	Interleukin-10 (IL-10) analog with anti-inflammatory and immunomodulatory effects (investigational).
IL1B	ASPIRIN	Approved	NSAID	0.02300233468115687	Irreversibly inhibits cyclooxygenase (COX-1 and COX-2), reducing prostaglandin and thromboxane synthesis, exerting anti-inflammatory, analgesic, antipyretic, and antiplatelet effects.
IL1B	CYTARABINE	Approved	antineoplastic agent	0.02559009733278702	Pyrimidine nucleoside analog that inhibits DNA polymerase after conversion to active triphosphate form, blocking DNA synthesis in S-phase cells (antineoplastic).
IL1B	ANTIDEPRESSANT AGENT	Not Approved		0.03936938051198004	Increases synaptic levels of neurotransmitters (serotonin, norepinephrine, dopamine) via reuptake inhibition or enzyme blockade, and modulates neuroplasticity.
IL1B	RALOXIFENE HYDROCHLORIDE	Approved	Hormone Replacement Agents	0.04094415573245923	Selective estrogen receptor modulator (SERM) acting as estrogen agonist in bone (inhibiting resorption) and antagonist in breast/uterus (reducing cancer risk).
IL1B	RESVERATROL	Approved	antineoplastic agent,antidiabetic,for treatment of herpes simplex virus 1	0.04177975074740738	Polyphenolic antioxidant that activates SIRT1 and other longevity genes, inhibits inflammation and oxidative stress (potential cardioprotective and antitumor effects).
IL1B	PAREGORIC	Approved	analgesic	0.04450451710049917	Opioid containing morphine, activates opioid receptors to reduce gastrointestinal motility and secretion, treating diarrhea.
IL1B	VERAPAMIL	Approved	antihypertensive agent	0.04549350636939915	Non-dihydropyridine calcium channel blocker that inhibits L-type calcium channels, vasodilating blood vessels and slowing heart rate.
IL1B	LITHIUM	Approved		0.04874304253864194	Mood stabilizer that inhibits glycogen synthase kinase-3 (GSK-3) and modulates neurotransmitters (dopamine, glutamate) in bipolar disorder.
IL1B	HYDROCORTISONE BUTYRATE	Approved		0.04874304253864194	Topical corticosteroid that activates glucocorticoid receptors, inhibiting inflammatory cells and mediators in dermatological conditions.
IL1B	METFORMIN	Approved	antidiabetic	0.04993189723470638	Biguanide antidiabetic that activates AMPK, inhibits hepatic gluconeogenesis, and increases insulin sensitivity in peripheral tissues.
IL1B	PENTOXIFYLLINE	Approved	for treatment of amyotrophic lateral sclerosis (ALS)	0.05849165104637034	Xanthine derivative that reduces blood viscosity, improves erythrocyte deformability, and inhibits platelet aggregation (vasoactive).
IL1B	IBUDILAST	Approved	neuroprotectant	0.06397524333196755	Phosphodiesterase (PDE) inhibitor (primarily PDE4) with anti-inflammatory and neuroprotective effects, reducing pro-inflammatory cytokines and inhibiting glial cell activation.
IL1B	LANSOPRAZOLE	Approved	Proton pump inhibitor,antiulcer agent	0.07059337195251592	Proton pump inhibitor (PPI) that irreversibly inhibits gastric H+/K+ ATPase, blocking acid secretion in parietal cells.
IL1B	MELATONIN	Approved	Hypnotics and Sedatives	0.07059337195251592	Endogenous hormone that binds to melatonin receptors (MT1, MT2), regulating circadian rhythms and inducing sleep; also acts as an antioxidant.
IL1B	PRAVASTATIN SODIUM	Approved	anticholesterolaemic agent,antihypecholesterolemic agent	0.07582251061566525	HMG-CoA reductase inhibitor that blocks cholesterol synthesis, reducing LDL levels and preventing cardiovascular disease.
IL1B	ERYTHROMYCIN	Approved		0.08900903420099834	Macrolide antibiotic that binds to bacterial 50S ribosomal subunit, inhibiting protein synthesis (bacteriostatic/bactericidal).
IL1B	ALTEPLASE	Approved	Thrombolytic agent	0.09748608507728389	Recombinant tissue plasminogen activator (tPA) that converts plasminogen to plasmin, dissolving blood clots (thrombolytic).
IL1B	INFLIXIMAB	Approved	DMARD,antiinflammatory agent	0.09905844128820783	Monoclonal antibody that neutralizes TNF-α, inhibiting inflammatory responses in autoimmune diseases.
IL1B	USTEKINUMAB	Approved	Antipsoriatic Agents,DMARD,antiinflammatory agent	0.102360389331148	Monoclonal antibody targeting IL-12/IL-23 p40 subunit, blocking Th1/Th17-mediated inflammation.
IL1B	FLUTICASONE	Approved	for treatment of symptomatic exophthalmos associated with thyroid-related eye disease,bronchodilator,glucocorticoid,antiinflammatory agent	0.1077477782433137	Glucocorticoid receptor agonist that inhibits inflammatory cells and mediators, reducing inflammation in respiratory and dermatological conditions.
IL1B	HYDROQUINONE	Approved		0.1204239874484095	Not available
IL1B	NICARDIPINE	Approved	Anti-Arrhythmia Agents; Antihypertensive Agents	0.1279504866639351	Dihydropyridine calcium channel blocker that dilates blood vessels by inhibiting L-type calcium channels, reducing blood pressure.
IL1B	ANTICONVULSANT AGENT	Not Approved		0.1364805191081974	Blocks voltage-gated sodium/calcium channels, enhances GABA-mediated inhibition, and modulates synaptic transmission to suppress neuronal hyperexcitability.
IL1B	CEFACLOR ANHYDROUS	Approved		0.1462291276159258	Second-generation cephalosporin antibiotic that inhibits bacterial cell wall synthesis by binding to penicillin-binding proteins (PBPs), causing cell lysis.
IL1B	ETIDRONIC ACID	Approved		0.1462291276159258	First-generation bisphosphonate that inhibits osteoclast-mediated bone resorption, reducing bone turnover.
IL1B	GALLIUM NITRATE	Approved		0.1462291276159258	Inhibits osteoclast activity and bone resorption, lowering serum calcium levels (previously used for cancer-related hypercalcemia).
IL1B	OFLOXACIN	Approved		0.1706006488852468	Fluoroquinolone antibiotic that inhibits bacterial DNA gyrase, blocking DNA replication and exerting bactericidal effects.
IL1B	CLODRONIC ACID	Approved	antineoplastic agent	0.1861097987839056	Bisphosphonate that inhibits osteoclast activity, reducing bone resorption in metastatic bone disease and hypercalcemia.
IL1B	ACITRETIN	Approved	Keratolytic Agents	0.1919257299959026	Retinoid that modulates keratinocyte proliferation and differentiation, used for severe psoriasis.
IL1B	CELASTROL	Not Approved		0.2047207786622961	Triterpenoid that inhibits pro-inflammatory cytokines (TNF-α, IL-1β), with anti-inflammatory and antitumor effects.
IL1B	BECLOMETHASONE DIPROPIONATE	Approved	glucocorticoid,antiinflammatory agent	0.2047207786622961	Corticosteroid that activates glucocorticoid receptors, inhibiting inflammatory cells and mediators in respiratory and dermatological conditions.
IL1B	DIACETYLRHEIN	Approved	antidiabetic	0.2274675318469957	Anthraquinone derivative that inhibits interleukin-1β (IL-1β), reducing cartilage degradation in osteoarthritis.
IL1B	DRUGSATFDA.NDA:008378	Not Approved		0.2274675318469957	Unknown drug (NDA:008378, not identified in search results).
IL1B	MITOGEN-ACTIVATED PROTEIN KINASE INHIBITOR	Not Approved		0.2924582552318517	Inhibits mitogen-activated protein kinase (MAPK) signaling pathway, blocking cell proliferation, survival, and differentiation in cancer cells.
IL1B	RISEDRONIC ACID	Approved	Bisphosphonates,antiosteoporotic agent	0.4094415573245923	Third-generation bisphosphonate that inhibits farnesyl pyrophosphate synthase, inducing osteoclast apoptosis and reducing bone resorption.
IL1B	MAFOSFAMIDE	Not Approved		0.5118019466557404	Nitrogen mustard alkylating agent prodrug that cross-links DNA, used in cancer chemotherapy.
IL1B	CHINESE HERBS	Not Approved		0.5118019466557404	Exerts therapeutic effects through multiple mechanisms including modulation of cell signaling pathways, regulation of gene expression, and immunomodulatory activities; exact mechanisms vary depending on specific herbal components.
IL1B	ECHINACEA PREPARATION	Approved		0.5118019466557404	Exhibits immunomodulatory, anti-inflammatory, and potential antiviral activities; may stimulate immune cell function and inhibit viral replication, though exact mechanisms are not fully elucidated.
IL1B	TILUDRONIC ACID	Approved	Bisphosphonates	0.6824025955409873	Inhibits osteoclast-mediated bone resorption by disrupting podosome formation through inhibition of protein-tyrosine-phosphatase and vacuolar H+-ATPase, leading to osteoclast detachment from bone surface.
IL1B	RILONACEPT	Approved	DMARD,antiinflammatory agent	0.6824025955409873	A dimeric fusion protein that binds to interleukin-1α (IL-1α) and interleukin-1β (IL-1β), preventing their interaction with cell surface receptors and inhibiting pro-inflammatory signaling.
IL1B	THYROGLOBULIN	Approved		0.6824025955409873	Not available
IL1B	AUTOANTIGEN	Not Approved		0.6824025955409873	Not available
IL1B	NIMUSTINE	Not Approved		0.7677029199836107	Alkylating agent that cross-links DNA strands, inhibiting DNA replication and inducing DNA double-strand breaks, thereby exerting antineoplastic effects.
IL1B	LUTIKIZUMAB	Not Approved		1.02360389331148	A dual variable domain monoclonal antibody that targets both interleukin-1α (IL-1α) and interleukin-1β (IL-1β), inhibiting their pro-inflammatory activities.
IL1B	GLUCOSAMINE	Approved		1.02360389331148	Proposed to support cartilage matrix synthesis by serving as a precursor for glycosaminoglycans; may have weak anti-inflammatory effects, though clinical efficacy and exact mechanisms remain controversial.
IL1B	CDP-484	Not Approved		1.02360389331148	Monoclonal antibody that specifically targets and inhibits interleukin-1 beta (IL-1β), blocking its pro-inflammatory effects.
IL1B	TT-301	Not Approved		2.047207786622961	Inhibits interleukin-1 beta (IL-1β) activity and modulates glial cell function; exact mechanisms are under investigation, with potential applications in traumatic brain injury.
IL1B	PENTAMIDINE	Approved		2.047207786622961	Interferes with nucleic acid metabolism by inhibiting DNA, RNA, phospholipid, and protein synthesis in protozoa and fungi, leading to cell death.
IL1B	POLYVALENT VACCINE	Not Approved		2.047207786622961	Stimulates the immune system to produce antibodies against multiple serotypes of pathogens (e.g., Streptococcus pneumoniae), providing protection against invasive infections.
IL1B	CANAKINUMAB	Approved	DMARD,antiinflammatory agent	2.559009733278702	Monoclonal antibody that selectively binds to interleukin-1 beta (IL-1β), preventing its interaction with IL-1 receptors and inhibiting pro-inflammatory signaling.
IL1B	GEVOKIZUMAB	Not Approved	antidiabetic	3.070811679934443	Allosteric monoclonal antibody that decreases the binding affinity of interleukin-1 beta (IL-1β) for the IL-1 receptor type I (IL-1RI), inhibiting pro-inflammatory signaling without affecting the decoy receptor IL-1RII.
IL1RN	METHOTREXATE	Approved	DMARD	0.2372899934494797	Inhibits dihydrofolate reductase (DHFR), blocking tetrahydrofolate synthesis and disrupting purine and thymidylate production; also promotes adenosine release, contributing to anti-inflammatory effects.
IL1RN	HALOPERIDOL DECANOATE	Approved	Antipsychotic Agents	0.3434460431505627	Long-acting butyrophenone antipsychotic that antagonizes central dopamine D2 receptors, modulating neurotransmission in the mesolimbic and nigrostriatal pathways.
IL1RN	HEPARIN	Approved	for treatment of cystic fibrosis,for treatment of pelvic pain of bladder origin and interstitital cystitis,antithrombotic,anticoagulant	0.8156843524825864	Enhances the activity of antithrombin III, accelerating the inhibition of coagulation factors thrombin (IIa) and factor Xa, thereby preventing blood clot formation.
IL1RN	DIACETYLRHEIN	Approved	antidiabetic	1.450105515524598	Prodrug metabolized to rhein, which inhibits interleukin-1 beta (IL-1β) activity, reducing cartilage degradation and inflammation in osteoarthritis.
LMNA	HISTAMINE	Approved	cytorprotective agent during cancer treatment	1.338558937407321	Endogenous biogenic amine that acts as a neurotransmitter and modulates immune responses by activating histamine receptors (H1-H4), causing vasodilation, bronchoconstriction, and gastric acid secretion.
LMNA	CHEMBL:CHEMBL328710	Not Approved		1.581933289663198	Mechanism of action not available; ChEMBL ID requires further verification.
LMNA	LONAFARNIB	Approved		1.933474020699464	Inhibits farnesyltransferase, preventing farnesylation and accumulation of progerin and progerin-like proteins in the nuclear membrane, thereby reducing nuclear instability in progeroid syndromes.
MIF	TETRADECANOYLPHORBOL ACETATE	Not Approved		0.378288395354243	Potent activator of protein kinase C (PKC) by mimicking diacylglycerol, leading to activation of signal transduction pathways involved in cell proliferation and differentiation; used as a tumor promoter in research.
MIF	IGURATIMOD	Not Approved		1.24294758473537	Suppresses production of pro-inflammatory cytokines (IL-1, IL-6, TNF-α) and inhibits B-cell immunoglobulin production, exerting anti-inflammatory and disease-modifying effects in rheumatoid arthritis.
MIF	CHEMBL:CHEMBL524449	Not Approved		17.40126618629517	Mechanism of action not available; ChEMBL ID requires further verification.
MIF	4-PHENYLENEDIAMINE	Not Approved		2.48589516947074	Used primarily as a hair dye intermediate; exact pharmacological mechanism not well-defined, but may act as a hapten inducing allergic reactions.
MIF	IMALUMAB	Not Approved		8.700633093147589	Monoclonal antibody targeting macrophage migration inhibitory factor (MIF); exact mechanism of action under investigation, with potential anti-inflammatory and anti-tumor effects.
MIF	ISO-1	Not Approved		8.700633093147589	Macrophage Migration Inhibitory Factor (MIF) antagonist, inhibiting MIF's pro-inflammatory activity by binding to its tautomerase active site.
NFKBIA	ADALIMUMAB	Approved	DMARD,antiinflammatory agent	0.2636555482771996	Fully human monoclonal antibody that binds to tumor necrosis factor-alpha (TNF-α), preventing its interaction with receptors and inhibiting pro-inflammatory signaling in autoimmune diseases.
NFKBIA	INFLIXIMAB	Approved	DMARD,antiinflammatory agent	0.2806655836499222	Chimeric monoclonal antibody that binds to soluble and membrane-bound TNF-α, neutralizing its activity and reducing inflammation in autoimmune disorders such as rheumatoid arthritis and Crohn's disease.
NFKBIA	ETANERCEPT	Approved	DMARD,antiinflammatory agent	0.3346397343518303	Dimeric fusion protein consisting of the extracellular domain of TNF receptor 2 (p75) linked to IgG1 Fc region; binds to TNF-α and TNF-β, preventing their interaction with cell surface receptors and inhibiting pro-inflammatory signaling.
NFKBIA	USTEKINUMAB	Approved	Antipsoriatic Agents,DMARD,antiinflammatory agent	0.4350316546573794	Human monoclonal antibody that binds to the p40 subunit of interleukin-12 (IL-12) and interleukin-23 (IL-23), inhibiting their pro-inflammatory effects by preventing interaction with cell surface receptors.
NFKBIA	WEDELOLACTONE	Not Approved		0.790966644831599	Inhibits IκB kinase (IKK) complex, blocking NF-κB activation, and inhibits 5-lipoxygenase, exerting anti-inflammatory and anticancer effects.
NFKBIA	GAMBOGIC ACID	Not Approved		0.966737010349732	Induces apoptosis by binding to Bcl-2 family proteins (Bcl-2, Bcl-xL) and activating caspases; exhibits anti-angiogenic and anti-tumor properties.
NFKBIA	DEMETHYLWEDELOLACTONE	Not Approved		1.740126618629517	Inhibits trypsin activity and suppresses invasive growth of breast cancer cells by downregulating MMPs and NF-κB/MEK/ERK signaling pathways.
NFKBIA	DIOSCIN	Not Approved		2.900211031049196	Steroidal saponin with multiple pharmacological activities including inhibition of tumor cell proliferation, anti-inflammatory effects via cytokine modulation, and antioxidant properties.
NFKBIA	CHEMBL:CHEMBL256967	Not Approved		4.350316546573794	Mechanism of action not available; ChEMBL ID requires further verification.
NFKBIA	CHEMBL:CHEMBL401565	Not Approved		4.350316546573794	Mechanism of action not available; ChEMBL ID requires further verification.
NFKBIA	PEPEROMIN E	Not Approved		4.350316546573794	Inhibits DNA methyltransferases (DNMTs), leading to reactivation of silenced tumor suppressor genes and induction of apoptosis in cancer cells.
NFKBIA	CHEMBL:CHEMBL1940084	Not Approved		4.350316546573794	Mechanism of action not available; ChEMBL ID requires further verification.
NR4A3	ANTISENSE OLIGONUCLEOTIDES	Not Approved		3.163866579326396	Bind to target mRNA through complementary base pairing
OLR1	ORTICUMAB	Not Approved	antiatherosclerotic agent	52.20379855888553	A fully human IgG1 monoclonal antibody that binds to malondialdehyde-modified apolipoprotein B-100 on oxidized LDL
PLAU	CISPLATIN	Approved		0.01691085149299823	An alkylating agent that forms DNA cross-links
PLAU	CELECOXIB	Approved	NSAID	0.03710291297717522	Selectively inhibits cyclooxygenase-2 (COX-2)
PLAU	GEFITINIB	Approved	antineoplastic agent	0.03710291297717522	Inhibits epidermal growth factor receptor (EGFR) tyrosine kinase by binding to the ATP-binding site
PLAU	SIROLIMUS	Approved	for treatment of wet age-related macular degeneration,immunosuppressant	0.04286026154259895	Inhibits mammalian target of rapamycin (mTOR)
PLAU	MASOPROCOL	Approved	prostate cancer,antineoplastic agent	0.05289138658448382	A potent 5-lipoxygenase inhibitor with antiproliferative activity against keratinocytes; exact mechanism in actinic keratoses treatment is not fully understood.
PLAU	VERAPAMIL	Approved	antihypertensive agent	0.05524211487712754	A calcium channel blocker that inhibits L-type calcium channels
PLAU	HYDROCORTISONE BUTYRATE	Approved		0.0591879802254938	Acts as a glucocorticoid receptor agonist
PLAU	AZACITIDINE	Approved	antineoplastic agent	0.06214737923676849	A pyrimidine nucleoside analogue that incorporates into RNA/DNA
PLAU	ESTRADIOL VALERATE	Approved	for treatment of menopausal symptoms,contraceptive,treatment for menopause,hormone replacement	0.07933707987672574	An estrogen ester prodrug that is converted to estradiol
PLAU	MIFEPRISTONE	Approved	antidepressant,antipsychotic,for lowering intraocular pressure,opthalmological agent	0.08878197033824071	Antagonizes progesterone and glucocorticoid receptors
PLAU	VITAMIN A	Approved		0.09207019146187925	Binds to retinoic acid receptors
PLAU	TYROSINE KINASE INHIBITOR	Not Approved		0.09561135267195153	Blocks the activity of tyrosine kinases by inhibiting ATP binding
PLAU	ANTIOXIDANT	Not Approved		0.1183759604509876	Neutralizes free radicals by donating electrons
PLAU	TRICHOSTATIN A	Not Approved		0.1242947584735369	Selectively inhibits class I and II histone deacetylases (HDACs)
PLAU	PAPAVERINE	Approved	Antispasmodics; Anti-impotence Agents; Vasodilator Agents	0.1381052871928188	Inhibits phosphodiesterases
PLAU	ANTIBIOTIC	Not Approved		0.1462291276159258	Exerts antimicrobial effects through various mechanisms including inhibition of cell wall synthesis
PLAU	BLEOMYCIN	Approved	antineoplastic agent	0.1553684480919212	Induces DNA strand breaks by chelating metal ions and generating reactive oxygen species
PLAU	GELDANAMYCIN	Not Approved		0.1657263446313826	Inhibits heat shock protein 90 (HSP90)
PLAU	DACARBAZINE	Approved	Antineoplastic Agents	0.1657263446313826	An alkylating agent that inhibits DNA synthesis and function
PLAU	ZOLEDRONIC ACID ANHYDROUS	Approved	antiosteoporotic agent	0.1657263446313826	A bisphosphonate that inhibits farnesyl pyrophosphate synthase (FPPS)
PLAU	CALCITRIOL	Approved	antineoplastic agent,antipsoriatic agent	0.2071579307892283	Active form of vitamin D that binds to vitamin D receptors
PLAU	ALENDRONATE SODIUM	Approved	Bisphosphonates	0.2071579307892283	Binds to hydroxyapatite in bone
PLAU	DIFFERENTIATION INDUCER	Not Approved		0.2259904699518854	Promotes maturation and differentiation of tumor cells
PLAU	LENOGRASTIM	Approved		0.2259904699518854	A recombinant granulocyte colony-stimulating factor (G-CSF) that stimulates proliferation and differentiation of neutrophil progenitor cells
PLAU	CLODRONIC ACID	Approved	antineoplastic agent	0.2259904699518854	A bisphosphonate that inhibits osteoclast-mediated bone resorption by binding to hydroxyapatite and disrupting osteoclast function.
PLAU	CARMUSTINE	Approved	antineoplastic agent	0.2259904699518854	An alkylating agent that forms cross-links in DNA and RNA
PLAU	PROTEIN KINASE C INHIBITOR	Not Approved		0.2762105743856377	Inhibits protein kinase C (PKC) enzymes
PLAU	IONOMYCIN	Not Approved		0.2762105743856377	Calcium ionophore that facilitates Ca²⁺ transport across cell membranes and releases intracellular calcium stores, activating calcium-dependent signaling pathways.
PLAU	LIF	Not Approved		0.3107368961838424	A cytokine of the IL-6 family that binds to LIFR and gp130, activating JAK-STAT signaling pathways (primarily STAT3) to regulate gene transcription involved in cell differentiation, proliferation, and survival, particularly in embryonic stem cell pluripotency and neuronal development.
PLAU	HERBIMYCIN A	Not Approved		0.3107368961838424	An ansamycin antibiotic that inhibits HSP90 and its endoplasmic reticulum homologue gp96, disrupting conformational maturation of client proteins (e.g., growth factor receptors) leading to their degradation; also inhibits Src family tyrosine kinases (v-src, bcr-abl) by binding to their SH domains.
PLAU	PREGNANT MARE SERUM GONADOTROPIN	Not Approved		0.3389857049278281	A glycoprotein hormone with FSH-like activity that stimulates ovarian follicle development and ovulation by activating cAMP-dependent pathways; exhibits both FSH and LH activity in heterologous species, promoting steroidogenesis and folliculogenesis.
PLAU	DEXTRAN SULFATE	Not Approved		0.4143158615784566	A sulfated polysaccharide that acts as an osmotic colloid to expand plasma volume; exhibits antithrombotic activity by inhibiting platelet aggregation and fibrin formation; may also modulate immune responses and activate heparin-binding growth factors.
PLAU	RECOMBINANT RANTES	Not Approved		0.4143158615784566	A CC chemokine (CCL5) that binds to CCR1, CCR3, CCR4, and CCR5 receptors, recruiting T cells, macrophages, eosinophils, and basophils to inflammatory sites; inhibits HIV-1 entry by blocking CCR5 co-receptor.
PLAU	UROKINASE	Approved	Thrombolytic Agents,thrombolytic agent	0.4661053442757636	A serine protease that converts plasminogen to plasmin, promoting fibrin clot degradation (thrombolysis); activates the fibrinolytic system by directly cleaving plasminogen, used clinically to treat thromboembolic disorders.
PLAU	PROTEIN KINASE INHIBITOR	Not Approved		0.4971790338941479	A class of compounds that inhibit protein kinases by blocking ATP binding (competitive) or inducing conformational changes (allosteric), disrupting intracellular signaling pathways involved in cell proliferation, differentiation, and survival; used primarily in cancer therapy.
PLAU	AMEDIPLASE	Not Approved	antithrombotic	0.6214737923676849	A recombinant chimeric plasminogen activator combining t-PA and urokinase domains; mechanism not fully characterized, but likely activates plasminogen to plasmin for thrombolysis (experimental agent).
PLAU	PHOSPHODIESTERASE INHIBITOR	Not Approved		0.6214737923676849	Inhibits phosphodiesterase enzymes, preventing degradation of cyclic nucleotides (cAMP/cGMP), leading to smooth muscle relaxation, vasodilation, and bronchodilation; subtype-specific inhibitors (e.g., PDE5 for erectile dysfunction, PDE4 for inflammation).
PLAU	UK-356202	Not Approved		0.6214737923676849	Mechanism not characterized; limited data suggests potential as an experimental agent (structure related to delta-amino acids).
PLAU	SARUPLASE	Not Approved		1.242947584735369	A recombinant non-glycosylated single-chain urokinase plasminogen activator (scu-PA) that converts plasminogen to plasmin, mediating thrombolysis; exhibits fibrin selectivity and is used in myocardial infarction.
PLAU	WX-UK1	Not Approved	antineoplastic agent	1.242947584735369	A small-molecule inhibitor of urokinase-type plasminogen activator (uPA) and serine proteases (trypsin-2, trypsin-3), blocking tumor cell invasion and metastasis by inhibiting extracellular matrix degradation.
PLAU	RAZOXANE	Not Approved		1.242947584735369	A topoisomerase II catalytic inhibitor that prevents DNA strand breaks and inhibits angiogenesis; acts as an iron chelator to reduce anthracycline-induced cardiotoxicity by preventing free radical formation.
PLAU	UPAMOSTAT	Not Approved	antineoplastic agent	2.485895169470739	An oral prodrug of WX-UK1 that inhibits urokinase plasminogen activator (uPA) system, blocking tumor invasion and metastasis; also investigated for COVID-19 due to anti-inflammatory properties.
PLAUR	RUXOLITINIB	Approved	antiinflammatory agent,antineoplastic agent	0.4078421762412932	A selective JAK1/JAK2 inhibitor that blocks JAK-STAT signaling, reducing inflammation and proliferation; used in myelofibrosis, polycythemia vera, and graft-versus-host disease.
PLAUR	UROKINASE	Approved	Thrombolytic Agents,thrombolytic agent	0.8156843524825864	A serine protease that converts plasminogen to plasmin, promoting fibrin clot degradation (thrombolysis); activates the fibrinolytic system by directly cleaving plasminogen, used clinically to treat thromboembolic disorders.
PLAUR	PHORBOL 12-MYRISTATE 13-ACETATE	Not Approved		0.8700633093147588	A phorbol ester that activates protein kinase C (PKC) isoforms by binding to their C1 domains, inducing cell differentiation, proliferation, and inflammation; acts as a tumor promoter in experimental models.
PLAUR	ADENOVIRUS VECTOR	Not Approved		0.9322106885515274	A replication-deficient viral vector that delivers exogenous genes into host cells; remains episomal in the nucleus, expressing therapeutic proteins (e.g., vaccine antigens) without integrating into the host genome.
PLAUR	LENOGRASTIM	Approved		1.186449967247398	A recombinant glycosylated G-CSF that stimulates proliferation and differentiation of neutrophil progenitor cells, increasing peripheral blood neutrophil counts; used to treat chemotherapy-induced neutropenia.
PLAUR	DIPHTHERIA TOXIN	Not Approved		13.05094963972138	An A-B exotoxin that inhibits protein synthesis by ADP-ribosylating eukaryotic elongation factor-2 (eEF-2), leading to cell death; B subunit mediates receptor binding (HB-EGF) and endocytosis, while A subunit exhibits catalytic activity.
PLAUR	RECOMBINANT INTERFERON GAMMA	Not Approved		13.05094963972138	A type II interferon that activates JAK-STAT pathways, enhancing macrophage antimicrobial activity, MHC expression, and Th1 immune responses; exhibits antiviral, antiproliferative, and immunomodulatory effects.
PLAUR	RECOMBINANT HUMAN MONOCYTE CHEMOATTRACTANT PROTEIN-2	Not Approved		13.05094963972138	A CC chemokine (CCL8) that binds to CCR1, CCR2b, and CCR5 receptors, recruiting monocytes, lymphocytes, and eosinophils to inflammatory sites; may inhibit HIV-1 entry via CCR5 blockade.
PMP22	PROGESTERONE	Approved	for reducing the risk of pre-term birth for women with short cervix a mid-pregnancy,for prevention of preterm delivery,for symptomatic treatment of menopausal symptoms,neuroprotectant for stroke victims	0.8848101450658565	A steroid hormone that binds to progesterone receptors (PR-A/PR-B), regulating gene transcription to maintain endometrial receptivity, support pregnancy, inhibit uterine contractions, and promote mammary gland development.
PMP22	KETOPROFEN	Approved	NSAID	3.728842754206109	A nonsteroidal anti-inflammatory drug (NSAID) that reversibly inhibits cyclooxygenase (COX-1/COX-2), reducing prostaglandin synthesis and exerting anti-inflammatory, analgesic, and antipyretic effects.
RNASE1	CYTIDINE 3'-MONOPHOSPHATE	Not Approved		104.407597117771	Cytidine 3'-monophosphate (CMP) is a crucial intermediate in cellular pyrimidine metabolism, serving as a precursor for the biosynthesis of RNA and DNA through conversion to cytidine 5'-triphosphate (CTP) and uridine 5'-triphosphate (UTP). Its cyclic form (cyclic CMP) may play a role in cellular signaling pathways involved in cell proliferation and differentiation.
SLCO2B1	ERLOTINIB	Approved	antineoplastic agent	0.03728842754206109	A tyrosine kinase inhibitor that selectively inhibits the epidermal growth factor receptor (EGFR), thereby blocking signal transduction pathways involved in tumor cell proliferation and survival.
SLCO2B1	TAMOXIFEN	Approved	Hormonal,Antineoplastic Agents	0.06425082899555143	A selective estrogen receptor modulator (SERM) that competitively binds to estrogen receptors, inhibiting estrogen-dependent growth of breast cancer cells.
SLCO2B1	GLYBURIDE	Approved	Hypoglycemic Agents,antidiabetic	0.07200523939156625	A sulfonylurea antidiabetic drug that stimulates insulin release from pancreatic beta cells by closing ATP-sensitive potassium channels.
SLCO2B1	SIMVASTATIN	Approved	antidyslipidaemic agent,anticholesterolaemic agent,antihypertensive agent	0.08352607769421685	An HMG-CoA reductase inhibitor that reduces cholesterol synthesis by competitively inhibiting HMG-CoA reductase, leading to upregulation of LDL receptors and decreased plasma LDL levels.
SLCO2B1	GEMFIBROZIL	Approved	Antilipemic Agents	0.1606270724888786	A fibrate that activates peroxisome proliferator-activated receptor alpha (PPARα), increasing lipoprotein lipase activity and reducing triglyceride levels.
SLCO2B1	ROSIGLITAZONE	Approved	for treatment of Alzheimer's disease,antidiabetic	0.1898319947595837	A thiazolidinedione that activates PPARγ, improving insulin sensitivity in adipose tissue, muscle, and liver.
SLCO2B1	SILDENAFIL	Approved	antihypertensive agent,for treatment of erectile dysfucntion,for treatment of erectile dysfunction	0.1898319947595837	A phosphodiesterase type 5 (PDE5) inhibitor that increases cGMP levels, leading to smooth muscle relaxation in the corpus cavernosum, facilitating penile erection.
SLCO2B1	HUMAN CHORIONIC GONADOTROPIN	Approved		0.2198054676163601	A hormone that supports corpus luteum function, stimulates progesterone production, and is used in fertility treatment.
SLCO2B1	CHLOROQUINE	Approved		0.2610189927944277	An antimalarial drug that inhibits heme polymerase, leading to accumulation of toxic heme in Plasmodium parasites. Also has immunomodulatory effects.
SLCO2B1	VORICONAZOLE	Approved		0.3480253237259035	A triazole antifungal that inhibits fungal cytochrome P450-dependent ergosterol synthesis, disrupting cell membrane integrity.
SLCO2B1	SILIBININ	Not Approved		0.3480253237259035	Silibinin exerts hepatoprotective effects through antioxidant activity (scavenging free radicals, increasing glutathione levels), anti-inflammatory actions (inhibiting TNF-α, IL-1β, and NF-κB pathway), modulation of cell signaling pathways (inhibiting cyclin-dependent kinases, activating p53), and inhibition of tumor metastasis and angiogenesis by targeting EGFR and VEGFR.
SLCO2B1	ESTROPIPATE	Not Approved		0.3480253237259035	Estropipate, an estrogenic substance, acts by binding to nuclear estrogen receptors in target tissues, regulating gene transcription to promote the development and maintenance of female reproductive system and secondary sexual characteristics. It modulates pituitary secretion of gonadotropins (LH and FSH) through negative feedback and is used for menopausal symptoms and osteoporosis prevention.
SLCO2B1	PRIMAQUINE	Approved		0.3796639895191675	Primaquine eliminates intrahepatic hypnozoites of Plasmodium vivax and ovale by generating reactive oxygen species (ROS) through metabolic activation, disrupting mitochondrial function and energy production in the parasite. It also interferes with DNA synthesis and repair mechanisms, preventing malaria relapse.
SLCO2B1	[3H]BSP	Not Approved		0.4176303884710842	[3H]BSP (Bromsulfthalein) is a radioactive-labeled compound used in liver function tests. Its mechanism involves hepatic detoxification by conjugation with glutathione, allowing assessment of liver clearance capacity.
SLCO2B1	RIFAMYCIN SV	Approved		0.5220379855888554	An antibiotic that inhibits bacterial RNA polymerase, blocking transcription.
SLCO2B1	ELTROMBOPAG	Approved	thrombopoietic	0.5220379855888554	Eltrombopag is an orally bioavailable thrombopoietin receptor agonist that binds to the transmembrane domain of the TPO receptor, activating STAT and JAK phosphorylation to stimulate megakaryocyte proliferation and platelet production. It may also exhibit iron-chelating properties.
SLCO2B1	SULFOBROMOPHTHALEIN	Not Approved		0.5966148406729775	Sulfobromophthalein (BSP) is a diagnostic agent used to assess liver function. It is taken up by the liver and conjugated with glutathione for excretion, allowing evaluation of hepatic clearance capacity.
SLCO2B1	FEXOFENADINE HYDROCHLORIDE	Approved	antiallergy agent	0.6960506474518071	A second-generation antihistamine that selectively antagonizes H1 histamine receptors, reducing allergic reactions.
SLCO2B1	VERLUKAST	Not Approved		1.04407597117771	Verlukast is a potent and selective cysteinyl leukotriene D4 (CysLT1) receptor antagonist that blocks LTD4-mediated bronchoconstriction and inflammation, used in asthma research.
SLCO2B1	ISOSILYBIN B	Not Approved		1.392101294903614	Isosilybin B, a flavonolignan from silymarin, exhibits anti-prostate cancer activity by inducing G1-phase cell cycle arrest, apoptosis, and androgen receptor degradation. It also inhibits VEGF-VEGFR signaling to suppress angiogenesis.
SLCO2B1	SILIDIANIN	Not Approved		1.392101294903614	Silidianin is a flavonolignan component of silymarin with hepatoprotective effects, acting as an antioxidant by scavenging free radicals and increasing glutathione levels, and inhibiting leukotriene formation.
SLCO2B1	ISOSILYBIN A	Not Approved		1.392101294903614	Isosilybin A, a flavonolignan from silymarin, exhibits anti-prostate cancer activity by inducing G1-phase cell cycle arrest and apoptosis via targeting the AKT-NF-κB-androgen receptor axis. It also acts as a partial PPARγ agonist and inhibits tyrosinase activity.
SLCO2B1	SCUTELLARIN	Not Approved		1.392101294903614	Scutellarin is a flavonoid glucuronide with antioxidant, anti-inflammatory, anti-apoptotic, and vasodilatory effects. It mitigates cerebral ischemic damage by activating the JAK2/STAT3 signaling pathway in astrocytes, reducing oxidative stress and neuroinflammation.
SLCO2B1	SILYBIN B	Not Approved		2.088151942355421	Silybin B, a major flavonolignan in silymarin, exerts hepatoprotective effects by acting as an antioxidant (scavenging free radicals, increasing glutathione), stabilizing hepatocyte membranes, stimulating ribosomal RNA synthesis, and promoting liver cell regeneration.
SLCO2B1	SILICRISTIN A	Not Approved		4.176303884710843	Silicristin A is a flavonolignan component of silymarin with antioxidant and anti-inflammatory properties. It may inhibit histone deacetylases (HDACs) and modulate NF-κB signaling, contributing to hepatoprotective and potential anticancer effects.
SPP1	TRETINOIN	Approved	for treatment of acne	0.07648908213756121	A retinoid that binds to retinoic acid receptors, inducing differentiation of acute promyelocytic leukemia cells.
SPP1	TETRADECANOYLPHORBOL ACETATE	Not Approved		0.1513153581416972	Tetradecanoylphorbol acetate (TPA/PMA) is a potent tumor promoter that activates protein kinase C (PKC) by mimicking diacylglycerol, stimulating signal transduction pathways involved in cell proliferation and differentiation. It is widely used in biomedical research to study PKC-mediated signaling.
SPP1	ANHYDROUS TACROLIMUS	Approved	immunosuppressant	0.2485895169470739	A calcineurin inhibitor that suppresses T-cell activation by inhibiting calcineurin, thereby reducing IL-2 production.
SPP1	WORTMANNIN	Not Approved		0.2485895169470739	Wortmannin is a potent inhibitor of phosphoinositide 3-kinases (PI3Ks) that covalently binds to their catalytic subunits, blocking the PI3K/AKT signaling pathway involved in cell proliferation, survival, and metabolism. It also inhibits polo-like kinases (PLK1/3) and other kinases at higher concentrations.
SPP1	TYROSINE KINASE INHIBITOR	Not Approved		0.2677117874814643	A class of drugs that inhibit tyrosine kinase enzymes, blocking intracellular signaling pathways involved in cell growth, proliferation, and survival. Used in the treatment of various cancers.
SPP1	GENTAMICIN	Approved		0.3026307162833944	An aminoglycoside antibiotic that inhibits bacterial protein synthesis by binding to the 30S ribosomal subunit.
SPP1	ALTEPLASE	Approved	Thrombolytic agent	0.3314526892627653	A tissue plasminogen activator (tPA) that converts plasminogen to plasmin, promoting fibrinolysis and clot dissolution.
SPP1	IMMUNOSUPPRESSANT	Not Approved		0.3866948041398928	A class of drugs that suppress the immune system by inhibiting T-cell activation, cytokine production, or other immune responses. Used to prevent organ rejection and treat autoimmune diseases.
SPP1	ZOLEDRONIC ACID ANHYDROUS	Approved	antiosteoporotic agent	0.4640337649678714	A bisphosphonate that inhibits osteoclast activity, reducing bone resorption in osteoporosis and bone metastases.
SPP1	SODIUM BUTYRATE	Not Approved		0.4971790338941479	Sodium butyrate acts as a histone deacetylase (HDAC) inhibitor, increasing histone acetylation to modulate gene expression, induce cell cycle arrest and apoptosis. It serves as an energy source for intestinal epithelial cells and exhibits anti-inflammatory and anti-tumor properties.
SPP1	PAMIDRONATE	Approved	Bisphosphonates	0.6327733158652792	A bisphosphonate that inhibits osteoclast-mediated bone resorption, used in the treatment of osteoporosis, Paget's disease, and bone metastases.
SPP1	CHONDROITIN SULFATES	Approved		0.7733896082797856	Chondroitin sulfates are glycosaminoglycans that stimulate proteoglycan and collagen synthesis in cartilage, inhibit matrix metalloproteinases (MMPs), reduce pro-inflammatory mediators, and enhance joint lubrication and shock absorption by maintaining synovial fluid viscosity.
SPP1	CALCITONIN	Approved	antiosteoporotic agent	1.160084412419678	A hormone that inhibits osteoclast activity, reducing bone resorption and increasing calcium excretion, used in the treatment of osteoporosis and hypercalcemia.
SPP1	PROTEIN PHOSPHATASE INHIBITOR	Not Approved		1.392101294903614	A class of compounds that inhibit protein phosphatases, enzymes that dephosphorylate proteins, thereby regulating cell signaling pathways involved in proliferation, differentiation, and apoptosis.
SPP1	ASK-8007	Not Approved		3.480253237259035	ASK-8007 is a humanized monoclonal antibody that blocks osteopontin (OPN), an extracellular matrix protein with immunomodulatory functions. It was investigated for rheumatoid arthritis by inhibiting OPN-mediated inflammatory pathways, but showed limited clinical efficacy in trials.
THBD	CURCUMIN	Approved		0.2636555482771996	A polyphenol with antioxidant and anti-inflammatory properties, inhibiting NF-κB and other inflammatory pathways, and modulating various signaling molecules involved in cell proliferation and apoptosis.
THBD	SIMVASTATIN	Approved	antidyslipidaemic agent,anticholesterolaemic agent,antihypertensive agent	0.3480253237259035	An HMG-CoA reductase inhibitor that reduces cholesterol synthesis by competitively inhibiting HMG-CoA reductase, leading to upregulation of LDL receptors and decreased plasma LDL levels.
THBD	ALPROSTADIL	Approved	for treatment of sexual dysfunction in women,for treatment of erectile dysfunction	0.756576790708486	A prostaglandin E1 analog that induces smooth muscle relaxation by increasing cAMP levels, used in the treatment of erectile dysfunction and neonatal ductus arteriosus patency.
THBD	LEVOTHYROXINE	Approved	hormone replacement	1.087579136643448	A synthetic form of thyroxine (T4) that is converted to triiodothyronine (T3), regulating gene expression and metabolism in various tissues, used in the treatment of hypothyroidism.
THBD	CILOSTAZOL	Approved	Platelet Aggregation Inhibitors	1.24294758473537	A phosphodiesterase type 3 (PDE3) inhibitor that increases cAMP levels, promoting vasodilation and inhibiting platelet aggregation, used in the treatment of intermittent claudication.
THBD	GINKGO BILOBA EXTRACT	Approved		3.480253237259035	Contains flavonoids and terpenoids with antioxidant properties, improving blood flow by vasodilation and inhibiting platelet aggregation, used for cognitive enhancement and peripheral vascular disease.
VEGFA	CP-547632	Not Approved		0.02238584843863016	An experimental vascular endothelial growth factor receptor (VEGFR) inhibitor that blocks angiogenesis, investigated for the treatment of cancer (limited information available).
VEGFA	CARBOPLATIN	Approved		0.02290644956510993	A platinum-based chemotherapy drug that forms DNA adducts, inhibiting DNA replication and transcription, leading to cell cycle arrest and apoptosis.
VEGFA	DEXAMETHASONE	Approved	for treatment of Meniere's disease,glucocorticoid,antiinflammatory agent	0.0231759372070524	A corticosteroid with anti-inflammatory and immunosuppressive effects, acting by binding to glucocorticoid receptors and regulating gene expression, inhibiting pro-inflammatory cytokine production.
VEGFA	THALIDOMIDE	Approved	antineoplastic agent	0.02662100895404667	Thalidomide is a racemic glutamic acid analog. The S(-) enantiomer directly inhibits the release of TNF-alpha, while the R(+) enantiomer acts as a sedative. It also exhibits immunomodulatory and anti-angiogenic activities.
VEGFA	CELECOXIB	Approved	NSAID	0.02940230839700677	Celecoxib is a selective inhibitor of cyclooxygenase-2 (COX-2), which is responsible for prostaglandin synthesis involved in pain and inflammation pathways. It weakly inhibits COX-1.
VEGFA	REGORAFENIB	Approved	antineoplastic agent	0.02984779791817354	Regorafenib is a small molecule inhibitor of multiple kinases including VEGFR 1-3, KIT, PDGFR-alpha/beta, FGFR 1-2, TIE2, DDR2, TRKA, RAF-1, BRAF, and BRAF V600E, inhibiting tumor angiogenesis, oncogenesis, and metastasis.
VEGFA	CARFILZOMIB	Approved	antineoplastic agent	0.0328325777099909	Carfilzomib is a selective proteasome inhibitor that blocks the chymotrypsin-like activity of the 20S proteasome, preventing the degradation of proteins involved in cancer cell survival and proliferation, leading to apoptosis.
VEGFA	PHENYTOIN SODIUM	Approved	Anticonvulsants	0.04690368244284414	Phenytoin stabilizes neuronal membranes by preferentially binding to inactivated voltage-gated sodium channels, prolonging their inactivation period and preventing repetitive neuronal firing.
VEGFA	SORAFENIB	Approved	antineoplastic agent	0.05139012163302924	Sorafenib is a multikinase inhibitor targeting RAF kinases (CRAF, BRAF), VEGFR 1-3, PDGFR-beta, KIT, FLT3, and RET, inhibiting tumor cell proliferation and angiogenesis.
VEGFA	ADALIMUMAB	Approved	DMARD,antiinflammatory agent	0.05969559583634708	Adalimumab is a fully human monoclonal antibody that binds to TNF-alpha, inhibiting its interaction with p55 and p75 TNF receptors, thereby reducing inflammation.
VEGFA	WARFARIN	Approved	Anticoagulants	0.05969559583634708	Warfarin competitively inhibits vitamin K epoxide reductase complex 1 (VKORC1), reducing the synthesis of active vitamin K-dependent clotting factors (II, VII, IX, X) and regulatory proteins (C, S).
VEGFA	PAZOPANIB	Approved	antineoplastic agent	0.06912121623155978	Pazopanib is a multi-targeted tyrosine kinase inhibitor of VEGFR 1-3, PDGFR-alpha/beta, and c-KIT, inhibiting tumor angiogenesis and cell proliferation.
VEGFA	PEMETREXED DISODIUM	Approved	Antineoplastic Agents,antineoplastic agent	0.07576748702305593	Pemetrexed is a folate analog metabolic inhibitor that inhibits thymidylate synthase, dihydrofolate reductase, and glycinamide ribonucleotide formyltransferase, disrupting purine and pyrimidine synthesis.
VEGFA	LENALIDOMIDE	Approved	antineoplastic agent	0.07576748702305593	Lenalidomide is an immunomodulatory drug that inhibits TNF-alpha release, enhances T-cell and NK cell activity, induces apoptosis in tumor cells, and inhibits angiogenesis by reducing VEGF production. It binds to cereblon (CRBN), leading to ubiquitination and degradation of target proteins.
VEGFA	FENOFIBRATE MICRONIZED	Approved	anticholesterolaemic agent,antidyslipidaemic agent	0.07576748702305593	Fenofibrate is a peroxisome proliferator-activated receptor alpha (PPARα) agonist that increases the expression of genes involved in lipid metabolism, reducing triglycerides and increasing HDL cholesterol levels.
VEGFA	GENTAMICIN	Approved		0.08565020272171539	Gentamicin irreversibly binds to the 30S ribosomal subunit of susceptible bacteria, inhibiting bacterial protein synthesis and leading to cell death. It exhibits bactericidal activity against aerobic gram-negative bacteria.
VEGFA	MUPARFOSTAT	Not Approved	antineoplastic agent	0.09849773312997269	Muparfostat (PI-88) is a sulfated mannose oligosaccharide that inhibits heparanase, preventing the release of angiogenic growth factors from the extracellular matrix, and binds to VEGF and FGF, reducing their activity.
VEGFA	CILOSTAZOL	Approved	Platelet Aggregation Inhibitors	0.1407110473285324	Cilostazol inhibits phosphodiesterase III (PDE3), increasing cyclic AMP (cAMP) levels in platelets and vascular smooth muscle, leading to inhibition of platelet aggregation and vasodilation.
VEGFA	SUNITINIB	Approved	antineoplastic agent	0.1436425274812101	Sunitinib is a multi-targeted tyrosine kinase inhibitor that inhibits VEGFR 1-3, PDGFR α/β, KIT, FLT3, and RET, blocking tumor angiogenesis and cell proliferation.
VEGFA	ALBUTEROL SULFATE	Approved	for treatment of symptomatic exophthalmos associated with thyroid-related eye disease,for treatment of chronic obstructive pulmonary disorder (COPD),bronchodilator	0.1515349740461118	Albuterol is a selective beta-2 adrenergic agonist that stimulates beta-2 receptors in bronchial smooth muscle, causing relaxation and bronchodilation. It also increases intracellular cAMP, reducing inflammation.
VEGFA	ANTHRACYCLINE ANTINEOPLASTIC ANTIBIOTIC	Not Approved		0.1641628885499545	Not available
VEGFA	4SC-202	Not Approved	antineoplastic agent	0.1641628885499545	Not available
VEGFA	SILDENAFIL	Approved	antihypertensive agent,for treatment of erectile dysfucntion,for treatment of erectile dysfunction	0.1790867875090412	Sildenafil inhibits phosphodiesterase type 5 (PDE5), increasing cyclic GMP (cGMP) levels in the corpus cavernosum, leading to smooth muscle relaxation and increased blood flow, facilitating erection.
VEGFA	PTC299	Not Approved	antineoplastic agent	0.1969954662599453	PTC299 inhibits vascular endothelial growth factor (VEGF) synthesis by targeting the 5'- and 3'-untranslated regions of VEGF mRNA, preventing translation and reducing angiogenesis.
VEGFA	BEVACIZUMAB	Approved	antineoplastic agent	0.1969954662599453	Bevacizumab is a humanized monoclonal antibody that binds to vascular endothelial growth factor A (VEGF-A), preventing its interaction with VEGF receptors (VEGFR-1 and VEGFR-2), thereby inhibiting angiogenesis and tumor growth.
VEGFA	CONBERCEPT	Not Approved		0.1969954662599453	Conbercept is a recombinant fusion protein that acts as a soluble VEGF receptor decoy, binding to VEGF-A, VEGF-B, and placental growth factor (PlGF), inhibiting angiogenesis and vascular leakage.
VEGFA	ENDOSTATIN	Not Approved		0.2462443328249317	Endostatin is a 20-kDa fragment of type XVIII collagen that inhibits endothelial cell proliferation, migration, and angiogenesis by blocking VEGF-mediated signaling and inducing apoptosis.
VEGFA	SQUALAMINE	Not Approved		0.2462443328249317	Squalamine is an aminosterol that inhibits angiogenesis by blocking growth factor-dependent pathways in endothelial cells and exhibits antimicrobial activity by disrupting microbial membranes.
VEGFA	NANOPARTICLE ALBUMIN-BOUND THIOCOLCHICINE DIMER NAB-5404	Not Approved		0.2462443328249317	Not available
VEGFA	SHARK CARTILAGE EXTRACT AE-941	Not Approved	antineoplastic agent	0.328325777099909	AE-941 inhibits angiogenesis by blocking matrix metalloproteinases (MMPs) and VEGF signaling pathways, though clinical efficacy in humans is not established.
VEGFA	PENTOSAN POLYSULFATE	Approved	for symptomatic treatment of bladder pain or discomfort associated with interstitial cystitis	0.3939909325198907	Pentosan polysulfate is a sulfated polysaccharide that binds to fibroblast growth factors (FGFs), inhibiting their activity and acting as a heparin-like anticoagulant; it also protects bladder mucosa in interstitial cystitis.
VEGFA	VEGF/HGF-TARGETING DARPIN MP0250	Not Approved		0.4924886656498635	MP0250 is a designed ankyrin repeat protein (DARPin) that binds to VEGF and HGF, inhibiting their signaling pathways to prevent angiogenesis and tumor growth.
VEGFA	EW-A-401	Not Approved	for treatment of intermittent claudication	0.4924886656498635	EW-A-401 is a plasmid DNA vector that promotes VEGF-A expression, stimulating angiogenesis; however, mechanism details are limited due to investigational status.
VEGFA	PHENETHYL ISOTHIOCYANATE	Not Approved		0.4924886656498635	Phenethyl isothiocyanate induces reactive oxygen species (ROS), inhibits NF-κB signaling, and downregulates specificity protein (SP) transcription factors, leading to apoptosis and anti-inflammatory effects in cancer cells.
VEGFA	SELECTIVE CYTOKINE INHIBITORY DRUG CC-1088	Not Approved		0.4924886656498635	Not available
VEGFA	NM-3	Not Approved		0.4924886656498635	NM-3 is an isocoumarin that inhibits VEGF-mediated angiogenesis and induces apoptosis via reactive oxygen species (ROS) generation.
VEGFA	FARICIMAB	Approved		0.4924886656498635	Faricimab is a bispecific antibody that binds VEGF-A and Angiopoietin-2 (Ang-2), inhibiting angiogenesis, vascular leakage, and stabilizing blood vessels in retinal diseases.
VEGFA	DILPACIMAB	Not Approved		0.4924886656498635	Dilpacimab is a bispecific antibody targeting DLL4 and VEGF-A, inhibiting Notch and VEGF signaling pathways to block tumor angiogenesis.
VEGFA	NAVICIXIZUMAB	Not Approved		0.4924886656498635	Navicixizumab is a bispecific antibody targeting DLL4 and VEGF, inhibiting tumor angiogenesis by blocking both pathways.
VEGFA	BEVASIRANIB	Not Approved	for treatment of wet age-related macular degeneration	0.4924886656498635	Bevasiranib is a small interfering RNA (siRNA) that silences VEGF-A gene expression, reducing angiogenesis in ocular diseases.
VEGFA	BROLUCIZUMAB	Approved		0.984977331299727	Brolucizumab is a monoclonal antibody fragment that binds VEGF-A isoforms (110, 121, 165), inhibiting angiogenesis and vascular permeability in wet AMD.
VEGFA	PEGAPTANIB OCTASODIUM	Not Approved		0.984977331299727	A pegylated oligonucleotide that selectively binds VEGF-165, preventing it from binding to its receptors and inhibiting angiogenesis and vascular permeability.
VEGFA	RISUTEGANIB	Not Approved		0.984977331299727	A synthetic peptide that protects retinal pigment epithelium (RPE) cells, enhances mitochondrial functions, and inhibits integrin heterodimers (αvβ3, αvβ5, α5β1, αMβ2).
VEGFA	VEGLIN	Not Approved	antineoplastic agent	0.984977331299727	An antisense oligonucleotide that binds to VEGF-encoding DNA, inhibiting VEGF production and angiogenesis.
VEGFA	ABICIPAR PEGOL	Not Approved		0.984977331299727	A designed ankyrin repeat protein (DARPin) that binds VEGF-A with high affinity, preventing receptor interaction and angiogenesis.
VEGFA	BEVACIZUMAB 111IN	Not Approved		0.984977331299727	A humanized monoclonal antibody that binds VEGF-A, inhibiting its interaction with VEGFR-1 and VEGFR-2, thereby reducing angiogenesis and tumor growth.
VEGFA	BI-836880	Not Approved		0.984977331299727	Not available
VEGFA	BEVACIZUMAB-BVZR	Approved		0.984977331299727	A biosimilar to bevacizumab that binds VEGF-A, preventing interaction with its receptors and inhibiting angiogenesis.
VEGFA	RANIBIZUMAB	Approved	for treatment of age-related macular degeneration	1.313303108399636	A recombinant humanized monoclonal antibody fragment that binds VEGF-A, inhibiting neovascularization and vascular permeability.
VEGFA	AFLIBERCEPT	Approved	antineoplastic agent	1.378968263819617	A soluble decoy receptor that binds VEGF-A, VEGF-B, and PlGF with high affinity, preventing receptor activation and angiogenesis.
VEGFA	VANUCIZUMAB	Not Approved		1.47746599694959	A bispecific monoclonal antibody targeting VEGF-A and Angiopoietin-2 (ANG2), inhibiting both to reduce angiogenesis and tumor growth.
VEGFA	PEGAPTANIB	Approved	for treatment of age-related macular degeneration	1.969954662599454	Pegaptanib is a pegylated aptamer that selectively binds VEGF165, preventing its interaction with receptors and inhibiting pathological angiogenesis in wet AMD.
VEGFA	ABICIPAR PEGOL	Not Approved		1.969954662599454	Not available

## Sheet: Sheet1
drug
EPINEPHRINE
DASATINIB ANHYDROUS
CHLORPROMAZINE
TOZASERTIB
NOREPINEPHRINE
BROMOCRIPTINE
APOMORPHINE
OXYMETAZOLINE HYDROCHLORIDE
MIRTAZAPINE
LISURIDE
PEXMETINIB
PERGOLIDE
YOHIMBINE
CABERGOLINE
PRAZOSIN
TERGURIDE
PHENTOLAMINE
ROXINDOLE
CLONIDINE HYDROCHLORIDE
PONATINIB
PIRIBEDIL
IDAZOXAN
BRIMONIDINE
GUANFACINE HYDROCHLORIDE
DEXMEDETOMIDINE HYDROCHLORIDE
SPIROXATRINE
XYLOMETAZOLINE
JP1302
LURASIDONE HYDROCHLORIDE
RAUWOLSCINE
LOFEXIDINE
MOXONIDINE
WB 4101
RACEPINEPHRINE
NAPHAZOLINE
TOLAZOLINE
GUANABENZ
[3H]RAUWOLSCINE
RX821002
MK-912
EGIS-11150
ARC-239
APRACLONIDINE
BRL 44408
RISVODETINIB
ATIPAMEZOLE
XYLAZINE
[3H]MK-912
[125I]P-IODOCLONIDINE
RS79948
ORM-12741
COMPOUND 24 [PMID: 23441572]
ALL-TRANS-4-OXO-RETINOIC ACID
ORM-10921
ORM-13070 C-11
PEGYLATED RECOMBINANT HUMAN ARGINASE I BCT-100
GEMCITABINE
IL-3
FIBOFLAPON SODIUM
VELIFLAPON
DG031
FIBOFLAPON
FIBOFLAPON
CLOZAPINE
CA2+
FLUFENAMIC ACID
CARBENOXOLONE
OCTANOL
COMPSTATIN
PEGCETACOPLAN
AL-78898A
AMY-101
RISPERIDONE
RECOMBINANT MONOCYTE CHEMOATTRACTANT PROTEIN-1
EMAPTICAP PEGOL
CARLUMAB
RS-504393
BINDARIT
CYCLOSPORINE
EPOETIN ALFA
CLODRONIC ACID
LOVASTATIN
FLUTICASONE
VB-201
TIAGABINE HYDROCHLORIDE
CI-966
IC14
SKF89976A
(R/S) EF-1500
(R)-EF-1520
(S)-EF-1520
NNC-711
CYCLOSPORINE
STAUROSPORINE
ALTEPLASE
DEFEROXAMINE
BACILLUS CALMETTE-GUERIN ANTIGEN
RECOMBINANT FIBROBLAST GROWTH FACTOR 2
DEXTRAN SULFATE SODIUM
RECOMBINANT NEUROTROPHIC FACTOR
IL-13
BATIMASTAT
SLR14
BETA-GLUCAN
FLUOROURACIL
PACLITAXEL
COLCHICINE
TRETINOIN
ASPIRIN
CYCLOPHOSPHAMIDE ANHYDROUS
IBUPROFEN, SODIUM SALT
RIBAVIRIN
DIPYRIDAMOLE
VITAMIN A
ACETAMINOPHEN
ANTIDEPRESSANT AGENT
EMODIN
TETRADECANOYLPHORBOL ACETATE
VERAPAMIL
PAZOPANIB
OMEPRAZOLE
METHYLENE BLUE ANHYDROUS
CETUXIMAB
MIDAZOLAM HYDROCHLORIDE
PENTOXIFYLLINE
ALPRAZOLAM
SUNITINIB
FENTANYL CITRATE
PYROGALLOL
DACARBAZINE
LANSOPRAZOLE
FENRETINIDE
BEVACIZUMAB
TROGLITAZONE
RECOMBINANT CYTOKINE
BROXURIDINE
E319
METHIMAZOLE
RECOMBINANT INTERLEUKIN-1
TERFENADINE
NAPROXEN SODIUM
CLARITHROMYCIN
DANAZOL
ALL-TRANS-RETINAL
GP-120 ANTIGEN
CHLORDANE
LEFLUNOMIDE
CHEMBL:CHEMBL1902074
HYDROQUINONE
CEFTRIAXONE
PAMIDRONATE
MEDROXYPROGESTERONE ACETATE
QUESTIOMYCIN B
HARMINE HYDROCHLORIDE
ENDOSULFAN
IONOMYCIN
HISTONE DEACETYLASE INHIBITOR
DICYCLOHEXYLCARBODIIMIDE
DINITRO CRESOL
ALDRIN
13-CIS-RETINAL
DICHLORVOS
CORONOPILIN
ACE INHIBITOR
YANGONIN
HEPTACHLOR
BINETRAKIN
CANERTINIB DIHYDROCHLORIDE
RO 31-8220
BIOFLAVONOID
MANNOSE-BINDING LECTIN
RECOMBINANT INTERFERON ALFA
RANIBIZUMAB
CIDOFOVIR ANHYDROUS
ADAKITUG
D-ALPHA-TOCOPHEROL ACETATE
DEOXYSPERGUALIN
ALPHA-TOCOPHEROL ACETATE
MDX-018
RECOMBINANT LYMPHOTOXIN BETA
FOSCARNET
KLEBSIELLA PNEUMONIAE GLYCOPROTEIN
ABX-IL8
ALUMINUM HYDROXIDE
TALC
PROTECTIVE AGENT
ASPIRIN
CLOPIDOGREL
FACTOR XIII, HUMAN
OCRIPLASMIN
DACARBAZINE
AS1409
ONFEKAFUSP ALFA
COMPOUND 28 [PMID: 16460935]
L19TNFA
RADRETUMAB
DAROMUN
SUTIMLIMAB
MU-BC-1
AS-1409
L19SIP 131I
L19IL2
ODANACATIB
NVP-TAE684
CETUXIMAB
CRIZOTINIB
PANITUMUMAB
GILTERITINIB
ANTISERUM
CERITINIB
REPOTRECTINIB
LORLATINIB
BRIGATINIB
ALECTINIB
BELIZATINIB
COMPOUND 25B [PMID: 22564207]
COMPOUND 8E [PMID: 24432909]
AZD3463
GSK-1838705A
IRUPLINALKIB
COMPOUND 5N [PMID: 20483621]
COMPOUND 15 [PMID: 24900237]
CEP-37440
COMPOUND 5G [PMID: 20483621]
ENSARTINIB
COMPOUND 5M [PMID: 20483621]
COMPOUND 17 [PMID: 34176264]
NELADALKIB
UNECRITINIB
ANTI-HBEGF MONOCLONAL ANTIBODY U3-1565
ZOTIZALKIB
FICONALKIB
TL13-112
ENVONALKIB
KHK-2866
BI-505
ALICAFORSEN
HYALURONIC ACID
LIFITEGRAST
ENLIMOMAB PEGOL
ENLIMOMAB
RETINOIC ACID AGENT
TNF-ALPHA
RECOMBINANT TRANSFORMING GROWTH FACTOR-BETA 1
VITAMIN D
TRETINOIN
SIROLIMUS
ZIDOVUDINE
RABEPRAZOLE
ETANERCEPT
MESALAMINE
EFAVIRENZ
AMOXICILLIN ANHYDROUS
FLUTICASONE
CLARITHROMYCIN
ANESTHETIC AGENT
ROFECOXIB
ACYCLOVIR
PEGILODECAKIN
MACROLIDE ANTIBIOTIC
PROTON PUMP INHIBITOR
SHO-SAIKO-TO
LISOFYLLINE
SCH-708980
ILODECAKIN
ASPIRIN
CYTARABINE
ANTIDEPRESSANT AGENT
RALOXIFENE HYDROCHLORIDE
RESVERATROL
PAREGORIC
VERAPAMIL
LITHIUM
HYDROCORTISONE BUTYRATE
METFORMIN
PENTOXIFYLLINE
IBUDILAST
LANSOPRAZOLE
MELATONIN
PRAVASTATIN SODIUM
ERYTHROMYCIN
ALTEPLASE
INFLIXIMAB
USTEKINUMAB
FLUTICASONE
HYDROQUINONE
NICARDIPINE
ANTICONVULSANT AGENT
CEFACLOR ANHYDROUS
ETIDRONIC ACID
GALLIUM NITRATE
OFLOXACIN
CLODRONIC ACID
ACITRETIN
CELASTROL
BECLOMETHASONE DIPROPIONATE
DIACETYLRHEIN
DRUGSATFDA.NDA:008378
MITOGEN-ACTIVATED PROTEIN KINASE INHIBITOR
RISEDRONIC ACID
MAFOSFAMIDE
CHINESE HERBS
ECHINACEA PREPARATION
TILUDRONIC ACID
RILONACEPT
THYROGLOBULIN
AUTOANTIGEN
NIMUSTINE
LUTIKIZUMAB
GLUCOSAMINE
CDP-484
TT-301
PENTAMIDINE
POLYVALENT VACCINE
CANAKINUMAB
GEVOKIZUMAB
METHOTREXATE
HALOPERIDOL DECANOATE
HEPARIN
DIACETYLRHEIN
HISTAMINE
CHEMBL:CHEMBL328710
LONAFARNIB
TETRADECANOYLPHORBOL ACETATE
IGURATIMOD
CHEMBL:CHEMBL524449
4-PHENYLENEDIAMINE
IMALUMAB
ISO-1
ADALIMUMAB
INFLIXIMAB
ETANERCEPT
USTEKINUMAB
WEDELOLACTONE
GAMBOGIC ACID
DEMETHYLWEDELOLACTONE
DIOSCIN
CHEMBL:CHEMBL256967
CHEMBL:CHEMBL401565
PEPEROMIN E
CHEMBL:CHEMBL1940084
ANTISENSE OLIGONUCLEOTIDES
ORTICUMAB
CISPLATIN
CELECOXIB
GEFITINIB
SIROLIMUS
MASOPROCOL
VERAPAMIL
HYDROCORTISONE BUTYRATE
AZACITIDINE
ESTRADIOL VALERATE
MIFEPRISTONE
VITAMIN A
TYROSINE KINASE INHIBITOR
ANTIOXIDANT
TRICHOSTATIN A
PAPAVERINE
ANTIBIOTIC
BLEOMYCIN
GELDANAMYCIN
DACARBAZINE
ZOLEDRONIC ACID ANHYDROUS
CALCITRIOL
ALENDRONATE SODIUM
DIFFERENTIATION INDUCER
LENOGRASTIM
CLODRONIC ACID
CARMUSTINE
PROTEIN KINASE C INHIBITOR
IONOMYCIN
LIF
HERBIMYCIN A
PREGNANT MARE SERUM GONADOTROPIN
DEXTRAN SULFATE
RECOMBINANT RANTES
UROKINASE
PROTEIN KINASE INHIBITOR
AMEDIPLASE
PHOSPHODIESTERASE INHIBITOR
UK-356202
SARUPLASE
WX-UK1
RAZOXANE
UPAMOSTAT
RUXOLITINIB
UROKINASE
PHORBOL 12-MYRISTATE 13-ACETATE
ADENOVIRUS VECTOR
LENOGRASTIM
DIPHTHERIA TOXIN
RECOMBINANT INTERFERON GAMMA
RECOMBINANT HUMAN MONOCYTE CHEMOATTRACTANT PROTEIN-2
PROGESTERONE
KETOPROFEN
CYTIDINE 3'-MONOPHOSPHATE
ERLOTINIB
TAMOXIFEN
GLYBURIDE
SIMVASTATIN
GEMFIBROZIL
ROSIGLITAZONE
SILDENAFIL
HUMAN CHORIONIC GONADOTROPIN
CHLOROQUINE
VORICONAZOLE
SILIBININ
ESTROPIPATE
PRIMAQUINE
[3H]BSP
RIFAMYCIN SV
ELTROMBOPAG
SULFOBROMOPHTHALEIN
FEXOFENADINE HYDROCHLORIDE
VERLUKAST
ISOSILYBIN B
SILIDIANIN
ISOSILYBIN A
SCUTELLARIN
SILYBIN B
SILICRISTIN A
TRETINOIN
TETRADECANOYLPHORBOL ACETATE
ANHYDROUS TACROLIMUS
WORTMANNIN
TYROSINE KINASE INHIBITOR
GENTAMICIN
ALTEPLASE
IMMUNOSUPPRESSANT
ZOLEDRONIC ACID ANHYDROUS
SODIUM BUTYRATE
PAMIDRONATE
CHONDROITIN SULFATES
CALCITONIN
PROTEIN PHOSPHATASE INHIBITOR
ASK-8007
CURCUMIN
SIMVASTATIN
ALPROSTADIL
LEVOTHYROXINE
CILOSTAZOL
GINKGO BILOBA EXTRACT
CP-547632
CARBOPLATIN
DEXAMETHASONE
THALIDOMIDE
CELECOXIB
REGORAFENIB
CARFILZOMIB
PHENYTOIN SODIUM
SORAFENIB
ADALIMUMAB
WARFARIN
PAZOPANIB
PEMETREXED DISODIUM
LENALIDOMIDE
FENOFIBRATE MICRONIZED
GENTAMICIN
MUPARFOSTAT
CILOSTAZOL
SUNITINIB
ALBUTEROL SULFATE
ANTHRACYCLINE ANTINEOPLASTIC ANTIBIOTIC
4SC-202
SILDENAFIL
PTC299
BEVACIZUMAB
CONBERCEPT
ENDOSTATIN
SQUALAMINE
NANOPARTICLE ALBUMIN-BOUND THIOCOLCHICINE DIMER NAB-5404
SHARK CARTILAGE EXTRACT AE-941
PENTOSAN POLYSULFATE
VEGF/HGF-TARGETING DARPIN MP0250
EW-A-401
PHENETHYL ISOTHIOCYANATE
SELECTIVE CYTOKINE INHIBITORY DRUG CC-1088
NM-3
FARICIMAB
DILPACIMAB
NAVICIXIZUMAB
BEVASIRANIB
BROLUCIZUMAB
PEGAPTANIB OCTASODIUM
RISUTEGANIB
VEGLIN
ABICIPAR PEGOL
BEVACIZUMAB 111IN
BI-836880
BEVACIZUMAB-BVZR
RANIBIZUMAB
AFLIBERCEPT
VANUCIZUMAB
PEGAPTANIB
ABICIPAR PEGOL
